# Supplementary material for: A novel alkane monooxygenase (alkB) clade revealed by massive genomic survey and its dissemination association with IS elements
Source: PeerJ. 2022 Sep 28;10:e14147. doi: 10.7717/peerj.14147 (PMC9526415; doi:10.7717/peerj.14147)
Supplement: Supplemental Information 1 [file peerj-10-14147-s005.nwk]

((((GCA001591045.1:0.03822037023880669321,(GCA002277025.1:0.02799454358490347655,GCA000803645.1:0.06760344632425654976):0.01795312392374661184[89]):0.12142240038491210197[100],(((GCA000797515.1:0.13699114929544958796,GCA011927635.1:0.11039475220359311336):0.07042266770679769805[100],(GCA015074805.1:0.03702502605977975314,(GCA003591655.1:0.06183927132092934681,GCA014235165.1:0.03905704124842132585):0.01910728541560674856[97]):0.10117311926679024847[100]):0.03574564579418648691[57],(GCA015390225.1:0.17484518287841718798,(GCA002687555.1:0.11824078541621169114,(GCA002354635.1:0.02375148267767433416,(GCA013371215.1:0.03224600103585774369,GCA002776575.1:0.02292291703293811850):0.01379627613180672320[100]):0.17735825726680901071[100]):0.03636005137262281889[91]):0.02820599306042782112[98]):0.02987870401857293384[51]):0.28363586609800345295[100],((GCA014196125.1:0.36239479278358338599,((GCA000152745.1:0.17946172596682855027,(GCA014637625.1:0.00000100000050002909,GCA004000605.1:0.00004092099381543162):0.14173536445480178214[100]):0.24755712497651463644[100],(GCA002483135.1:0.28779838446004385455,((GCA002408145.1:0.00004773474545566396,GCA002408125.1:0.00000100000050002909):0.15197500376156980462[100],((GCA913057945.1:0.01526198401418472905,GCA002692925.1:0.01872487650959705693):0.07723593640582025743[100],(GCA018899035.1:0.00017594677597355620,(GCA013791775.1:0.00004434160395904348,GCA018900135.1:0.00000100000050002909):0.00011120417276579076[79]):0.13324121159376620116[100]):0.08531569119416898550[100]):0.12981550517912326947[100]):0.09151920699165312645[100]):0.03550883031020647673[95]):0.09721974908841055085[100],((GCA011290545.1:0.16826913493326028926,(GCA001620265.1:0.15240049431974689309,(GCA019966535.1:0.10649372822709766984,((GCA000473205.1:0.11877150626390374499,(GCA002210165.1:0.08599962649695923333,(GCA003335595.1:0.00000100000050002909,GCA002222635.1:0.00008026422292556032):0.10153092153985020241[100]):0.02171420480824512445[99]):0.02378747579956329294[100],(GCA900110775.1:0.08715358120626583160,(GCA003205515.1:0.00157327352584256874,(GCA002162885.1:0.00000100000050002909,GCA913062635.1:0.00000100000050002909):0.00137652769350266589[100]):0.09890195691384126575[100]):0.02421828075052902957[100]):0.02331425502937393632[100]):0.05597435958404635425[100]):0.07324162239137538277[100]):0.24721262157644516289[100],(GCA014359665.1:0.26009393591940688228,(GCA017474385.1:0.07599893661023053582,((GCA016219575.1:0.05538962586784990788,(GCA001312945.1:0.02279078893159352387,(GCA003476985.1:0.00000100000050002909,(GCA018130025.1:0.00000100000050002909,(GCA012274525.1:0.00000100000050002909,(GCA000465325.1:0.00000100000050002909,GCA018129505.1:0.00000100000050002909):0.00000100000050002909[19]):0.00000100000050002909[14]):0.00000100000050002909[100]):0.00018001500663481968[100]):0.04795837418941825692[100]):0.01502868828605185766[67],(GCA001556045.1:0.01549284925753329975,((GCA018129685.1:0.01873019138945481582,GCA014530645.1:0.01405498412058475526):0.00605606179976561805[78],(GCA018129805.1:0.00000100000050002909,(GCA018129645.1:0.00000100000050002909,(GCA018129705.1:0.00000100000050002909,(GCA018129755.1:0.00000100000050002909,(GCA018129785.1:0.00000100000050002909,(GCA018129965.1:0.00000100000050002909,(GCA018129935.1:0.00000100000050002909,GCA018129925.1:0.00000100000050002909):0.00000100000050002909[23]):0.00000100000050002909[10]):0.00000100000050002909[6]):0.00000100000050002909[3]):0.00000100000050002909[1]):0.00000100000050002909[2]):0.02090231490313490884[100]):0.00687423888075662862[99]):0.03607146830988627179[100]):0.04624708191350347664[100]):0.20825002974696571467[100]):0.10531140528708793358[100]):0.03981455739602098726[63]):0.07468224936483240650[100]):0.288429521271653[100],(GCA000233915.4:0.43408149595412776067,(((GCA002216105.1:0.06355195653631652564,GCA900182625.1:0.06668468668711179104):0.04779208994210405043[100],(GCA001010505.1:0.00000100000050002909,(GCA001602255.1:0.00018469675360569850,(GCA000009365.1:0.00040574173303059926,(GCA913058525.1:0.00079332111083577853,(GCA002837115.1:0.00000100000050002909,GCA000524665.1:0.00000100000050002909):0.00079587230843558630[100]):0.00018329009126637829[56]):0.00009958711943543002[48]):0.00025573162010433098[63]):0.08980768199166130894[100]):0.22702802771678121108[100],((GCA003586265.1:0.09907144167595685613,(((GCA003001655.1:0.02554406779340659753,GCA011605315.1:0.02362891597496605267):0.03995871210696700510[100],(GCA000408945.1:0.00986558067817285868,(GCA002005125.1:0.00000100000050002909,GCA005930655.1:0.00008238889304924882):0.01431071860770171365[100]):0.08876105427995611974[100]):0.02069216202716008673[99],((GCA002206285.2:0.00020341809849944165,GCA003833645.1:0.00032545758114998585):0.00010278096241892934[89],((GCA002312685.1:0.00000100000050002909,GCA002312625.1:0.00000100000050002909):0.00048291299854235254[100],(GCA000790025.1:0.00049328196453615064,(GCA000793985.1:0.00008127958240597111,((GCA018530795.1:0.00012198007513743004,(GCA001449905.1:0.00004066523451478695,GCA013169245.1:0.00012205808176536115):0.00016269966880158416[99]):0.00028483272047327246[96],(GCA002287725.2:0.00000100000050002909,(GCA002312585.1:0.00000100000050002909,((GCA002312195.1:0.00000100000050002909,GCA002312215.1:0.00000100000050002909):0.00000100000050002909[19],(GCA002312245.1:0.00000100000050002909,GCA002312175.1:0.00000100000050002909):0.00000100000050002909[19]):0.00000100000050002909[31]):0.00000100000050002909[81]):0.00056963247753472773[100]):0.00016267485159583847[75]):0.00004608826747530868[41]):0.00012192871238117304[39]):0.00026901810217489836[65]):0.05919998796382329453[100]):0.06080303112641285285[100]):0.14749828028282863102[100],((GCA009898855.1:0.19933969509819993160,GCA013371485.1:0.02929032112710932417):0.24155113030415353848[100],((GCA001932535.1:0.00052940024658690830,(GCA000582555.1:0.00068716675655614999,(GCA913058015.1:0.00119058412117237309,GCA000355675.1:0.00087187728495552301):0.00025381888072754428[47]):0.00016354825723098021[49]):0.28193500160388179632[100],(GCA014359475.1:0.06264590486292105631,((GCA014762845.1:0.00051253078575394409,GCA002744715.1:0.00026149505986047177):0.05064124675303616901[100],(((GCA009711885.1:0.00877590739645336092,(GCA001266795.1:0.00139125230410954521,(GCA002933295.1:0.00000100000050002909,GCA003363485.1:0.00000100000050002909):0.00203006084444318571[100]):0.00833140515837848226[100]):0.02447450864655024982[100],(GCA003994855.1:0.02717827918476024840,(GCA002683435.1:0.00198994662486664045,(GCA016461905.1:0.00206870498396904664,(GCA020781995.1:0.00113369772581249379,GCA003986605.1:0.00117658876079467000):0.00086305438148439109[78]):0.00117510073775085530[87]):0.04852574269029549803[100]):0.01257065365073442922[99]):0.01092623929025260746[87],((GCA000475375.1:0.00171474686863949287,(GCA000015365.1:0.00193079860780453636,(GCA020781935.1:0.00123596757374383579,(GCA000284615.1:0.00133446769574470468,(GCA019802225.1:0.00073250344174696064,GCA019801405.1:0.00090941500078499111):0.00077585582713284452[93]):0.00042183985869506820[43]):0.00046553878293173706[73]):0.00106162627011353742[88]):0.02145584479406340006[100],((GCA000475255.1:0.01811077729340006270,GCA004353225.1:0.05928889080757598212):0.00647330553471251163[45],(GCA001447155.2:0.00429128783529949664,(GCA001574445.1:0.00198677997809953684,(GCA001895225.1:0.00237778563122442374,(GCA009363275.1:0.00000100000050002909,GCA009363515.1:0.00000100000050002909):0.00231457905730285450[100]):0.00093134148715816063[93]):0.00205776238265314082[100]):0.01753132627022004411[100]):0.00838137131896203418[67]):0.02626347210612229449[100]):0.01063951912437176815[85]):0.02324752481341437263[100]):0.19014904993791267862[100]):0.03266458083132361967[58]):0.03195160407238070710[98]):0.05604170876446271099[100]):0.14899676542574508131[100]):0.288429521271653);
