# Supplementary material for: A novel alkane monooxygenase (alkB) clade revealed by massive genomic survey and its dissemination association with IS elements
Source: PeerJ. 2022 Sep 28;10:e14147. doi: 10.7717/peerj.14147 (PMC9526415; doi:10.7717/peerj.14147)
Supplement: Supplemental Information 2 [file peerj-10-14147-s006.nwk]

(((methR_P3180:0.88596341715394888450,GT360_06145:0.47643601305227201159):0.52823950324363588837[100],(((AT746_01950:0.60559111276028632087,((((PSPA7_2642:0.03004485905549314148,((((PA14_30810:0.00000100000050002909,U769_12320:0.00153820005851664681):0.00076921302199567322[66],G655_12135:0.00000100000050002909):0.00385326398248237020[99],(NCGM2_3586:0.00000100000050002909,NCGM1900_3944:0.00000100000050002909):0.00000100000050002909[98]):0.00367962698472512097[88],(PADK2_12360:0.00075273624469014960,((B18_24960:0.00153917293869809983,(BN889_02835:0.00000100000050002909,M062_13675:0.00000100000050002909):0.00000100000050002909[66]):0.00076878813360800830[44],(PAM18_2419:0.00000100000050002909,(((M802_2648:0.00076932029036131365,(PA1S_12750:0.00000100000050002909,PA1R_gp0371:0.00000100000050002909):0.00000100000050002909[64]):0.00076913331283835805[42],(((M801_2516:0.00000100000050002909,(N296_2651:0.00000100000050002909,N297_2651:0.00000100000050002909):0.00000100000050002909[6]):0.00000100000050002909[3],PA2574:0.00000100000050002909):0.00000100000050002909[2],SCV20265_2681:0.00000100000050002909):0.00000100000050002909[26]):0.00000100000050002909[14],(AI22_21160:0.00077014385254841060,(PLES_27201:0.00000100000050002909,T223_13960:0.00000100000050002909):0.00000100000050002909[64]):0.00153953607353610709[75]):0.00076903790347684930[57]):0.00000100000050002909[21]):0.00078570048691449740[51]):0.01120211291140359861[98]):0.07239120637414370174[100]):0.15984865431983336093[100],((((G4G71_19060:0.04372262700670782182,H681_15325:0.05524675002386275624):0.02772198571526915054[100],(PKB_2028:0.04836545713271526298,PcP3B5_23990:0.03376895337726264906):0.02121012222751730847[99]):0.02350172435951005528[88],(PSPA7_3808:0.01352580929861990112,(BN889_01620:0.00155473273616263266,((U769_18135:0.00077679968561797646,(((PA1S_18400:0.00000100000050002909,PA1R_gp5107:0.00000100000050002909):0.00000100000050002909[47],(((M062_08150:0.00000100000050002909,PADK2_18100:0.00000100000050002909):0.00077661821523204971[84],B18_19400:0.00155425954479309573):0.00000100000050002909[12],((NCGM1900_5055:0.00000100000050002909,NCGM2_2412:0.00000100000050002909):0.00546722809736193208[100],(PA14_44700:0.00155539055530600802,G655_17595:0.00077686490102243304):0.00000100000050002909[44]):0.00155485572276376914[52]):0.00077678000066994774[6]):0.00077669636737665254[3],(((((N297_1567:0.00000100000050002909,N296_1567:0.00000100000050002909):0.00000100000050002909[14],PA1525:0.00000100000050002909):0.00000100000050002909[33],M801_1566:0.00000100000050002909):0.00000100000050002909[27],PAM18_3523:0.00077655440767612760):0.00077657588522433388[60],(PLES_38031:0.00000100000050002909,T223_19460:0.00000100000050002909):0.00000100000050002909[36]):0.00000100000050002909[21]):0.00077674429885777349[18]):0.00000100000050002909[16],(AI22_15585:0.00000100000050002909,(SCV20265_3892:0.00000100000050002909,M802_1564:0.00000100000050002909):0.00000100000050002909[25]):0.00077674393893588790[61]):0.00000100000050002909[20]):0.01049994588719143848[93]):0.06998356328802678161[100]):0.02532316075930172300[96],((JLK41_15800:0.04781938557342381435,((UYA_14605:0.01963855396577238177,JWV26_00670:0.02730897665273107969):0.03697559579240345534[100],(MDS_1928:0.05970769708513658236,Pmen_2750:0.03020731705611686552):0.02288991348459718661[99]):0.01805399898268228095[93]):0.04293228622606679035[100],PtoMrB4_19950:0.08180096656609571470):0.01776693741939625384[76]):0.06281684772966125707[99]):0.08605102027030954448[100],(((ACP86_04660:0.01002017924525589257,HP15_2892:0.02641036335578102884):0.09099332882081270779[100],(BKP64_00375:0.11021580461825487840,AU14_05070:0.08025879423564834247):0.04738437087343159299[92]):0.19773346299536137538[100],(((((AQUSIP_08790:0.64069285299818345969,(KS2013_1211:0.18206130046462054572,TQ33_1162:0.25685476964416176227):0.22812228842657214511[100]):0.13959021100217786082[58],(HF888_15570:0.40104492513092765416,((TOL_1175:0.00337157104375559276,R615_11545:0.00213536195179110742):0.23820341127133834447[100],OLEAN_C23040:0.23614793172628478768):0.10393133425284643845[77]):0.12412620900831423942[75]):0.10000646188524862923[21],E2H98_03590:0.67892701814979006247):0.06118894826385797708[12],(CHH28_13540:0.17612428663989396216,GJQ55_08745:0.15200232517303888247):0.09938749394448356811[77]):0.06314656321723700894[14],(((S7S_00120:0.11634683749352389692,(((AS19_01260:0.00077213558565810499,ABO_0122:0.00000100000050002909):0.21551199082048766442[100],Kalk_12905:0.17292697159790623718):0.06338551881528645127[88],(B5T_00103:0.03112988662353736655,P40_00520:0.01669425936487075116):0.12135045245362349742[100]):0.04919523424666135542[90]):0.02556448508989923180[55],S7S_00220:0.14114865987961891514):0.14055914328430960114[100],(ENC22_09175:0.07096960323797213421,HCH_04734:0.07737102906282859738):0.41480743939350284144[100]):0.04108997687757292433[10]):0.04534166596863171278[9]):0.04776760565531432134[18]):0.09364556656536372758[52],(((ATSB10_28120:0.26321835934313370098,ELE36_04735:0.31603613853172557446):0.16139817710968973330[100],JY500_01625:0.42645453337999483789):0.05109585707318859554[54],AAW51_0818:0.44772648964380851178):0.02221481140085500988[34]):0.07370546993452165019[37]):0.06912117249905740113[70],(((HFP57_08315:0.49645213853155667483,((RC1_0393:0.73446345055684147951,((((RSP_1467:0.00092757980636746921,(Rsph17029_0118:0.00453920561700875674,RSKD131_2858:0.01359964580066814165):0.00898325541175004974[87]):0.13211750846320724495[100],Rsph17025_0065:0.10196994993703863142):0.17368209940834314353[100],(((FHY55_02085:0.33046711022065566876,((((B6K69_09540:0.20709737877611306134,(GR316_07745:0.19392002071991676360,CBW24_01090:0.18243617562986111369):0.03220737626920396751[35]):0.02392681321441851930[38],(((LPB142_01740:0.10570595204378928356,(BMG03_01325:0.03597404880992373377,AKL02_000585:0.03670990509644161265):0.08022070292051003415[100]):0.08076586676503903772[100],((KM031_11365:0.18711264426860793608,(BAR1_14890:0.21065700969290088174,TQ29_17065:0.14972522465664633851):0.02039568132063054873[8]):0.02408263065582503387[15],AKL17_4608:0.11676782619043526990):0.02195077593666967461[15]):0.02842455014977926867[19],(((JCM7686_3074:0.22514322013045259818,DRW48_01275:0.14862326205943213187):0.02271523087860582643[32],((ESD82_17470:0.06607122827918039676,(F8A10_08435:0.11917291786986565494,Pden_2098:0.04305181451815151550):0.01547287150346475341[48]):0.01611891787621285224[38],(JCM7685_2586:0.06828097369926977578,A6J80_07425:0.08574179028737542729):0.02325969059762250657[91]):0.05400587861292023562[100]):0.02440595008243313588[36],(((E4191_01610:0.07102112547481760629,(CP157_02858:0.00850664609142207963,EOJ32_03645:0.00777185475293901227):0.08957046399963973504[100]):0.10751477781554900914[100],(CX676_17375:0.11167839992055121623,CUV01_09725:0.17171517679449871396):0.03320083670150180549[83]):0.01415839349355453927[41],((HGN31_10490:0.12192711505767200864,B0A89_06825:0.10586566945320165234):0.04322091885925382487[96],CYR75_09995:0.11685546607922848994):0.02738461247165794102[82]):0.01514100227073842363[33]):0.05902272186892384975[100]):0.04477987183445363006[29]):0.02907056825749835399[7],(HFZ77_12810:0.24658664453746770295,((RC74_05540:0.32008476073250241578,(BG454_08540:0.30520370603981539226,(BSK21_13355:0.04712783730975514396,B9057_13090:0.03237196477499273278):0.29356299961196158366[100]):0.05027013915615719669[21]):0.03484737999709270478[12],(P73_0386:0.14142617447086472393,(CEW89_12015:0.14223120497978256060,IMCC12053_1887:0.27374722866417022793):0.03126038162653146935[76]):0.12306739889069963356[100]):0.02284210561163073708[7]):0.03084281553820853936[11]):0.01607681350559534567[2],((FTO60_15425:0.11983410987131820624,(OSB_30800:0.19129458219186556978,OAN307_c47130:0.13884203374967782341):0.07987393495466907356[87]):0.12168402986623297335[84],((RCA23_c00460:0.40007528328008346019,LOKVESSMR4R_03748:0.22877947988651314848):0.08466297823934267053[39],((((HYN69_00150:0.16197783671744853118,EI545_11960:0.21520351567344164767):0.04909872577307850677[82],EOK75_07930:0.22979995387174415034):0.01808029930639578134[38],(FIU81_15260:0.22117986895803232184,(roselon_00871:0.16148608969705280369,Jann_0394:0.23120536140457303986):0.03461349942704194244[41]):0.04020660307018050078[57]):0.03169300130930387954[29],((ANTHELSMS3_00166:0.18643626322614040292,((Dshi_0027:0.21632569638114776400,(HZ995_07195:0.26297570031446126926,FIV09_01155:0.15374688610293726909):0.06178712138030760526[79]):0.03798432115265604203[15],((I8N54_00325:0.19306019279994648952,((Ga0080559_TMP1054:0.07584209618234928618,Ga0080574_TMP1436:0.08757142636262879587):0.04825956847169078634[100],(AYJ57_17040:0.06499769671763071244,CEW88_14690:0.07326152645229797034):0.07848279172925484715[100]):0.06714192898082689542[100]):0.03149891049493435541[65],(CDO87_06690:0.11619260053002158917,KU6B_07760:0.11718453062317518709):0.03456798184647855154[75]):0.02907390166146501392[71]):0.02193193960261298481[7]):0.02823216563871096610[5],(G3256_01145:0.30022705939652721829,(((MALG_00119:0.17841535697953708750,(((RAK1035_1884:0.01211493637593330508,ROSMUCSMR3_02985:0.00377979178527944196):0.17148615896004759662[100],(RIdsm_00089:0.10993642384131353806,FIU89_01000:0.12789374321559579539):0.04385472299489658748[98]):0.02790701522700371473[76],(G5B38_12960:0.14450227513193025786,EI983_16920:0.18258063917819342126):0.04332997806907515348[83]):0.03011296853480122104[91]):0.02154462572763534214[30],(((SPO3449:0.10651341586724513699,(FIU92_14690:0.02521417022000445318,D1823_16765:0.01950593024878173945):0.19958647721195563185[100]):0.07774017268002759995[98],((C6Y53_06580:0.11317199372609342001,(K529_012810:0.13265299800639479555,TM1040_2646:0.09724719820148496063):0.10562648767700850982[99]):0.02235948870858052787[23],(EBB79_19660:0.15754643934762876945,(((METH_19350:0.06496088675117502043,ETW24_18875:0.05288779792631555926):0.04378378178217345873[100],R2C4_18865:0.05265326592661243726):0.05295246430436308799[100],(PhaeoP97_03265:0.17672600609423791407,((PGA2_c31810:0.00432227933157663859,PGA1_c33550:0.00790458616313561256):0.05269130910260941963[100],(Gal_03414:0.05876729849284671736,(PhaeoP14_03153:0.01020320006212388497,D1820_11560:0.01093455497440461860):0.02505305966044680394[98]):0.02666192071636946243[94]):0.08147007668744966902[100]):0.09617481871579684760[100]):0.01999490944043777474[44]):0.01962250402062866092[31]):0.01219259450711086476[34]):0.02187143734857506169[33],CFI11_21755:0.20123777662836139779):0.01839285665883678977[27]):0.03063183203127992082[24],(C1J05_19485:0.16239409454773390262,((BOO69_16800:0.16786738756894922786,((SULPSESMR1_02992:0.13869218273052055790,BWR18_15845:0.14006132576828678182):0.06482421959022179048[100],G6548_00990:0.16783205431965148025):0.02290816016098907310[65]):0.02460699647422496389[31],(JNX03_14660:0.15481189691090474492,(B5M07_01890:0.11994958694153427803,C1J03_01805:0.24171758274022320245):0.02939121870468448805[31]):0.03181803695931504500[41]):0.03739128054244996585[58]):0.02011164361086456923[40]):0.02014406461065320827[13]):0.00914142111699434504[5]):0.01651837225491971026[4]):0.00924193567949531912[1]):0.01891124964778493830[13]):0.02649537087699812762[13]):0.03257443372739594889[7]):0.01469900160043091826[31],((RIdsm_02192:0.11870933769142226477,P73_0364:0.15896286437671497405):0.19352172730150013491[100],(G8E03_02020:0.18354090387140858942,I0K15_09445:0.16642765855074756476):0.18539811798010391586[100]):0.04014489626392885729[40]):0.03701324124788658854[52],((F3W81_13660:0.20759756722276756502,PSAL_029980:0.17022683564996501926):0.09709704470886669492[100],EF888_00785:0.26777864873439161109):0.03496879565001340118[83]):0.06683388848671006910[85]):0.11483251288508522503[98],(((ANTHELSMS3_04081:0.30377736079304124006,HZ995_02670:0.44316113199234130615):0.18993926862096985331[84],(((((((G6548_11830:0.24560670594331257544,JNX03_06915:0.32690255354704095270):0.08588744204851647690[96],(B5M07_11590:0.22929957748509594007,BOO69_05895:0.22041827847970540954):0.07526257756732883386[81]):0.09455622342470278163[75],CFI11_16135:0.38257272870687397681):0.04762592590847856966[20],(BWR18_04840:0.34473982488960541737,SPO1341:0.31609087599785751221):0.05174832649405653601[25]):0.07405545125604513779[23],((FIU81_02135:0.59064865771457708554,((F3W81_09710:0.26481947073380995850,PSAL_002440:0.23326610293621824477):0.16522859290558480905[100],(roselon_00148:0.25262295085335395584,Jann_1213:0.26146470211993128041):0.28801873174308822989[100]):0.04324164073374411194[62]):0.06729124752770587747[14],((Ga0080559_TMP555:0.13813991441903311630,Ga0080574_TMP4685:0.11334129236363997550):0.05851093121558043064[96],(FIV09_03085:0.25900899203495608702,(KU6B_17700:0.24045851777719939868,CDO87_01990:0.22800752242652833068):0.04651892826617744919[30]):0.04199115198368495727[17]):0.07081415037137010760[25]):0.02427954940915878421[0]):0.01118718705477294087[0],((((((FHY55_14840:0.33691951391409313832,(TQ29_11915:0.15328437119737134409,CBW24_05165:0.26855904719937384595):0.04427316372922560778[68]):0.04945530434910894862[33],(BG454_14335:0.55429470647497935953,(RCAP_rcc02390:0.38044266244846774994,(LPB142_11240:0.17569877057373739504,(AKL02_005925:0.04804802336350701836,BMG03_07035:0.04445341646710775085):0.16108390847595918660[100]):0.04410687107550585739[71]):0.10164563959108852131[98]):0.04612194395867012797[41]):0.02934147647334734571[7],(IMCC12053_2486:0.49631754527731664073,(CEW89_07850:0.17486601489169709134,P73_3494:0.16180262212728241389):0.09370410095986561605[72]):0.13112202993041302546[97]):0.02280594101996286094[10],(HFZ77_05560:0.36015108740033985324,(I8N54_03765:0.23266239868390836687,((B9057_03540:0.06199499257444228417,BSK21_09875:0.06119272758585094646):0.40998670274659926305[100],((OSB_09520:0.20722928588120750892,OA238_c27230:0.16216407012925354580):0.24982310298149032479[100],FTO60_10890:0.24417629851329353263):0.07954376751567446280[91]):0.03301616323182128554[73]):0.09142259342676264944[96]):0.03863259268196087004[29]):0.02210128949479978760[3],(((HYN69_04430:0.54971204678191754045,(B6K69_15410:0.24825737680395759677,EI545_02625:0.22302177136355522125):0.09131849254652504855[86]):0.06870865543626800132[66],(KM031_15685:0.23857946444595692914,EOK75_18115:0.39694185112473273636):0.04743028520848783375[56]):0.06994226335920131210[64],((JCM7685_2099:0.19742097429917992990,(HGN31_02690:0.19152248172707314611,(CYR75_07325:0.19443266968579517306,CUV01_12210:0.23755394493940878986):0.08712499750303449864[100]):0.02361819561815699242[63]):0.11398644641997664195[100],AKL17_2723:0.20392553504078392290):0.06610262114378079312[54]):0.02688129900930896071[11]):0.02409560526806201614[3],MALG_01035:0.34908955507127459317):0.02333010356557634057[2]):0.03565347593020080919[2],(((ROSMUCSMR3_03670:0.00764576872472453890,RAK1035_2496:0.00775124107820998349):0.21551161820886516329[100],EI983_05130:0.26924562716916555782):0.07076936418436317877[98],(FIU89_06770:0.21318119033372173732,(RIdsm_03483:0.49696567245001105340,G5B38_12060:0.31771655413287219760):0.05510677295214368165[55]):0.03545817658516631221[47]):0.11593205559139124761[92]):0.07382885117627084604[7]):0.07401098991137547434[28],G3256_13110:0.58929795350370528517):0.28557203574809819635[100]):0.06602091224723886931[60]):0.08088786784017949760[77],(((MishRS11D_17900:0.24795783458351833284,(sS8_2252:0.30281186812237825823,(MCA1639:0.19046205539973154464,GNH96_08815:0.15384757454561290291):0.23288385961863283802[100]):0.18578224536056658911[100]):0.09157475189572046592[88],MoryE10_15200:0.37827905322758981210):0.52708177308996406740[100],(Rvan_1309:0.60509298785371057328,A7982_08709:0.28670524416867826378):0.27114799805594552717[100]):0.23483436040261254640[99]):0.06396873161977305322[32]):0.04311084532829181915[17],L21SP2_3309:0.89896220109605307069):0.01575354169855166034[6],(((((D5400_08655:0.27196347488522171210,IMCC20628_02571:0.30247209802554853031):0.11278104756014085963[99],(((OLMES_3728:0.41129371257016122954,HFZ77_12270:0.55113005767386336053):0.29570669986514408478[100],(HXX25_11785:0.40738264838069443430,(PB2503_09204:0.22797135856505595930,HO273_12195:1.17683562761717674938):0.24030249894810967737[95]):0.09207879928869595887[60]):0.10763398821667145844[71],((SPHFLASMR4Y_00404:0.38745947839233541021,PSE_3490:0.39273229286329019994):0.05977745826403163543[64],(CWS35_21070:0.04163373457488216134,BE61_47980:0.04910517924029627473):0.22750387006583869254[100]):0.04949892757047352765[60]):0.05991298388216440701[67]):0.08375518016047688030[75],(((AZF00_15755:0.67796615819601380171,(((EAO82_19385:0.26300583067304278417,(HNE05_12245:0.06870099695269048234,A0T30_07635:0.09164156872796522246):0.07629774640239016248[100]):0.04183965392701925051[48],((FAY22_15630:0.20298186971728743311,((((C380_12125:0.12890383915557568351,C6571_11545:0.19886555126442473362):0.03388215179104901026[78],RS694_18200:0.17533693560060470418):0.04144356269092481365[88],EJN92_08105:0.31148289343203905410):0.01941400227285996691[31],(AT984_12690:0.17959846921656863472,(EXZ61_20755:0.27872927298240218752,LRM40_09015:0.13339558114803562461):0.07594825882554283314[88]):0.02275905033604382413[29]):0.03322316131547262130[66]):0.04275353145986333231[91],((ABA45_07610:0.00874209375291010345,MRBBS_1602:0.00956751876657509388):0.32692614236063971545[100],(P40_03400:0.01622591217226828503,B5T_00721:0.02052287874751581448):0.14367362043085774026[100]):0.10553939323865380029[88]):0.01827223386492443993[26]):0.04457444103863688473[27],((SJ2017_3778:0.21780166747827678364,FM038_020345:0.19264224947976144042):0.44354439129303979694[100],HKT17_10220:0.37377590254316278573):0.08594206328096004599[19]):0.03571291579222812124[63]):0.03010144738559387273[38],(S7S_11290:0.35004843351936720808,((M5M_18065:0.30437297987544115196,BA177_08740:0.38885862915842039911):0.06272378993083846388[49],WM2015_2247:0.32185848388613619298):0.06461536191158104292[72]):0.04600257003838216507[80]):0.02685152632402048115[27],((AZF00_02930:0.67208707249041810261,Mpe_B0606:0.36375957501866629240):0.15466546624573626612[55],(((((((GCA012274525cluster2flanking_00009:0.00000100000050002909,((((GCA003476985cluster1flanking_00009:0.00000100000050002909,GCA001312945cluster1flanking_00012:0.00000100000050002909):0.00000100000050002909[16],GCA000465325cluster1flanking_00009:0.00000100000050002909):0.00000100000050002909[7],GCA018130025cluster2flanking_00009:0.00000100000050002909):0.00000100000050002909[5],GCA018129505cluster1flanking_00009:0.00000100000050002909):0.00000100000050002909[7]):0.00071286420338748547[66],((GCA017474385cluster1flanking_00010:0.00000100000050002909,GCA001556045cluster1flanking_00009:0.00000100000050002909):0.00000100000050002909[37],GCA016219575cluster1flanking_00009:0.00000100000050002909):0.00000100000050002909[57]):0.03577866480946109012[100],(GCA018129685cluster1flanking_00010:0.00358983932429174542,((GCA018129755cluster1flanking_00011:0.00000100000050002909,(GCA018129965cluster1flanking_00011:0.00000100000050002909,(GCA018129935cluster1flanking_00011:0.00000100000050002909,((GCA018129925cluster1flanking_00011:0.00000100000050002909,(GCA018129645cluster1flanking_00011:0.00000100000050002909,GCA018129705cluster1flanking_00011:0.00000100000050002909):0.00000100000050002909[4]):0.00000100000050002909[2],GCA018129785cluster1flanking_00011:0.00000100000050002909):0.00000100000050002909[0]):0.00000100000050002909[1]):0.00000100000050002909[1]):0.00000100000050002909[1],GCA018129805cluster1flanking_00011:0.00000100000050002909):0.00214481705440750132[97]):0.01871321212835067721[100]):0.09105613292323838648[100],((GCA002222635cluster2flanking_00011:0.00000100000050002909,GCA003335595cluster1flanking_00011:0.00000100000050002909):0.00000100000050002909[33],SULPSESMR1_04191:0.00000100000050002909):0.15494754907102556429[100]):0.06706894080828003368[79],(((((GCA002354635cluster1flanking_00014:0.00000100000050002909,CHN51_00370:0.00000100000050002909):0.00000100000050002909[25],GCA002776575cluster1flanking_00014:0.00000100000050002909):0.00000100000050002909[78],GCA013371215cluster1flanking_00012:0.00146184531922521552):0.26264491139645584905[100],((((GCA000524665cluster1flanking_00008:0.00000100000050002909,GCA002837115cluster1flanking_00008:0.00000100000050002909):0.00070157632455085817[84],(AS19_27640:0.00000100000050002909,(GCA001010505cluster2flanking_00008:0.00000100000050002909,GCA001602255cluster1flanking_00008:0.00000100000050002909):0.00000100000050002909[69]):0.00000100000050002909[39]):0.00037051356197269315[84],(GCA913058525cluster3flanking_00008:0.00140591581583266075,(GCA000009365cluster2flanking_00008:0.00000100000050002909,ABO_2707:0.00000100000050002909):0.00140536994539114499[99]):0.00245264980299381629[64]):0.14573018682230043375[100],(((GCA014359475cluster2flanking_00007:0.03313308126455863367,(GCA001895225cluster3flanking_00008:0.01238503809163266946,GCA000475255cluster2flanking_00007:0.00317409975269696129):0.00912842854296186737[50]):0.03159723243036154788[52],((GCA002216105cluster1flanking_00008:0.00000100000050002909,GCA002216105cluster4flanking_00003:0.00000100000050002909):0.00069911694807426249[67],GCA900182625cluster3flanking_00008:0.00000100000050002909):0.05356270905714204111[100]):0.02051786193166177386[47],(GCA000475375cluster1flanking_00007:0.02999218267069688956,(((Maqu_0610:0.00000100000050002909,GCA002683435cluster1flanking_00007:0.00000100000050002909):0.00000100000050002909[22],(GCA003986605cluster2flanking_00007:0.00000100000050002909,GCA000015365cluster2flanking_00008:0.00000100000050002909):0.00000100000050002909[23]):0.00361965902513902097[98],(((((GCA009711885cluster1flanking_00009:0.00000100000050002909,(GCA000284615cluster2flanking_00009:0.00000100000050002909,GCA002744715cluster2flanking_00007:0.00000100000050002909):0.00000100000050002909[29]):0.00000100000050002909[82],MARHY2847:0.00000100000050002909):0.00273289610761303509[99],(((GCA001447155cluster2flanking_00007:0.00000100000050002909,GCA001574445cluster2flanking_00007:0.00000100000050002909):0.00000100000050002909[99],ASQ50_08885:0.00000100000050002909):0.00162435993219491341[98],((Maqu_0440:0.00000100000050002909,GCA000015365cluster1flanking_00010:0.00000100000050002909):0.00208987369310566435[100],((GCA020781935cluster2flanking_00012:0.00000100000050002909,(MARI_17900:0.00000100000050002909,(GCA003986605cluster3flanking_00006:0.01268292130629520079,ACP86_20385:0.00000100000050002909):0.00000100000050002909[19]):0.00000100000050002909[2]):0.00000100000050002909[41],((GCA019801405cluster2flanking_00009:0.00000100000050002909,GCA004353225cluster2flanking_00009:0.00000100000050002909):0.00000100000050002909[2],((GCA019802225cluster2flanking_00009:0.00000100000050002909,(GCA002933295cluster2flanking_00010:0.00000100000050002909,((((GCA003363485cluster2flanking_00010:0.00000100000050002909,GCA001266795cluster3flanking_00006:0.00000100000050002909):0.00000100000050002909[9],(GCA009363515cluster3flanking_00008:0.00000100000050002909,GCA020781995cluster1flanking_00010:0.00000100000050002909):0.00000100000050002909[2]):0.00000100000050002909[0],GCA016461905cluster1flanking_00008:0.00000100000050002909):0.00000100000050002909[0],(GCA014762845cluster2flanking_00011:0.00000100000050002909,GCA003994855cluster3flanking_00008:0.00000100000050002909):0.00000100000050002909[7]):0.00000100000050002909[0]):0.00000100000050002909[0]):0.00000100000050002909[0],GCA009363275cluster3flanking_00008:0.00000100000050002909):0.00000100000050002909[1]):0.00000100000050002909[92]):0.00264137582755735647[57]):0.00432867697327486613[63]):0.00197946196634538963[37]):0.00137184928265367224[42],EAO82_00355:0.03580339835404649368):0.00399194413191899036[43],(GCA009898855cluster1flanking_00009:0.00000100000050002909,GCA013371485cluster1flanking_00009:0.00000100000050002909):0.03009629106963782053[100]):0.01110076694212510685[25]):0.02166297836805343435[39]):0.00933648556631614529[17]):0.05956907623673880076[45]):0.14366610333921311926[99]):0.03328282477054469307[23],(GCA014530645cluster1flanking_00009:0.09771814630309881566,(GCA014359665cluster1flanking_00009:0.09823966352836531468,((((GCA011290545cluster2flanking_00006:0.00000100000050002909,G8E03_03700:0.00000100000050002909):0.08888399500692685529[100],(GCA003205515cluster2flanking_00008:0.00598526412826383587,(GCA002162885cluster1flanking_00008:0.00000100000050002909,GCA913062635cluster2flanking_00008:0.00000100000050002909):0.00535244006159745107[100]):0.04737342722088052488[100]):0.01647433686848825615[61],GCA900110775cluster3flanking_00013:0.03477047190344392108):0.01749160549672063372[52],((GCA019966535cluster3flanking_00012:0.00393775049199628774,((GCA000473205cluster2flanking_00012:0.00065562420375734828,(GCA002210165cluster3flanking_00011:0.00428336215276159653,AKL17_4362:0.00896627105343113240):0.02663607263384946619[98]):0.00493159799138144853[56],GCA001620265cluster2flanking_00013:0.00522839068390714215):0.00638169553711002285[52]):0.02269026412533585793[84],(GCA002692925cluster1flanking_00010:0.00197136978454529391,((GCA002408145cluster1flanking_00010:0.00000100000050002909,((GCA018900135cluster1flanking_00010:0.00000100000050002909,GCA014637625cluster1flanking_00010:0.00000100000050002909):0.00000100000050002909[6],((GCA013791775cluster1flanking_00010:0.00000100000050002909,(GCA018899035cluster1flanking_00010:0.00000100000050002909,(GCA004000605cluster1flanking_00010:0.00000100000050002909,GCA000152745cluster1flanking_00010:0.00000100000050002909):0.00000100000050002909[10]):0.00000100000050002909[2]):0.00000100000050002909[2],GCA002408125cluster1flanking_00010:0.00000100000050002909):0.00000100000050002909[0]):0.00000100000050002909[3]):0.00000100000050002909[92],(GCA913057945cluster1flanking_00010:0.00423979590538678744,X907_1562:0.00000100000050002909):0.00000100000050002909[87]):0.00581150142698989933[89]):0.05480509654365105232[100]):0.02584614655542437703[97]):0.04161950650128210666[79]):0.08960229437947007936[99]):0.03600585809612265320[67]):0.03884320544197515657[62]):0.03179589793529059849[42],((A0128_13880:0.45987153068272546008,(((GCA001932535cluster2flanking_00008:0.00000100000050002909,GCA000355675cluster2flanking_00008:0.00000100000050002909):0.00000100000050002909[17],R615_10390:0.00000100000050002909):0.00000100000050002909[4],((TOL_1423:0.00000100000050002909,GCA000582555cluster2flanking_00008:0.00000100000050002909):0.00000100000050002909[4],GCA913058015cluster2flanking_00008:0.00000100000050002909):0.00000100000050002909[3]):0.24228106638099852765[100]):0.08094296289549664236[48],((AJ233397_00012:0.04462527922895477561,((GCA002005125cluster1flanking_00010:0.00000100000050002909,GCA000408945cluster1flanking_00010:0.00000100000050002909):0.00000100000050002909[32],GCA005930655cluster1flanking_00010:0.00000100000050002909):0.08551623757164145134[100]):0.06353029635859056001[96],((GCA002287725cluster1flanking_00012:0.00000100000050002909,(((GCA002312215cluster1flanking_00012:0.00000100000050002909,GCA000790025cluster1flanking_00011:0.00000100000050002909):0.00000100000050002909[1],(GCA001449905cluster1flanking_00011:0.00000100000050002909,((GCA000793985cluster1flanking_00011:0.00000100000050002909,GCA018530795cluster1flanking_00011:0.00000100000050002909):0.00000100000050002909[2],((GCA003586265cluster1flanking_00012:0.00000100000050002909,(GCA002312585cluster1flanking_00012:0.00000100000050002909,(GCA013169245cluster1flanking_00011:0.00000100000050002909,(((GCA002312625cluster1flanking_00012:0.00000100000050002909,GCA002312175cluster1flanking_00012:0.00000100000050002909):0.00000100000050002909[3],GCA002312685cluster1flanking_00012:0.00000100000050002909):0.00000100000050002909[0],(GCA011605315cluster1flanking_00011:0.00000100000050002909,GCA003001655cluster1flanking_00011:0.00000100000050002909):0.00000100000050002909[6]):0.00000100000050002909[0]):0.00000100000050002909[0]):0.00000100000050002909[0]):0.00000100000050002909[0],(AJ245436_00010:0.00000100000050002909,GCA002312245cluster2flanking_00012:0.00000100000050002909):0.00000100000050002909[1]):0.00000100000050002909[0]):0.00000100000050002909[0]):0.00000100000050002909[0]):0.00000100000050002909[0],(GCA002312195cluster1flanking_00012:0.00000100000050002909,(GCA002206285cluster2flanking_00011:0.00000100000050002909,GCA003833645cluster3flanking_00011:0.00000100000050002909):0.00000100000050002909[1]):0.00000100000050002909[0]):0.00000100000050002909[0]):0.00000100000050002909[7],Pmen_0443:0.00000100000050002909):0.08256189787017431669[100]):0.15727507837096540988[100]):0.12631376495065252397[52]):0.05941318864571310671[56],((GCA014196125cluster1flanking_00008:0.04596807579317090109,((DSC_08960:0.00000100000050002909,GCA000233915cluster1flanking_00010:0.00000100000050002909):0.08234095078711108073[100],((GCA002483135cluster1flanking_00009:0.03227744231207976128,(GCA014235165cluster1flanking_00008:0.00989618887270360056,((GCA000797515cluster1flanking_00011:0.00000100000050002909,GCA015390225cluster1flanking_00011:0.00000100000050002909):0.00572729527326810550[100],(GCA003591655cluster1flanking_00008:0.00000100000050002909,(H5V43_03530:0.00000100000050002909,GCA015074805cluster1flanking_00008:0.00000100000050002909):0.00070555649967556642[76]):0.00066504948073163486[92]):0.00164180070504155043[76]):0.04996724630687069540[100]):0.01278393080531388566[87],Caul_5439:0.04314190515737249126):0.01211918588977978217[82]):0.02316901937573402279[66]):0.05305730640917052932[91],(GCA011927635cluster1flanking_00010:0.04801553603451107904,(GCA001591045cluster1flanking_00009:0.00227805783581000367,(GCA002687555cluster2flanking_00011:0.00000100000050002909,(SKP52_24510:0.00000100000050002909,(GCA002277025cluster1flanking_00011:0.00000100000050002909,GCA000803645cluster1flanking_00011:0.00000100000050002909):0.00000100000050002909[26]):0.00000100000050002909[12]):0.00279619518821888494[99]):0.06447853553864897613[100]):0.07472967323551873986[100]):0.11382477174135070819[93]):0.15316630171593739740[98]):0.05547884587196755951[30]):0.02258313257268333013[14]):0.10182774356179059849[90],((SALB1_1966:0.33481288129492653427,((((GT972_10155:0.21946981337348098196,(GT972_05975:0.26068810201426501072,D0B54_22765:0.14358085054865801777):0.01892752709834340935[9]):0.04669599548456953436[55],(soil367_08400:0.30323802360082924290,D0B54_11315:0.12996428581745206321):0.04276313198102061480[68]):0.02641287914295458242[55],L63ED372_00180:0.39710180212967771674):0.01988042383179870753[53],(AZF00_08230:0.37447272361882188996,((HDN1F_04190:0.31457166398483499270,(MARI_02610:0.14035743676145620573,(((Maqu_2843:0.00482687615144680292,MARHY2735:0.00626698103872071546):0.07553332759071987312[100],ASQ50_05500:0.07413306861715997231):0.03720617277246025117[94],(HP15_2574:0.08634896347662061877,(D0851_06390:0.05065601170504781953,ACP86_03200:0.05012841157261425928):0.03697322865637260592[99]):0.04298335073396444828[98]):0.05004881311009256456[95]):0.12050337728402975290[99]):0.06424773150809051647[94],((DLE54_09785:0.02096745273819275099,PsycPRwf_2053:0.02861879421690831024):0.43135461499951194275[100],((HYN46_15245:0.21888890478044797927,HYN46_04630:0.13708140294002371662):0.06025300323049987555[96],(HYN46_14535:0.22720947508412253635,(((FM020_08375:0.19379316825674666736,DOM24_10030:0.24756206291636834171):0.10778913344284429821[100],((FPL17_03275:0.04874192331970290948,(BUM88_05740:0.02353910896355925625,(AOLE_13390:0.02015712731122865087,I8T81_13055:0.03985352801462770794):0.01717494646266330346[80]):0.04909579566526971889[100]):0.07138848303012057528[100],(AHTJS_09615:0.00407835034926111971,BVL33_08495:0.00621781802104293471):0.11304972807535501600[100]):0.10226004946670130824[100]):0.08224039202781140145[100],(((((CDG60_08195:0.15502435616297113863,DJ533_10245:0.11583501022340556008):0.04305827698720454677[81],(((AS4_20720:0.08457406599658674751,BSR55_09925:0.09563012220498680327):0.04870235053094719435[97],BEN71_09545:0.10149551424409049283):0.02294730157430859355[47],(AMD27_08710:0.16995709411313722481,G8E00_08470:0.14125355943343403942):0.05385489465305346585[90]):0.02321673741082129483[89]):0.02552385310439787489[56],((URS_2935:0.11846280543541147512,(BEN76_06895:0.13875729838664371818,ACIAD1411:0.11611784047074748261):0.07465395203244917788[100]):0.01526210540137190944[31],(((I8T81_10440:0.03896235705503401509,(RR32_09795:0.01064847201490119397,((ABD1_16260:0.00351315875823992804,(((BJAB0868_01788:0.00000100000050002909,(ABK1_2124:0.00000100000050002909,(ACICU_01666:0.00000100000050002909,(((ABZJ_01827:0.00000100000050002909,(BJAB07104_02087:0.00000100000050002909,BL01_08560:0.00000100000050002909):0.00000100000050002909[6]):0.00000100000050002909[5],ABTJ_02041:0.00000100000050002909):0.00000100000050002909[2],M3Q_2018:0.00000100000050002909):0.00000100000050002909[3]):0.00000100000050002909[3]):0.00000100000050002909[9]):0.00000100000050002909[76],ABTW07_1882:0.00000100000050002909):0.00349814299030147069[99],(BJAB0715_01849:0.00000100000050002909,ABLAC_24720:0.00000100000050002909):0.00139741244923677148[79]):0.00068977679591681327[42]):0.00135071849844223529[47],(((A1S_1641:0.00199754412831115637,(ABSDF1860:0.00846807256554934530,(LX00_08275:0.00000100000050002909,IX87_19025:0.00000100000050002909):0.00211019910514951463[100]):0.00149782872355685537[73]):0.00139311661174490670[35],IX88_10110:0.00481700646060983801):0.00079381986423192243[39],((AB57_1863:0.00000100000050002909,(ABAYE2014:0.00000100000050002909,ABBFA_01834:0.00000100000050002909):0.00000100000050002909[33]):0.00210207390317369239[98],P795_9080:0.00069128914567543145):0.00139844511737379526[62]):0.00075243498155540994[72]):0.02126527286223185709[100]):0.02359394442971432179[100]):0.02896887003650543482[100],((BUM88_08900:0.03241368358483828760,AOLE_10550:0.02470234875193221338):0.03857810610131260504[100],(OTEC02_10020:0.04930443151781045696,(A0J50_09295:0.00911135863800922180,BDGL_001009:0.01483671056163374247):0.02386109586325133730[100]):0.01543516480281659047[80]):0.01580245063111828177[87]):0.05996065751642586789[100],(FPL17_06025:0.06665475336230836101,(BVL33_09335:0.12310799908672227787,AHTJS_07460:0.06083158989479952455):0.02314827447105683236[94]):0.02816831064208967506[98]):0.02098617808822664590[69]):0.05285335976816554759[95]):0.01554613136581367572[28],(FM020_08800:0.14472978872971059561,(J4G44_09260:0.09488417102547636039,CTZ23_07770:0.15057978768203653108):0.08204456081834746173[100]):0.03946116749853229022[74]):0.03120421679635860049[86],(AMQ28_00290:0.14503859863893217574,((GFH30_06870:0.13202045514350693733,(AsACE_CH01534:0.11435044089581618276,(RYU24_14800:0.06308836460330807805,FOB21_02200:0.10482624290772872555):0.06635451622092594648[100]):0.05305049106372812517[97]):0.08201812974143850299[100],((C9E88_011205:0.09848123923163122628,ACBO_17450:0.15619165325079858997):0.03867163783096209950[64],RZ95_09650:0.16706619062207886395):0.03247995866499581163[82]):0.03924280428947560240[92]):0.06533897842983835136[100]):0.06735667065704042944[99]):0.08555445886169849024[98]):0.13883989869788229687[99]):0.10604855224313083917[96]):0.12617881085661517004[84]):0.20596278316720423307[98]):0.14962149400847571390[93]):0.01870581436143100434[63]):0.02805718769068654347[25],((D0B54_15995:0.20307300611730558226,((Tcur_0560:0.18864948369356129843,Cwoe_5739:0.17041173034429377142):0.04404486110892504719[73],((((BJL86_0023:0.20827405672497464884,(((C3V38_06555:0.01398435124912017317,A6035_00150:0.01268794150004063682):0.03610812366638290610[100],(A6048_00100:0.04377170012993485126,CT688_00095:0.05572352698234069035):0.03637870624260389901[100]):0.06821165883530921903[100],(A6048_01605:0.03577725280913675310,CT688_01540:0.03724775763375278576):0.10722941974845166813[100]):0.02410028059123366095[88]):0.06032214099678247926[100],(((((CVAR_0139:0.04258896030105155384,A606_11475:0.06798274818926809682):0.03355456409423402536[100],Csp1_01820:0.07230374318228988129):0.03054948160329443857[100],CGLY_01080:0.10408314028706966425):0.04842393661082153994[100],(CFAL_02965:0.29511041944468779930,jk1916:0.12497164647824082762):0.04210972791883892813[95]):0.22070141359055689412[100],FOB82_09135:0.24063956634690736314):0.05233370810858795075[85]):0.04009092893710124866[71],((AS9A_3799:0.25936732326331651821,(G4H71_21630:0.09953684725081413109,(AOT96_14505:0.00209060720046014845,(C1M55_04110:0.00191139056148362674,((XU06_03870:0.00689663602236567294,RER_07460:0.00435037053238086172):0.01726577094813081317[99],O5Y_03630:0.00707449803289036429):0.00697317208064767661[36]):0.00423021135946051712[37]):0.13889299139086699886[100]):0.07107419306776510681[100]):0.08629655329161636801[100],((((((4412656_01195:0.11780257256241273567,((((MKOR_20120:0.11847020903921250123,((MBRA_03090:0.10336715041175811858,(MKOR_35350:0.08810448610726713536,((MNVM_22020:0.00210338044351462625,JDM601_3998:0.00070563120044942948):0.04987280009276228582[100],((MHIB_37760:0.06224145978435730031,MMIN_14500:0.03759166400218802440):0.01621846448247655365[68],(4434518_03945:0.04071073487701908078,K3U94_21885:0.03199683033601820326):0.00994373400424001901[67]):0.02170003791983889443[61]):0.02949919832213560023[85]):0.04745650365726702957[100]):0.03666952921308284236[87],((JDM601_2991:0.00000100000050002909,MNVM_30780:0.00000100000050002909):0.05075970113669483336[100],(4434518_02979:0.05166173630301518910,K3U94_16975:0.05772553376579716428):0.01412331014251102385[75]):0.05073893354966046293[100]):0.01383475865791632814[45]):0.01332750630295529044[9],((MNVI_28280:0.05792874733641210222,(MYXE_36990:0.03915912582512572071,JMUB5695_03645:0.05176624662793412324):0.02942853971307050204[100]):0.05618391093155169352[100],MBRA_03510:0.06951380950713131890):0.01695049937558773534[46]):0.01405639854440976673[17],((((MLM_3375:0.00951098895253234267,(MAV_4215:0.00349039088483764533,(RC58_01995:0.00000100000050002909,(MAP4_0418:0.00000100000050002909,(MAP_3364c:0.00000100000050002909,RE97_02005:0.00000100000050002909):0.00000100000050002909[25]):0.00000100000050002909[28]):0.00275983718365678662[98]):0.00235560179622258626[66]):0.05496498215469311499[100],(CKJ54_19425:0.03085428568746076752,(OEM_41000:0.01269129844181728951,((OCU_40650:0.00000100000050002909,OCO_40740:0.00000100000050002909):0.00521292037859550847[100],((W7S_20340:0.00206940370975022131,AN480_21395:0.00411213326145073218):0.00085618871174767959[67],(OCQ_42010:0.00150028696241019536,MIP_06136:0.00226274500545144575):0.00207122326886456957[63]):0.00148824442248229210[31]):0.00405802965094285290[76]):0.02893111171605596346[100]):0.03167869335723544344[100]):0.01133185391398539368[56],(K3U93_05820:0.05588546622342506487,((MSAS_48430:0.07628259154434258171,((((MFLOJ_21980:0.02328068408196749470,MSTO_25690:0.04627056424669820367):0.03635819795703130325[100],(H0P51_06405:0.07384783475920102258,C0J29_07185:0.05054153234574759040):0.02546252170678052137[100]):0.02159813823276314840[98],((MSHI_24800:0.05235142121251798453,(MLAC_04600:0.05343179438490297528,(BN42_41302:0.03063844414627840684,((RN08_3588:0.00000100000050002909,(CCDC5079_3000:0.00000100000050002909,(J112_17475:0.00000100000050002909,((BCG_3281c:0.00000100000050002909,((K60_033810:0.00000100000050002909,JTY_3277:0.00000100000050002909):0.00000100000050002909[6],MRA_3293:0.00000100000050002909):0.00000100000050002909[1]):0.00000100000050002909[0],((((((((TBMG_03300:0.00000100000050002909,CFBS_3441:0.00000100000050002909):0.00000100000050002909[0],TBFG_13281:0.00000100000050002909):0.00000100000050002909[0],(Rv3252c:0.00000100000050002909,(((((BCGMEX_3279c:0.00000100000050002909,(((TBSG_03323:0.00000100000050002909,(TBHG_03188:0.00000100000050002909,MRGA327_20020:0.00000100000050002909):0.00000100000050002909[2]):0.00000100000050002909[0],(BCGT_3119:0.00000100000050002909,UDA_3252c:0.00000100000050002909):0.00000100000050002909[2]):0.00000100000050002909[0],MT7199_3294:0.00000100000050002909):0.00000100000050002909[0]):0.00000100000050002909[0],MAF_32630:0.00000100000050002909):0.00000100000050002909[0],ERDMAN_3566:0.00000100000050002909):0.00000100000050002909[0],((BQ2027_MB3280C:0.00000100000050002909,HKBT2_3435:0.00000100000050002909):0.00000100000050002909[2],RVBD_3252c:0.00000100000050002909):0.00000100000050002909[2]):0.00000100000050002909[0],(HKBS1_3438:0.00000100000050002909,MT3350:0.00000100000050002909):0.00000100000050002909[0]):0.00000100000050002909[0]):0.00000100000050002909[0]):0.00000100000050002909[0],(BN45_60281:0.00067602921421878396,(J113_22685:0.00067609056726446702,(BN44_70036:0.00000100000050002909,MCAN_32711:0.00000100000050002909):0.00135299298446381658[90]):0.00000100000050002909[5]):0.00000100000050002909[0]):0.00000100000050002909[0],HKBT1_3428:0.00000100000050002909):0.00000100000050002909[0],J114_17435:0.00000100000050002909):0.00000100000050002909[0],((CCDC5180_2963:0.00000100000050002909,TBXG_003280:0.00000100000050002909):0.00000100000050002909[4],M943_16800:0.00000100000050002909):0.00000100000050002909[1]):0.00000100000050002909[0],MTCTRI2_3319:0.00000100000050002909):0.00000100000050002909[0]):0.00000100000050002909[0]):0.00000100000050002909[0]):0.00000100000050002909[3]):0.00000100000050002909[3],BN43_60261:0.00135546405904060532):0.01791681658135731159[100]):0.06165527479459587817[100]):0.02090513478733944941[49]):0.01948204042930050048[50],((F6B93_05535:0.09201595090915881681,(((MPSD_14690:0.00203740964924613950,MULP_01451:0.00067812763434657423):0.00000100000050002909[18],(MMAR_1291:0.00000100000050002909,MMARE11_12570:0.00000100000050002909):0.00000100000050002909[64]):0.00000100000050002909[54],MSHO_60180:0.00271806632875309581):0.07318614736119725961[100]):0.01474162524378310260[22],(MKAN_21250:0.05019426294801557220,MB901379_01183:0.08849020173913832443):0.01324953876597356577[27]):0.00904819943536529399[25]):0.02387082898873407397[49]):0.01242424269293167065[19],I2456_06520:0.06638663119814061653):0.01075783648460256620[26]):0.00987959632389750347[29],((MMAN_28780:0.05990776232367587412,MSEO_51230:0.04828930335442555705):0.01170229143038152911[40],(MSG_01190:0.05318300193611035648,MSIM_12980:0.09416997286000845790):0.01330841785004843215[60]):0.01621160609169756614[64]):0.00931370150440692657[22]):0.01149600997187319971[16]):0.02019218355045844168[43],((B586_17445:0.00000100000050002909,B586_19815:0.00000100000050002909):0.17618048004063033285[100],MCOO_44730:0.10530509592200297531):0.01824119674591509477[9]):0.02276893490070033832[34]):0.02425400459619828780[36],(((MAUB_16970:0.02817239011591221587,(C1S78_020420:0.01368427835348792927,MPHO_54320:0.01681403162305093735):0.00762790349831103491[82]):0.08264168078799187522[100],(((((K3U95_20385:0.00687159402186574529,K6L26_23140:0.00339244065885297005):0.04904722577425122548[100],MBOE_55880:0.03814772739310629684):0.01642463710654763070[56],MALV_19430:0.04641866553160797076):0.01383103255497776171[60],(XA26_18780:0.01999339629870498444,G155_09390:0.02369624649814840861):0.01874105809655880403[99]):0.04107985359947721044[100],MMAGJ_47680:0.05367884554793319468):0.02727606375198056779[100]):0.03191583220295339529[81],(((((MTOK_35230:0.06879093769312660811,(K0O62_08000:0.06960459013114779492,(D174_08465:0.00000100000050002909,MyAD_08315:0.00000100000050002909):0.09751963740248252577[100]):0.02435847268702562990[90]):0.01524869917909067903[66],FZ046_13240:0.10835380217100791522):0.01563359451831732028[43],((AFA91_29715:0.05036540924876650727,((((MSMEG_1839:0.00000100000050002909,LI99_09170:0.00000100000050002909):0.00000100000050002909[12],MSMEI_1797:0.00000100000050002909):0.00000100000050002909[4],LI98_09170:0.00000100000050002909):0.00000100000050002909[12],LJ00_09170:0.00000100000050002909):0.03689889523398274390[100]):0.04162932174245998623[100],(((MPOR_20280:0.05196644396963995965,(MYVA_1486:0.05092280677420742141,((Mflv_4721:0.01056685214390390946,Mspyr1_40540:0.00284860001115603981):0.08337822929048820109[100],Mvan_1742:0.04818471351096453859):0.01578869193985452113[46]):0.00988872860932033318[34]):0.00856842874402544141[20],((K3U96_19335:0.06401994928489165848,((MDUV_27970:0.05766829997146089709,NCTC10437_01449:0.05975812726621103355):0.01047171552408895229[37],(NCTC10271_03853:0.05341488394067912121,(Mjls_1369:0.00277537848009952719,(Mkms_1350:0.00000100000050002909,Mmcs_1333:0.00000100000050002909):0.01007421572729894944[100]):0.08124243664665992126[100]):0.01721755414384964003[42]):0.00711345113655241675[7]):0.00945952919046005522[10],((Mycsm_01384:0.07462473390159210518,((MGAD_25130:0.03454529004302944045,MGALJ_57870:0.03011192261421270083):0.03901081018149932939[100],(MMOR_51110:0.05660821938407657045,MycrhN_0412:0.05594193661760309827):0.01881078371825501208[77]):0.02002087638877237188[75]):0.02143283400281954104[94],(MPSYJ_49580:0.05171423997520378096,Mycch_1351:0.04578324361708711182):0.02671644162351625995[99]):0.00868731095812321115[21]):0.00522545002244197403[5]):0.01856640605276685743[31],(MHAS_00512:0.12347485287839139734,MPHLCCUG_01637:0.03208180695371670027):0.02059450995927432707[72]):0.01001969949445497693[46]):0.00842895017657368725[22]):0.00898917506318717106[19],((MFAL_19080:0.05283847787445115213,MINS_16060:0.05736455655181419561):0.09341855171514187872[100],MCHIJ_50110:0.07489576800160836767):0.01770893457228550627[36]):0.00971710741630932642[9],(MMAD_14930:0.09456500067710331414,(MSEDJ_27460:0.05656504278860256807,MARA_24200:0.06142391035030237562):0.02799657834280155216[91]):0.04236380697719545341[100]):0.01180336440602766483[32]):0.00984509688828011723[12]):0.00902128292957878920[7]):0.02242315143457922905[38],(MANY_52790:0.06206100564720883062,(((MHEL_36340:0.05027540087904056043,MSAR_04140:0.06291294719315659867):0.02078724961013051972[90],((AB431_07910:0.04152226831649633021,K0O64_07475:0.03910273204511943712):0.02679118995723928434[99],MAIC_13140:0.04094477160555028139):0.01697848495216885273[60]):0.02511780314969670053[96],B1R94_21250:0.06528571227052060166):0.01012909732158112294[35]):0.06835877088107158994[100]):0.03883840343546218765[98],(((MSTE_03730:0.01797127631603925857,BB28_18405:0.02644045620457876472):0.01539665598632684873[100],DSM43276_03396:0.03088123422991360251):0.02196722745984077546[100],(MYCSP_16550:0.02598396416685085086,(BAB75_20470:0.03803698506933135548,(MAB_3598c:0.00992075296085787560,(MYCMA_1974:0.00238272931981483400,(MASS_3605:0.00139556320736707929,MMASJCM_3595:0.00069568100446966571):0.00181055492957938029[100]):0.00809794960933592212[96]):0.03631612047365390811[100]):0.02127192574407978792[94]):0.00666996399174695810[58]):0.13953276702126868325[100]):0.03644450209087236880[74],(((Tpau_2750:0.06389531119293408168,ASU32_15355:0.05141695617197650225):0.16548296958817360069[100],(C0J29_20205:0.12357287472882790003,((F6B93_14335:0.08365755206525822552,MKAN_04295:0.06396144759884339615):0.01946770607761029101[89],(MB901379_03128:0.10218495837917833391,(MMAR_3516:0.00255740133977697386,((MUL_2749:0.00212447135857672968,(MULP_03769:0.00000100000050002909,MPSD_35950:0.00000100000050002909):0.00000100000050002909[70]):0.00000100000050002909[65],(MSHO_49370:0.00284160548630928633,MMARE11_34330:0.00070522978104575718):0.00213086355840036261[85]):0.00385295236183209834[88]):0.06277707210342495237[100]):0.02081921243803263114[82]):0.04876632931282511713[100]):0.06083410706733741180[100]):0.03131152729387801092[78],((((H1R19_14075:0.07327782943614988276,(BCM27_14965:0.03376944675774400800,KTR9_2914:0.05800605293197787921):0.05305525308045578453[100]):0.07961570716413816917[100],(D7316_05156:0.13579663349297663166,((ACH46_19590:0.06585319418081271581,CXX93_04035:0.10538627061813214680):0.02913255400435996526[99],C6V83_00720:0.11953564054193317745):0.02473072527277422536[90]):0.02654387171497967976[83]):0.04943570623775571382[100],(REQ_33430:0.11601448463842008174,(BFN03_04505:0.16436031580347126857,(KYT97_07750:0.10064062319236100063,(((XU06_10555:0.00565276534372936065,O5Y_10330:0.00069978218141622712):0.00139943986246072105[99],RER_21620:0.00211851323640985289):0.01319716816284145777[100],(AOT96_21175:0.00255341184503037793,C1M55_10995:0.00605413257717073421):0.01524440288071162233[100]):0.08137384546178472178[100]):0.08359033758363214328[100]):0.03241658993601810590[73]):0.04324943083914641051[94]):0.02453566775159628580[30],(((NS506_05426:0.05333554287209887890,KHQ06_20790:0.06743045466425164058):0.04425791558942430287[99],((NCTC11293_03692:0.03554367100641522836,BOX37_15220:0.07928082453362850224):0.06363373780405411073[100],(H0264_36700:0.10222805943329216216,((NOCYR_2725:0.07600276612314987856,NONO_c46180:0.08291136520310439517):0.03139289125901367078[92],FOH10_11250:0.06934741945806294217):0.02314806653641727011[81]):0.01745032929918971520[42]):0.01885459460848831065[50]):0.02210885146037788393[89],((CS378_12255:0.02513538873668370865,AAT18_22445:0.02301430385717798469):0.06243936093593940168[100],((NY08_2959:0.04583878688836691417,(A3L23_01166:0.00173045858982114097,A3Q41_02203:0.00825108579276252058):0.03994357184086985008[100]):0.08724511433514078873[100],(ROP_pROB01-04350:0.19124312230964105042,((RHA1_ro02534:0.02326598456892683964,Pd630_LPD06759:0.01899856323586445600):0.02765913669238882766[100],(JWS14_13290:0.01617172724162598690,ROP_22570:0.01491243070773081228):0.01605000335234465017[88]):0.06901238047421123789[100]):0.02475255857943606599[35]):0.01890868082442020287[31]):0.01794270215855750528[53]):0.01859274065985794255[52]):0.01600348124791831084[38]):0.02174792632490074248[31]):0.01949709644483079915[38],(((AS9A_2113:0.13823378742138692221,AS9A_2121:0.18299220023039491911):0.11061633868649184409[100],Srot_0768:0.19600776291472954416):0.05166224078642222411[78],(((BOX37_24625:0.04604343153648786380,NCTC11293_05922:0.04362028277115657243):0.06535024193787387914[100],((NOCYR_4341:0.07676826002363024148,NONO_c63220:0.12993873253445292759):0.01572373243420909644[36],((NFA_46180:0.00125373004426999565,ERS450000_05310:0.00082595007258069730):0.07331578780499996284[100],(F5544_37060:0.09371524702599536016,(O3I_035145:0.05013000498056553039,(DMB37_13805:0.05495346215546379615,KV110_34180:0.04789775082515412147):0.01990548153452337612[95]):0.02418495915102107652[94]):0.01708691351241684378[74]):0.01558989450423848080[61]):0.02735483376159918503[57]):0.01793417028964629581[43],KV203_15530:0.15961457183226096523):0.05456283567931671796[100]):0.02565856499246444225[74]):0.02774639002738308116[45],(A3Q40_00237:0.30087538603254210257,(NCTC10994_03913:0.10777265062759994185,(4535765_03344:0.01569464609738917965,(CEJ39_18540:0.00418554608055312326,(IM25_21935:0.00387676449899779967,Y013_07620:0.01766617926836380748):0.00393659266997322971[55]):0.02022911432077828878[99]):0.08909028243849002882[100]):0.08286722904998587713[100]):0.02379270970302811358[36]):0.02824412088066169738[56]):0.02456596971755879016[62]):0.04147381220936700863[54],(((A3Q40_02026:0.24206226558521987124,((NY08_1675:0.11269882727253577315,(A3L23_00039:0.00776350863730278229,A3Q41_03374:0.00062430142183283902):0.07755195493190625289[100]):0.18468793581978457108[100],(KV203_09945:0.27041238967227104739,(((((NONO_c63170:0.13980878612399758043,(CRH09_32590:0.09332146844686424469,NWFMUON74_13520:0.07329465788205376253):0.01653339030676612489[78]):0.03284030120615938353[84],(FOH10_03640:0.10805093617262198635,(H0264_12310:0.09734124690784359824,(KHQ06_12850:0.08282573614250661465,NS506_02079:0.07363725100512545640):0.03033620508412367828[97]):0.02350210819636585138[70]):0.02467009920750811228[93]):0.01842217403237245837[58],((((ERS450000_05314:0.00224096999824551814,(NFA_46140:0.00158043731872801237,(ERS450000_00739:0.00558417737382724353,NFA_33210:0.00126051650330640452):0.01857384834231872589[100]):0.00000100000050002909[20]):0.13198608911286452416[100],NOCYR_2826:0.12171500889774714005):0.04431858896511709639[79],(F5544_37040:0.07822161501479922563,F5544_39215:0.12876621468827531558):0.03136173691680108760[58]):0.02578467303166110183[49],(((NONO_c08910:0.16392158693647088108,KHQ06_33785:0.19881426645518138208):0.07134621279353410561[95],(KV110_26400:0.08579767878299596195,DMB37_06055:0.05328429524507586473):0.06239987349014298329[100]):0.01851176021290215634[36],(KV110_17620:0.15880696864182333727,(KV110_34160:0.06047776888106287663,(O3I_035125:0.09513087024439355333,DMB37_13785:0.03620144498276739453):0.02076936797344879418[45]):0.07084044193139332757[100]):0.01953434469411910804[30]):0.02243988670402779703[18]):0.02538105386169914324[21]):0.02045345000198805357[21],(BOX37_24610:0.06304026979950040632,NCTC11293_05918:0.07398549998006610784):0.11442186979116518442[100]):0.02078677765057464558[53],NOCYR_4338:0.10782812683866821457):0.05673077491947967760[100]):0.03903719886956628221[85]):0.02014201733610546108[38]):0.09389250580938551805[100],((CXX93_06965:0.40017297946056856750,((GII33_06150:0.08122614698054200777,GII34_06700:0.05771913630119018118):0.21485453337318616285[100],((((AOT96_16650:0.00073168155946405004,C1M55_06260:0.00079346552767446427):0.17567064466402473877[100],KYT97_04920:0.21245571845866956240):0.13479184886377973407[100],(((C1M55_27520:0.00148593080194896806,AOT96_07485:0.00000100000050002909):0.00638613105909755212[91],((RER_54580:0.00315668328114341278,XU06_26275:0.00206920694104409690):0.00224280396146502720[58],O5Y_25995:0.00175850903550456164):0.01317694711432476108[100]):0.15603776953932352312[100],(KYT97_25200:0.15731057675280046837,((O5Y_11270:0.00629281755696396022,(RER_24030:0.01221157213960965930,XU06_11480:0.00162994519544028922):0.00619259660850356077[49]):0.01548065038340910686[77],(C1M55_12535:0.00384433033069927045,AOT96_22745:0.00072038356650203409):0.02407485839122496668[100]):0.08236139736619473017[100]):0.07481798444690915262[100]):0.03116382489574761119[54]):0.12664984644442758843[100],(((A3L23_01600:0.00829920768769921470,A3Q41_01756:0.01276510733455823651):0.12126393858617125210[100],NY08_3436:0.10931281584588069256):0.17298078683579928838[100],(A3Q40_02998:0.35591269398699054705,(CS378_10250:0.11561984977165042088,(NCTC10994_03261:0.13915268523519300214,(4535765_04073:0.01639160967814915632,((IM25_02605:0.00073561960121648032,(Y013_10875:0.00000100000050002909,Y013_14995:0.00000100000050002909):0.00147950874899109401[95]):0.00311029193491709193[99],CEJ39_21660:0.00738638169751045914):0.02677345716207822635[96]):0.10293499975747212594[100]):0.10534774453510255265[100]):0.02576967010833455113[55]):0.04031720712544771545[79]):0.03760997744939419130[71]):0.02805513380504223372[60]):0.03612136302347985356[66]):0.04351914525752201279[51],(((((AMIS_28610:0.12112510776856684480,(Aiant_79910:0.09422080300848184597,(ACPL_4910:0.00000100000050002909,ACWT_4780:0.00000100000050002909):0.09002994692658475295[100]):0.03471558861357844361[90]):0.05158872894221172567[100],(Dvina_17675:0.11233002971175976015,Dvina_23605:0.06508029348259483648):0.07388173691624604078[100]):0.03838282186779326532[97],(((ML5_4476:0.00798819576626583726,Micau_3940:0.00158448501294487093):0.17093957896370579053[100],(Psuf_091630:0.11437061788518235184,Psuf_059770:0.18218224411742853230):0.03631270370002730175[89]):0.03835514676180772076[84],(CS0771_67620:0.14856411724077225878,(GCE86_02670:0.09602723751633540639,(HXZ27_09700:0.08656509789058955406,GCM10017556_42190:0.09875189183056455600):0.02160481429300777426[57]):0.02852758725935042664[93]):0.02778213839601981552[89]):0.01967398276046919067[65]):0.03072197596657306323[91],(Caci_1373:0.24426308165007179496,(FraEuI1c_2181:0.14659387642958821019,((FRAAL1986:0.14520977253406877616,Francci3_1251:0.08944760833341217077):0.10611052203926475690[100],Franean1_2192:0.15776334776204678501):0.04951406603587334837[100]):0.08577995306700091083[100]):0.02830410235763586302[72]):0.07768794809393064771[99],(((MMAD_13870:0.16886480288148827955,((((NCTC10437_02997:0.10901719575535448459,(Mflv_3369:0.03226122338283381186,Mspyr1_27000:0.03431798372011523462):0.11516326229080001142[100]):0.02706371519382241853[97],(Mvan_3100:0.07454483433916982149,MYVA_2975:0.12627288036068368138):0.02399855039032986262[88]):0.03624693048492972497[95],(Mycch_2783:0.09619465646500920120,MPSYJ_36280:0.09978231499351575273):0.05264804577756154735[99]):0.00915060101256536494[25],(MPOR_33650:0.17118353767210547911,MDUV_12850:0.15744257183068877115):0.03016077899476906146[65]):0.06298379829612028857[99]):0.02894162356809332898[95],((((MyAD_00360:0.00000100000050002909,D174_00375:0.00000100000050002909):0.12547982576537344834[100],K0O62_27585:0.16156308761080728775):0.12099827534475923740[100],(4412656_00281:0.29809885164425498072,((K3U95_04740:0.13546550763129905359,BTO20_03125:0.14982948856774666591):0.12576017889689208862[100],(K3U95_12860:0.22266474933294372329,MMAGJ_38250:0.24033165939642725517):0.07234453326473451462[93]):0.05966873754303333999[98]):0.01627331261749803692[46]):0.02324844249069296306[24],((((MGAD_19080:0.02930551760781284487,MGALJ_04980:0.02847561958908190541):0.19720244408653392343[100],MBRA_26240:0.18057935105422320832):0.04076846038610380113[63],(H0P51_11995:0.16062968078848846587,C0J29_12555:0.17363287227369944565):0.06926148528253203707[98]):0.03575347889974885701[26],(((MAUB_48860:0.05998048747129529346,(MPHO_20760:0.03620231515817313311,C1S78_007945:0.04197179109561557236):0.03218241279823427781[87]):0.21993264826764433173[100],((C1S78_007880:0.02623030095272485193,MPHO_20910:0.03460369353835182626):0.02843549785227188209[91],MAUB_48740:0.04618046982830322639):0.10674588108686848542[100]):0.04872818938727215693[78],(MANY_27790:0.18291390127774082019,MHEL_11000:0.21135120284393163481):0.06431760115538003031[99]):0.00836026418081227754[10]):0.00991241858845415789[15]):0.03618798885693171041[68]):0.11629467461399733974[100],((IPT68_00765:0.16772971081413601269,(DC008_34655:0.18153674954607459946,(B446_34640:0.00000100000050002909,B446_00650:0.00000100000050002909):0.11579693778992511399[100]):0.05981376622886932365[99]):0.07509881852661469404[99],FGW37_00480:0.37223576277298081605):0.01704998732881808990[40]):0.02983238107030835098[60]):0.03672703325343954633[44]):0.02287282638941795163[15]):0.02968520710168406213[23],((SLNWT_0909:0.09708505317791897571,SVTN_29895:0.14258832546324398671):0.08751138090599262787[100],((H9L09_09320:0.15176391844847025858,((((Gbro_4212:0.18130580571615001473,(GII34_20580:0.05278002002271838661,GII33_02215:0.08098331975888424517):0.09238175052136131382[100]):0.04535312405402615321[98],((KR76_01185:0.05117453839140198579,CFH99_01465:0.05809753053640310388):0.09304769776298679740[100],(((WY02_07625:0.01206404430958549559,XF36_17955:0.01295543620582478850):0.04371930236997800812[100],(((AD017_03975:0.00000100000050002909,AD006_24385:0.00000100000050002909):0.00000100000050002909[100],FRP1_16935:0.00000100000050002909):0.05370595414069741225[100],Pdca_22380:0.05218924704914969931):0.01156123590498903120[62]):0.09679374812282971752[100],(CU254_33490:0.09123902270696597483,AJAP_12590:0.08626516843683816604):0.09100222825539941440[100]):0.03500601801709655320[96]):0.03786440304565594217[96]):0.02019938362656967246[59],(Back2_03940:0.16395761653764120980,((KR76_00635:0.07477477190466169654,CFH99_01025:0.09418234669826441863):0.12292212424467431620[100],VV02_18530:0.16932022670972934897):0.02568819168644213141[65]):0.02763569107871199915[76]):0.02761741969458117799[87],((CRK58101:0.11159672532244997722,((B737_6308:0.00000100000050002909,(RAM_32810:0.00000100000050002909,(AMED_6400:0.00000100000050002909,AMES_6308:0.00000100000050002909):0.00000100000050002909[19]):0.00000100000050002909[17]):0.06559285623141235255[100],(BBK82_00460:0.07862376946661496502,(CU254_34530:0.07913417865530172901,((AJAP_17505:0.01285643368207902218,AORI_4274:0.00675693118290390891):0.02085944415872950999[100],(SD37_21850:0.03279918350259559967,BKN51_14450:0.02297620847676606903):0.01471239122706398915[97]):0.04306877458197045511[100]):0.02262978403071517000[93]):0.01462275758690307140[55]):0.03103706778957132650[99]):0.04454692648359817597[100],(((G5V58_23145:0.07803532750287481279,(K8W59_00255:0.12387248452871119087,Noca_0122:0.06878232650221779987):0.01981423605771532453[52]):0.01948472458151244424[43],(EXE57_11480:0.10397927682352695045,((EXE58_07580:0.08442546544545205534,G7071_04980:0.07904884467956146965):0.04364648630059610179[100],FCL41_15700:0.11170028515492971821):0.01976769564048644692[64]):0.01653879741710009149[44]):0.02303531232348891844[46],((I601_1337:0.10264423732074705320,FE634_00215:0.08802111593573318238):0.03242096053976116499[92],(EXU32_09700:0.21636915920146618242,ENKNEFLB_00076:0.10238233198487768638):0.01556883514491351310[30]):0.02149087071349996617[38]):0.02400457995124007093[65]):0.02288246929265062499[68]):0.03930097263983817202[97]):0.02254205371168703856[97],((C6I20_12235:0.07452411001749008335,(C3E78_03660:0.06371986739443631642,GEV26_14005:0.08111283793263954212):0.02028916141247361082[76]):0.06516199964898516939[100],AERYTH_04685:0.10370927566645311846):0.13571866379739055963[100]):0.04483095281942405669[100]):0.02281937982971655315[23]):0.01649708120575842096[6]):0.02022859991965053270[17]):0.08218512712992416536[99]):0.02133320317407740030[30],(((S7S_06720:0.17314287505855738281,(P40_21415:0.02434950092132698307,B5T_04393:0.02523011231316749439):0.16917465009260776454[100]):0.11552720839858378332[100],(((HU773_011755:0.02820583175977155882,HZ99_00960:0.03941718634950976824):0.04257695130002813605[100],(AK972_2349:0.04750041193125967287,((((A7J50_2574:0.07106178036537748322,(VO64_0643:0.05394394763842363244,(HU731_000870:0.01866510533593226592,PflA506_2496:0.03078101887428275757):0.03628168440279868484[100]):0.01480347336523395348[63]):0.01025428073853638412[46],(H045_10220:0.09429456203145158977,BOP93_10865:0.09503237017708884848):0.01366560113394018304[23]):0.01154936817285979675[20],(PverR02_17470:0.07891156283418435113,U771_18830:0.07142749207077744855):0.01015345667584931395[24]):0.01264752879055516636[24],(((AYR47_24130:0.03334982306674700442,(PFLUOLIPICF721365:0.00186283559566470525,PF1751_v1c29650:0.00218596914768684914):0.04712337400814901184[100]):0.02083992113424531362[100],((AA957_27445:0.01310826510534829174,HU722_0016730:0.02015083332749180098):0.03161837186242621306[100],(A7318_14550:0.04899236131041976444,PFLU_3535:0.05216506625844857803):0.01499102437616135243[61]):0.00843759271614043238[55]):0.02069017263597679526[95],(HRH33_15340:0.07459222985091472358,KSS96_13465:0.06272499191974552357):0.01532784763987338206[73]):0.02215154258740140159[94]):0.02171073627240163728[44]):0.03392242204845243719[53]):0.09773880758880147679[100],(HU752_017320:0.13487058596966239321,(POS17_2902:0.04207994268691588741,((PFL_2935:0.00195280142648557396,(PFLCHA0_c29810:0.00199532653598857683,PPC_2966:0.00198857840382601425):0.00070022459623615306[39]):0.04669364562552550529[100],C4K39_2998:0.09571642247654767177):0.01568748309370756808[30]):0.07177283612420297387[100]):0.03124834082368857513[70]):0.21560768206010708092[100]):0.03788111114122176548[77],(((TK49_20990:0.04551701342450679977,(Rpic_4109:0.00000100000050002909,Rpic12D_4221:0.00000100000050002909):0.04056388843414592688[100]):0.03498243099445458304[97],ACS15_3990:0.06122323031937838833):0.10501621185718075513[100],(((((BG90_2747:0.00263779935381745724,DM82_1965:0.00573274082566279080):0.01206795061868913208[100],WS70_05970:0.01402183469551745131):0.02713512310774304076[100],((((AQ610_06520:0.00000100000050002909,BW21_1432:0.00000100000050002909):0.00226675716310414683[98],BTI_1284:0.00073476066036754460):0.01880484668671259657[100],((BTL_1506:0.00000100000050002909,DR62_39:0.00000100000050002909):0.00070627560733241550[99],((BTH_I1814:0.00000100000050002909,((BTRA_1732:0.00000100000050002909,BG87_1719:0.00000100000050002909):0.00000100000050002909[10],(BTHA_1610:0.00000100000050002909,(BTN_3269:0.00000100000050002909,BTQ_2100:0.00000100000050002909):0.00000100000050002909[4]):0.00000100000050002909[3]):0.00000100000050002909[2]):0.00000100000050002909[1],BTJ_212:0.00000100000050002909):0.00229662407359232596[99]):0.02060843238124434457[100]):0.00591320176304570636[72],(((BP1026B_I0975:0.00000100000050002909,((GBP346_A2857:0.00074922025799869292,((((BBU_3210:0.00000100000050002909,BURPS668_2678:0.00000100000050002909):0.00074930357308287975[74],((BURPS1106A_2735:0.00000100000050002909,BPC006_I2776:0.00000100000050002909):0.00000100000050002909[28],((((BMASAVP1_A2377:0.00000100000050002909,(DM76_1980:0.00000100000050002909,DM51_417:0.00000100000050002909):0.00000100000050002909[3]):0.00000100000050002909[1],BM44_1494:0.00000100000050002909):0.00000100000050002909[1],(DM78_1223:0.00000100000050002909,BMA10247_1692:0.00000100000050002909):0.00000100000050002909[4]):0.00000100000050002909[0],(BMA10229_A2910:0.00000100000050002909,((BMA0635:0.00000100000050002909,(DM55_2005:0.00000100000050002909,DM57_2646:0.00000100000050002909):0.00000100000050002909[11]):0.00000100000050002909[2],BM45_1057:0.00000100000050002909):0.00000100000050002909[1]):0.00000100000050002909[0]):0.00074948684001257474[64]):0.00000100000050002909[17]):0.00074922337725033257[35],BURPS1710b_2801:0.00000100000050002909):0.00074917772609351069[51],(BPSL2350:0.00000100000050002909,(X994_86:0.00000100000050002909,X996_1814:0.00000100000050002909):0.00000100000050002909[19]):0.00000100000050002909[22]):0.00000100000050002909[2]):0.00075004751805815074[9],(BBK_2606:0.00194108083271609072,(BBQ_961:0.00000100000050002909,BBN_1088:0.00000100000050002909):0.00075068358250928683[88]):0.00000100000050002909[31]):0.00074925837011305700[16]):0.00075008933064549688[14],DR55_2170:0.00000100000050002909):0.00000100000050002909[64],(BBX_1540:0.00000100000050002909,BDL_3139:0.00000100000050002909):0.00149928370563814505[92]):0.02441781316149391201[100]):0.02006646940811815383[93]):0.06954454057017439572[100],((FNZ07_18370:0.06585387966091793555,((Bphyt_5401:0.06752779297433388062,(CJU94_23135:0.03968674528428649262,(Bxe_B1208:0.00000100000050002909,DR64_6524:0.00000100000050002909):0.03104476901721284557[100]):0.01069258607706388003[70]):0.01495268216917762863[69],(DSC91_001277:0.04122521708376539890,(AYM40_27295:0.02826287371555179923,OI25_6965:0.03494333338993391158):0.00909242708814762823[47]):0.04872690104568339065[100]):0.04278016008639123902[100]):0.07194388574044509321[100],((BW23_760:0.03466489627089064385,WT74_04805:0.04679816843889961914):0.01385664752588206677[65],(((BMULJ_00816:0.00000100000050002909,Bmul_2418:0.00000100000050002909):0.00662715253002289610[100],(NP80_1069:0.01239301592399790278,DM80_719:0.00550821781886765959):0.00521470847622368134[69]):0.04833848213571299152[100],((((((ABD05_10470:0.01614815816059765249,DM992_16755:0.01060592474442949816):0.00682282417229515201[90],((BBJ41_07290:0.03856198448007021329,(WJ16_04520:0.01870069533252892782,(APZ15_08575:0.02195463284718221150,(NL30_10915:0.02059927694509681995,Bcep18194_A4085:0.01641150142752417773):0.00497382820415268913[58]):0.00447736156490323965[69]):0.00431842704138094349[55]):0.00341753714489699502[42],WJ12_04495:0.02270294037681670068):0.00302902820378815000[32]):0.00444672387785643476[37],((DM42_859:0.00151485842738210085,(BCAL3029:0.00075745472308055644,I35_0839:0.00000100000050002909):0.00000100000050002909[78]):0.01215339950669080786[100],(Bcenmc03_0941:0.01004217297177843748,(Bcen_0501:0.00000100000050002909,Bcen2424_0980:0.00000100000050002909):0.00796333287884653379[100]):0.02178887707148898303[100]):0.01220900506796224715[99]):0.00836684237088076467[70],(JFN94_04685:0.04580975432384148949,((((Bcep1808_0897:0.00079563492574648721,(MYA_0870:0.00305279560239343729,AK36_2960:0.00607360552285628186):0.00149511172391608152[42]):0.04375040689032905217[100],(DM40_1635:0.00072410808678716166,WK25_04595:0.00079332261202491323):0.04266370444502496501[100]):0.00692214311262929777[35],((Bamb_0841:0.01203886377727798190,BamMC406_0853:0.01275683231305897378):0.01798830502450547361[100],(WI26_04360:0.01774198219097224138,WS51_15120:0.02325349186007913752):0.00614865484413462410[83]):0.00589834183874031557[77]):0.00678640394284846585[56],GEM_2548:0.02669180702558982335):0.00361470358101364641[38]):0.00788587135269007596[53]):0.00781766046214843469[43],AK34_2200:0.05660644237561917452):0.01011696036497886260[53],(WS57_22415:0.00510393302974215032,DM39_808:0.00555564105777294100):0.02485063369093681862[100]):0.01075037708424258706[30]):0.01900511114072989810[96]):0.05186884606656875368[100]):0.01722966720755514380[51]):0.03535613544588512430[78],((bpln_1g26180:0.02774314939844032060,(bglu_1g25240:0.00000100000050002909,KS03_3293:0.00000100000050002909):0.03955565142088322828[100]):0.04972913924887300413[100],(bgla_1g28520:0.00528490912695764054,BM43_306:0.00377295864005828966):0.05169305573393331854[100]):0.06150375053397531822[100]):0.03319579675305455585[81]):0.10105974867618219837[100]):0.06104582472337459487[86]):0.01535543880748881963[20]):0.04017121319032852800[74]):0.07229526052537371683[86],(((((((LHA_3251:0.14872580241143298907,clem_00120:0.14577226143980764883):0.10330056732298247002[100],(NCTC11533_02907:0.26980081780954412451,44548918_02745:0.20638290557043256768):0.04666737508972750720[63]):0.11506357298172704973[100],((NCTC12082_02020:0.38365941734944997155,(NCTC11976_02676:0.18743058733059086984,(LLO_2382:0.07102126509532967480,CAB17_17210:0.05860300955595871414):0.08561465874902418616[100]):0.17615954111496651135[100]):0.05807868966847143377[53],(SAMEA4504053_3509:0.30283728596396153332,(LPO_3336:0.00184823263451119207,(((((LPC_3312:0.00000100000050002909,lpa_04391:0.00087254025636857382):0.00000100000050002909[76],(LPE509_00009:0.00000100000050002909,lpp3068:0.00000100000050002909):0.00701859636381160605[100]):0.00345664989634214201[41],LPV_3385:0.01155034886769745923):0.00692745330693036836[50],((LP6_3036:0.00000100000050002909,lp12_2989:0.00000100000050002909):0.00000100000050002909[35],lpg2997:0.00000100000050002909):0.00375512340619552510[100]):0.00425874082077698501[38],lpl2925:0.00507847234850690703):0.00380290249953249733[34]):0.21978844131627536806[100]):0.08167385730382784037[93]):0.02960470855786200353[38]):0.22699964887673079739[98],(((Emtol_2027:0.23908442275180788461,(Runsl_1388:0.09004877879021620790,DR864_15815:0.04233844038384219216):0.37480225987311693858[100]):0.26414691408115059668[98],(((Ftrac_0880:0.30380393386570153647,JR347_16635:0.32247838036921200322):0.05865785543761941473[78],AO498_08080:0.46477882719137181278):0.07427416517542050067[87],(LPTSP3_g12260:0.34090069671194900280,(EFP84_16680:0.15351767632483004355,A0128_05975:0.08519058475380873741):0.26614453175078212066[100]):0.18729476036622244584[100]):0.06389559860571362992[74]):0.05697515568957555593[49],((((Oweho_0550:0.31986652183988617537,H4K34_17330:0.36547473354903520226):0.19200272330314802072[100],(DCC35_03110:0.32278349453505483790,(LK994_03225:0.24454448331079800538,(GLV81_02985:0.44968475659437251446,SY85_18695:0.33297562516623180340):0.12691618285721428805[99]):0.11927937242213723645[98]):0.08663284422296700649[66]):0.04751207153540844969[93],(LPB138_13865:0.24691058443411223466,(TJEJU_0991:0.19110322115970168610,(F9Y86_05550:0.19725832920318664421,(MED152_06505:0.17662270481120892485,H9I45_13840:0.12527901546267530830):0.05752567407988157938[89]):0.08045349933751372307[100]):0.08191016289413856344[100]):0.10913804835314618036[100]):0.07419714579499857299[97],(((Belba_3611:0.24738164455391517538,IPZ59_10905:0.33315970682720719154):0.17594975261749812301[98],Halhy_3303:0.62481302537813343534):0.09976212384391625054[78],(((FORMB_10180:0.20597327880524293753,FORMA_10320:0.19230545841611898505):0.26306598742834758076[100],((((MED134_09286:0.00558023408828611268,I597_0625:0.01751836781002328453):0.30295097770115708702[100],G5B37_10070:0.34266478073328243692):0.10102084171225528264[75],((KORDIASMS9_01136:0.15238946186437588026,IMCC3317_29330:0.12141035879064514258):0.15205746143550252780[100],HX109_05930:0.28076416704707179983):0.03112704959429631740[37]):0.04490779418081880525[30],((WPG_1326:0.12436810993733390940,BWZ20_09145:0.16816031755137397785):0.15049589157882475865[100],(((((VC82_1335:0.32889220960746312628,FGM00_17840:0.21399516584202524228):0.08116126693966536909[77],HME9304_01516:0.24099963431152354731):0.07431042938626267191[75],EQY75_13050:0.32399944458540697045):0.03779831478210248646[57],FB2170_05910:0.26342892015838242914):0.11349892027641370063[98],(((D1815_16695:0.13285679279978990230,D1818_14565:0.17667990785096773787):0.10167134516023236535[100],D1816_16420:0.18735062627501303245):0.09734954168461119883[100],((BST91_11255:0.00270824375248110080,AAT17_07540:0.00996070745267161120):0.16608732435124642923[100],(EJ995_02415:0.24607784500528168126,DDD_1421:0.15754838905171428265):0.07775525306824346283[100]):0.18633649707658669903[100]):0.05019933085975086806[64]):0.01645473423250961090[7]):0.02352462370758361815[7]):0.04166543212065838137[59]):0.06392595907972052627[97],(KMW28_12820:0.02518236887323094947,MY04_0667:0.02593285411777977723):0.54709641600671166106[100]):0.02995647756738835724[23]):0.04939700167622573107[83]):0.13987653800270052895[90]):0.03458839082377616891[37]):0.50240352937227694685[80],(AWR27_19795:0.43045081450745154017,Turpa_1759:0.45628397498920625353):0.14862725087540593072[82]):0.08448299869896951086[50],((HER32_14990:0.28613449749617164697,HER32_14815:0.26434473006440362131):0.23672061363555180202[100],(AUP74_02288:0.25387372639484129255,Mag101_07105:0.31970127593051594905):0.24472356584132223811[100]):0.18339058245135003711[95]):0.09153125674737176698[55],((PG2T_12610:0.45434846171567050410,PG2T_01500:0.26226205863478180280):0.12988495373410982592[96],((CPC19_01830:0.00613928957297510489,Q91_2194:0.00688936066105827125):0.00289492546247021709[73],CYCME_0227:0.00324218821662328269):0.73166414916000122037[100]):0.30879129952071743270[90]):0.03637416401218469125[29]):0.03452373896254056634[31]):0.01756068029650953780[3]):0.19591634234907087664[14],(SBC2_71350:0.62014542719759768730,(DSC91_007611:0.29040235884564113977,AB870_23570:0.44957406927749699044):0.16469329328066251161[66]):0.89605403809087968980[100]):0.02850687571807301174[19]):1.32831937424432888761,xylM:1.32831937424432888761);
