# Supplementary material for: A novel alkane monooxygenase (alkB) clade revealed by massive genomic survey and its dissemination association with IS elements
Source: PeerJ. 2022 Sep 28;10:e14147. doi: 10.7717/peerj.14147 (PMC9526415; doi:10.7717/peerj.14147)
Supplement: Supplemental Information 3 [file peerj-10-14147-s007.txt]

Assembly Accession
GCA_000009085.1
GCA_900215245.1
GCA_013388375.1
GCA_000006945.2
GCA_000222975.1
GCA_000013425.1
GCA_006094375.1
GCA_000344575.1
GCA_018309165.1
GCA_000013285.1
GCA_000196035.1
GCA_000696715.1
GCA_005156105.1
GCA_000196075.1
GCA_003431405.1
GCA_000007925.1
GCA_004802225.1
GCA_000195955.2
GCA_000005845.2
GCA_017821535.1
GCA_000007725.1
GCA_000007205.1
GCA_008330805.1
GCA_000007245.1
GCA_000412675.1
GCA_001267845.1
GCA_002076835.1
GCA_003667905.1
GCA_013177355.1
GCA_002073495.2
GCA_001457555.1
GCA_000008445.1
GCA_000006925.2
GCA_000196575.1
GCA_002162215.1
GCA_016694755.2
GCA_001552035.1
GCA_000006765.1
GCA_002204915.1
GCA_000400855.1
GCA_000026745.1
GCA_000015125.1
GCA_006538985.1
GCA_008632635.1
GCA_000020305.1
GCA_002074095.1
GCA_016889925.1
GCA_001932995.2
GCA_001753085.1
GCA_013374815.1
GCA_903886475.1
GCA_000008385.1
GCA_003957805.1
GCA_000178875.2
GCA_016406325.1
GCA_013460375.1
GCA_009184725.1
GCA_002998365.1
GCA_000091545.1
GCA_001912155.1
GCA_000008725.1
GCA_000027325.1
GCA_001718895.1
GCA_000756125.1
GCA_002346025.1
GCA_900477975.1
GCA_000632965.1
GCA_000012805.1
GCA_000161615.1
GCA_001587155.1
GCA_000012345.1
GCA_001905915.1
GCA_020150655.1
GCA_000829215.1
GCA_902858935.1
GCA_016584445.1
GCA_000021005.1
GCA_000834295.1
GCA_003955815.1
GCA_009150585.1
GCA_006740305.1
GCA_003516145.1
GCA_000054005.1
GCA_000012765.1
GCA_000709795.1
GCA_000829825.1
GCA_000961215.1
GCA_011600945.2
GCA_001021915.1
GCA_000960005.1
GCA_900004845.1
GCA_000016425.1
GCA_000018945.1
GCA_018885085.1
GCA_002983865.1
GCA_019602855.1
GCA_000021925.1
GCA_012931585.1
GCA_002966535.1
GCA_000007765.2
GCA_000829055.1
GCA_000384275.1
GCA_000166115.1
GCA_000741825.1
GCA_002078315.1
GCA_000009045.1
GCA_002945325.1
GCA_902374465.1
GCA_000160855.1
GCA_003667675.1
GCA_000017445.3
GCA_009665375.1
GCA_000741005.1
GCA_003312465.1
GCA_003030905.1
GCA_000770115.2
GCA_000200715.1
GCA_000062885.1
GCA_000192295.2
GCA_000196095.1
GCA_000083545.1
GCA_016026695.1
GCA_000024305.1
GCA_000019725.1
GCA_000010205.1
GCA_006538825.1
GCA_000010265.1
GCA_000010505.1
GCA_000060345.1
GCA_000019345.1
GCA_000021265.1
GCA_000023685.1
GCA_001718635.1
GCA_002381365.1
GCA_000155675.2
GCA_000985635.1
GCA_000959365.1
GCA_000063585.1
GCA_003019965.1
GCA_015326295.1
GCA_000277165.1
GCA_000181575.2
GCA_000246755.1
GCA_004306555.1
GCA_000022145.1
GCA_009739655.1
GCA_017875565.1
GCA_004769835.1
GCA_000018525.1
GCA_016745295.1
GCA_902829835.1
GCA_000007505.1
GCA_000393015.1
GCA_001042595.1
GCA_013752735.1
GCA_000240185.2
GCA_000021325.1
GCA_001578075.1
GCA_000016525.1
GCA_014192895.1
GCA_002119845.1
GCA_000055785.1
GCA_000196435.1
GCA_001692755.1
GCA_004341915.1
GCA_015767775.1
GCA_003814405.1
GCA_000204255.1
GCA_000224965.2
GCA_000242855.2
GCA_009738105.1
GCA_016599875.1
GCA_013030075.1
GCA_009734005.2
GCA_018739485.1
GCA_000754805.1
GCA_900460525.1
GCA_000808635.1
GCA_900475405.1
GCA_000273525.1
GCA_019890915.1
GCA_900450955.1
GCA_902381655.1
GCA_015689455.1
GCA_000007105.1
GCA_003852155.1
GCA_017352235.1
GCA_003253775.1
GCA_009914215.1
GCA_000156415.1
GCA_003061265.1
GCA_002848015.1
GCA_016603745.1
GCA_000021685.1
GCA_000146505.1
GCA_002873735.1
GCA_000740275.1
GCA_000590795.1
GCA_003320875.1
GCA_000157355.2
GCA_000022005.1
GCA_000007125.1
GCA_000147055.1
GCA_009935415.1
GCA_009931375.1
GCA_000210635.1
GCA_902373765.1
GCA_000154345.1
GCA_902373665.1
GCA_018785505.1
GCA_001405615.1
GCA_001404935.1
GCA_900102475.1
GCA_000154465.1
GCA_000154825.1
GCA_015554285.1
GCA_902362795.1
GCA_016728785.1
GCA_000156215.1
GCA_000507785.1
GCA_000154845.1
GCA_003472935.1
GCA_016904155.1
GCA_018499185.1
GCA_001020205.1
GCA_001049955.1
GCA_015739475.1
GCA_003457595.1
GCA_003470435.1
GCA_003454775.1
GCA_900445025.1
GCA_000169255.2
GCA_004295125.1
GCA_003468475.1
GCA_009831375.1
GCA_000157955.1
GCA_008632235.1
GCA_014131675.1
GCA_001404635.1
GCA_003475105.1
GCA_902373865.1
GCA_008572545.1
GCA_002234575.2
GCA_002736145.1
GCA_001314995.1
GCA_004166975.1
GCA_018292165.1
GCA_000468015.1
GCA_000154425.1
GCA_900106605.1
GCA_000008185.1
GCA_000021045.1
GCA_003148495.1
GCA_000346065.1
GCA_000008325.1
GCA_900636925.1
GCA_000317935.1
GCA_000306945.1
GCA_001647695.1
GCA_000007025.1
GCA_004684815.1
GCA_000009145.1
GCA_013462805.1
GCA_000014145.1
GCA_000225955.1
GCA_000018865.1
GCA_000179635.2
GCA_008329785.1
GCA_901544385.1
GCA_000218855.1
GCA_017638885.1
GCA_015276835.1
GCA_001457455.1
GCA_013349145.1
GCA_015034585.1
GCA_900660465.1
GCA_900660575.1
GCA_000091665.1
GCA_000970065.1
GCA_000734035.1
GCA_000195915.1
GCA_000230655.3
GCA_000007225.1
GCA_000011225.1
GCA_000012925.1
GCA_000195935.2
GCA_000009765.2
GCA_001160345.1
GCA_000007985.2
GCA_001274875.1
GCA_000013325.1
GCA_000011185.1
GCA_000011105.1
GCA_000011125.1
GCA_000830905.1
GCA_000008625.1
GCA_000020025.1
GCA_004799605.1
GCA_000007605.1
GCA_000006685.1
GCA_000011145.1
GCA_000152265.2
GCA_000011205.1
GCA_013317105.1
GCA_900185755.1
GCA_000012865.1
GCA_000013645.1
GCA_000475015.1
GCA_000247565.1
GCA_000012325.1
GCA_000011965.2
GCA_000011245.1
GCA_008245085.1
GCA_000008645.1
GCA_000007345.1
GCA_000007185.1
GCA_000007065.1
GCA_000006985.1
GCA_003555505.2
GCA_000011305.1
GCA_009913915.1
GCA_000013665.1
GCA_018457135.1
GCA_000146165.2
GCA_000439775.1
GCA_000011085.1
GCA_000070465.1
GCA_000022565.1
GCA_000013165.1
GCA_000740965.1
GCA_000439255.1
GCA_900460135.1
GCA_900416725.2
GCA_000009945.1
GCA_014131755.1
GCA_000196115.1
GCA_009936175.1
GCA_000021865.1
GCA_004115585.1
GCA_000389675.2
GCA_000331715.1
GCA_000007905.1
GCA_000612965.1
GCA_000015145.1
GCA_000470775.1
GCA_002285575.1
GCA_003269405.1
GCA_000014505.1
GCA_003813165.1
GCA_003999335.1
GCA_003516165.1
GCA_000286675.1
GCA_000043285.1
GCA_000196135.1
GCA_016890085.1
GCA_000166935.1
GCA_000012685.1
GCA_900660715.1
GCA_000008085.1
GCA_001083805.1
GCA_000011385.1
GCA_000009845.1
GCA_000013705.1
GCA_001874605.1
GCA_000019905.1
GCA_000008305.1
GCA_000235665.2
GCA_000014185.1
GCA_000017305.1
GCA_000012565.1
GCA_003366075.1
GCA_001523785.1
GCA_000011565.2
GCA_000015725.1
GCA_000376705.1
GCA_001611955.1
GCA_000754265.1
GCA_000016845.1
GCA_009730395.1
GCA_000019205.1
GCA_013372245.1
GCA_000025685.1
GCA_005061465.1
GCA_000021565.1
GCA_000237205.1
GCA_000021545.1
GCA_013371475.1
GCA_000020465.1
GCA_003968655.1
GCA_000091565.1
GCA_000210915.2
GCA_000069965.1
GCA_000073005.1
GCA_002984395.1
GCA_018223745.1
GCA_016185465.1
GCA_000018045.1
GCA_003516125.3
GCA_000025945.1
GCA_000020625.1
GCA_000283915.1
GCA_000018205.1
GCA_000091305.1
GCA_000018105.1
GCA_000020645.1
GCA_000014965.1
GCA_000014725.1
GCA_000013445.1
GCA_004786015.1
GCA_000012965.1
GCA_000376425.1
GCA_000007745.1
GCA_000009805.1
GCA_000153425.1
GCA_000009965.1
GCA_000146185.1
GCA_000022205.1
GCA_000284615.1
GCA_000021725.1
GCA_000025965.1
GCA_001011095.1
GCA_002272085.1
GCA_000583855.1
GCA_000012885.1
GCA_000376605.1
GCA_008033215.1
GCA_002591855.1
GCA_001541345.2
GCA_000153145.1
GCA_000093085.1
GCA_018289355.1
GCA_000770155.1
GCA_000015045.1
GCA_000015245.1
GCA_000013765.1
GCA_000014705.1
GCA_000027225.1
GCA_000953355.1
GCA_001886855.1
GCA_000169175.1
GCA_000152885.1
GCA_002080125.1
GCA_000186005.1
GCA_000015505.1
GCA_000027085.1
GCA_000178375.1
GCA_000196275.1
GCA_000016165.1
GCA_900476215.1
GCA_000019165.1
GCA_000170755.1
GCA_000763515.1
GCA_000027145.1
GCA_900187315.1
GCA_003054475.1
GCA_000420265.1
GCA_000152725.1
GCA_000153305.1
GCA_000153225.1
GCA_000014225.1
GCA_003568825.1
GCA_000223395.1
GCA_000017805.1
GCA_000210375.1
GCA_000016545.1
GCA_000026125.1
GCA_000022885.2
GCA_003351565.1
GCA_000013885.1
GCA_000012725.1
GCA_000153205.1
GCA_000012225.1
GCA_001719165.1
GCA_012273055.1
GCA_000568975.1
GCA_000153105.1
GCA_000143685.1
GCA_000156115.1
GCA_000153485.2
GCA_000153345.1
GCA_012295615.1
GCA_003026895.1
GCA_000196315.1
GCA_000152985.1
GCA_017309175.1
GCA_905182855.1
GCA_000153385.1
GCA_000169075.1
GCA_000153465.1
GCA_008124775.1
GCA_011947535.1
GCA_900105375.1
GCA_000011745.1
GCA_000804505.1
GCA_000016065.1
GCA_000013985.1
GCA_000013605.1
GCA_000196355.1
GCA_000014765.1
GCA_000017945.1
GCA_000013905.1
GCA_020721255.1
GCA_000191105.1
GCA_002215565.1
GCA_902384015.1
GCA_000016385.1
GCA_003096415.1
GCA_007814115.1
GCA_000017865.1
GCA_000019805.1
GCA_007747015.1
GCA_900109545.1
GCA_000832905.1
GCA_000010665.1
GCA_004028015.1
GCA_905175355.2
GCA_000196855.1
GCA_006378125.1
GCA_000091325.1
GCA_005871085.1
GCA_000069785.1
GCA_000014785.1
GCA_000026045.1
GCA_000014945.1
GCA_000015585.1
GCA_000016745.1
GCA_000016725.1
GCA_000014005.1
GCA_000012985.1
GCA_000015305.1
GCA_006274405.1
GCA_007954785.1
GCA_000018325.1
GCA_000016645.1
GCA_001584145.1
GCA_000091785.1
GCA_000015025.1
GCA_000973105.1
GCA_013282725.1
GCA_009730055.1
GCA_000959505.1
GCA_003491185.1
GCA_000018685.1
GCA_000015285.1
GCA_000013405.1
GCA_000215705.1
GCA_007827695.1
GCA_000015225.1
GCA_000018565.1
GCA_000020485.1
GCA_000019605.1
GCA_000168715.1
GCA_900096765.1
GCA_000020685.1
GCA_017310215.1
GCA_900087655.1
GCA_000021945.1
GCA_001881485.1
GCA_000153585.1
GCA_000015205.1
GCA_000168735.1
GCA_000026105.1
GCA_000017545.1
GCA_019704535.1
GCA_003614235.1
GCA_002014975.1
GCA_000300915.1
GCA_000015105.1
GCA_000016785.1
GCA_000576145.2
GCA_001298465.1
GCA_013372125.1
GCA_000009185.1
GCA_000015565.1
GCA_001941385.1
GCA_000009305.1
GCA_003634045.1
GCA_000016765.1
GCA_000058485.1
GCA_000020045.1
GCA_000018285.1
GCA_000018145.1
GCA_000022065.1
GCA_000018305.1
GCA_000020385.1
GCA_001266655.1
GCA_000015945.1
GCA_000019525.1
GCA_000733715.2
GCA_008830365.1
GCA_000020125.1
GCA_000014885.1
GCA_000153745.1
GCA_000018605.1
GCA_000020725.1
GCA_000017165.1
GCA_000169155.1
GCA_000017565.1
GCA_000287275.1
GCA_000018405.1
GCA_000015805.1
GCA_000523535.1
GCA_000019705.1
GCA_000023005.1
GCA_000016625.1
GCA_000016185.1
GCA_000168975.1
GCA_000015765.1
GCA_000168995.1
GCA_000169055.1
GCA_000169115.1
GCA_000017625.1
GCA_000017185.1
GCA_002810005.1
GCA_000018025.1
GCA_000169355.1
GCA_000169415.1
GCA_000169395.1
GCA_002243135.1
GCA_000010565.1
GCA_000513295.1
GCA_000173615.1
GCA_000170635.1
GCA_000170655.1
GCA_000170675.1
GCA_000022525.1
GCA_000018885.1
GCA_003385765.1
GCA_000018465.1
GCA_000010525.1
GCA_000025665.1
GCA_000171835.1
GCA_000007085.1
GCA_005843985.1
GCA_000171875.1
GCA_000155715.1
GCA_000154705.2
GCA_000154725.1
GCA_000255135.1
GCA_000170835.1
GCA_000156355.1
GCA_900185595.1
GCA_000155555.1
GCA_000172095.1
GCA_000170895.1
GCA_000156135.1
GCA_000154785.2
GCA_000170815.1
GCA_000155695.1
GCA_000169995.1
GCA_000169295.1
GCA_900142135.1
GCA_001637395.1
GCA_000158095.2
GCA_000151105.2
GCA_001718655.1
GCA_001516895.1
GCA_000019945.1
GCA_002982115.1
GCA_000170955.2
GCA_000063445.1
GCA_000020145.1
GCA_000017265.1
GCA_013343195.3
GCA_000020565.1
GCA_000019965.1
GCA_000022025.1
GCA_001886875.1
GCA_000019785.1
GCA_000017585.1
GCA_006494475.1
GCA_009731575.1
GCA_000020005.1
GCA_016028795.1
GCA_000026445.2
GCA_000019185.1
GCA_000022085.1
GCA_003330785.1
GCA_000026185.1
GCA_000021745.1
GCA_000019845.1
GCA_000020365.1
GCA_000018365.1
GCA_000172555.1
GCA_901538385.1
GCA_003932015.2
GCA_000504285.1
GCA_000010305.1
GCA_000696675.2
GCA_000012305.1
GCA_000013725.1
GCA_017848965.1
GCA_000196175.1
GCA_014841035.1
GCA_000025925.1
GCA_000172155.1
GCA_000008265.1
GCA_013393745.1
GCA_000277285.1
GCA_000008365.1
GCA_000008465.1
GCA_000024605.1
GCA_000009905.1
GCA_000012485.1
GCA_000009365.1
GCA_000016985.1
GCA_002937035.1
GCA_000009785.1
GCA_015069875.1
GCA_000200735.1
GCA_009676365.1
GCA_900638015.1
GCA_000382265.1
GCA_018860885.1
GCA_000024125.1
GCA_002951935.1
GCA_000153705.1
GCA_000152825.2
GCA_000153185.1
GCA_001653755.1
GCA_000153125.2
GCA_000012085.2
GCA_000156155.1
GCA_000176855.2
GCA_000238355.2
GCA_001319545.1
GCA_000013025.1
GCA_000284355.1
GCA_000015825.1
GCA_009931595.1
GCA_000171235.2
GCA_000026205.1
GCA_000021285.1
GCA_000253095.1
GCA_004563945.1
GCA_900111765.1
GCA_000178855.1
GCA_002285675.1
GCA_905182305.1
GCA_000173115.1
GCA_000024465.1
GCA_000067165.1
GCA_000067205.1
GCA_000367505.1
GCA_008120875.1
GCA_000184435.1
GCA_002504285.1
GCA_001278075.1
GCA_000154965.1
GCA_000196455.1
GCA_001399775.1
GCA_000181895.2
GCA_000146065.1
GCA_000218565.1
GCA_000005825.2
GCA_016904755.2
GCA_000019665.1
GCA_005047285.1
GCA_002091395.1
GCA_000093065.1
GCA_000025845.1
GCA_000020605.1
GCA_000173555.1
GCA_900637055.1
GCA_000145035.1
GCA_000021645.1
GCA_000021985.1
GCA_900187235.1
GCA_000020525.1
GCA_000021965.1
GCA_000022325.1
GCA_000020505.1
GCA_000023325.1
GCA_005889575.1
GCA_002216815.1
GCA_000397185.1
GCA_001038625.1
GCA_000023445.1
GCA_000956315.1
GCA_000161455.1
GCA_000834395.1
GCA_000834455.1
GCA_017498685.1
GCA_000025185.1
GCA_000022305.1
GCA_000214375.1
GCA_000214355.1
GCA_000024285.1
GCA_001685605.1
GCA_001591365.1
GCA_000196475.1
GCA_900101795.1
GCA_003096875.1
GCA_900102715.1
GCA_000217655.1
GCA_000025625.1
GCA_000196495.1
GCA_000025865.1
GCA_000156295.1
GCA_000020945.1
GCA_000020965.1
GCA_000020985.1
GCA_000174355.1
GCA_000148645.1
GCA_000196515.1
GCA_002215055.1
GCA_000964255.1
GCA_000157895.2
GCA_000024765.1
GCA_000144645.1
GCA_000174415.1
GCA_000174435.1
GCA_013488025.1
GCA_000021705.1
GCA_017751225.1
GCA_001742185.1
GCA_002887555.1
GCA_003667885.1
GCA_000021525.1
GCA_000092905.1
GCA_000147355.1
GCA_000158135.1
GCA_000158155.1
GCA_000158175.1
GCA_000175615.1
GCA_000162255.1
GCA_002774925.1
GCA_008634015.1
GCA_000813365.1
GCA_001190115.1
GCA_009831665.3
GCA_000022745.1
GCA_000175195.1
GCA_000025485.1
GCA_000025285.1
GCA_000175295.2
GCA_000025885.1
GCA_000165505.1
GCA_000148385.1
GCA_000165465.1
GCA_000092245.1
GCA_000175215.2
GCA_007993815.1
GCA_000145275.1
GCA_000092305.1
GCA_000023985.1
GCA_000143985.1
GCA_000024505.1
GCA_000144695.1
GCA_000186345.1
GCA_000145255.1
GCA_000186885.1
GCA_000024625.1
GCA_000237805.1
GCA_000161975.1
GCA_007990525.1
GCA_000025645.1
GCA_000025705.1
GCA_000328545.1
GCA_000143145.1
GCA_000174095.1
GCA_000092965.1
GCA_000145985.1
GCA_000023785.1
GCA_000023745.1
GCA_000025905.1
GCA_013892435.1
GCA_900475975.1
GCA_900446125.1
GCA_000175795.2
GCA_017163995.1
GCA_001705785.1
GCA_000158955.1
GCA_014649995.1
GCA_000092205.1
GCA_000025505.1
GCA_002028405.1
GCA_000022365.1
GCA_000092465.1
GCA_000025305.1
GCA_000025105.1
GCA_000166095.1
GCA_000212695.1
GCA_000218545.1
GCA_000176035.2
GCA_000023065.1
GCA_000160735.1
GCA_000022545.1
GCA_000223905.1
GCA_000164905.1
GCA_000024185.1
GCA_000160475.1
GCA_002952315.1
GCA_000196615.1
GCA_900458435.1
GCA_000022725.1
GCA_000383515.1
GCA_000092185.1
GCA_900636915.1
GCA_001650235.3
GCA_000024725.1
GCA_000143845.1
GCA_000144605.1
GCA_000025605.1
GCA_003015125.1
GCA_018883525.1
GCA_008571395.1
GCA_000155855.1
GCA_019130295.1
GCA_902374375.1
GCA_902387545.1
GCA_000160035.2
GCA_000160455.2
GCA_000160055.1
GCA_014054985.1
GCA_000159995.1
GCA_000160115.1
GCA_018094625.1
GCA_016647595.1
GCA_000159375.2
GCA_000482365.1
GCA_000146895.1
GCA_900454605.1
GCA_900454715.1
GCA_013267415.1
GCA_000262545.1
GCA_000144405.1
GCA_900454815.1
GCA_002302415.1
GCA_900445305.1
GCA_002861965.1
GCA_000164695.2
GCA_003966625.1
GCA_000155435.1
GCA_900167455.1
GCA_001025155.1
GCA_003466005.1
GCA_003464225.1
GCA_002393505.1
GCA_003204135.1
GCA_000156175.1
GCA_005844135.1
GCA_016888945.1
GCA_003952825.1
GCA_000177335.1
GCA_003351545.1
GCA_005221285.1
GCA_900454435.1
GCA_003355195.1
GCA_017753665.1
GCA_005221305.1
GCA_002386265.1
GCA_000163895.2
GCA_003812505.1
GCA_007990505.1
GCA_000412995.1
GCA_000175375.1
GCA_000174015.1
GCA_002302495.1
GCA_003798325.1
GCA_016728725.1
GCA_000160835.1
GCA_016728365.1
GCA_009832765.1
GCA_000019245.3
GCA_000196535.1
GCA_000164135.1
GCA_016728645.1
GCA_003459085.1
GCA_000159015.1
GCA_002861525.1
GCA_001546165.1
GCA_000701685.1
GCA_900455105.1
GCA_019665745.1
GCA_902373875.1
GCA_008151785.1
GCA_013300945.1
GCA_900537995.1
GCA_900624885.1
GCA_002222595.2
GCA_019249635.1
GCA_018292125.1
GCA_000158655.1
GCA_000284635.1
GCA_001028645.1
GCA_008692995.1
GCA_004803795.1
GCA_004803815.1
GCA_001190745.1
GCA_000758765.1
GCA_004328965.1
GCA_000156615.2
GCA_900475315.1
GCA_000169235.1
GCA_000208405.1
GCA_900637515.1
GCA_900187105.1
GCA_000147675.2
GCA_000368885.1
GCA_003571725.1
GCA_000159635.1
GCA_000159115.1
GCA_004138065.1
GCA_000022905.1
GCA_001025195.1
GCA_000741205.1
GCA_009721605.1
GCA_003457795.1
GCA_002871895.1
GCA_902373805.1
GCA_002127965.1
GCA_003019675.1
GCA_000364285.1
GCA_014931175.1
GCA_003019695.1
GCA_903181465.1
GCA_003019655.1
GCA_003013675.1
GCA_000164635.1
GCA_016725645.1
GCA_009362935.1
GCA_000160775.2
GCA_900637845.1
GCA_000178455.1
GCA_000143825.1
GCA_003999355.1
GCA_000179955.1
GCA_000160535.1
GCA_000234135.1
GCA_000092925.1
GCA_900637305.1
GCA_000160675.1
GCA_000160695.1
GCA_000742675.1
GCA_000161835.1
GCA_013305245.1
GCA_000092825.1
GCA_000189295.2
GCA_000092405.1
GCA_000183425.1
GCA_900475915.1
GCA_000143965.1
GCA_000145235.1
GCA_013034745.1
GCA_000518765.1
GCA_000023145.1
GCA_000023725.1
GCA_000176915.2
GCA_000184705.1
GCA_000190635.1
GCA_000166395.1
GCA_000253035.1
GCA_000092425.1
GCA_000177235.2
GCA_900454225.1
GCA_005281455.1
GCA_000010605.1
GCA_000026765.1
GCA_903871775.1
GCA_000177635.2
GCA_000161935.1
GCA_000166055.1
GCA_016127475.1
GCA_001543285.1
GCA_900637025.1
GCA_900454855.1
GCA_003031105.1
GCA_900637975.1
GCA_000162475.2
GCA_002871975.1
GCA_000165735.1
GCA_000024225.1
GCA_009730315.1
GCA_900129945.1
GCA_002834225.1
GCA_900187035.1
GCA_000210095.1
GCA_002161475.1
GCA_000023465.1
GCA_003340385.1
GCA_015668785.1
GCA_000183665.1
GCA_000162755.2
GCA_000019085.1
GCA_000015325.1
GCA_000009985.1
GCA_000007805.1
GCA_011765175.1
GCA_001467115.1
GCA_902381765.1
GCA_900637655.1
GCA_000377625.1
GCA_900450505.1
GCA_016939475.1
GCA_000368805.1
GCA_002761875.1
GCA_900699155.1
GCA_000209895.1
GCA_004014715.1
GCA_000023705.1
GCA_000177535.2
GCA_013373955.1
GCA_003020045.1
GCA_001558415.2
GCA_011044475.1
GCA_012317185.1
GCA_000184345.2
GCA_000144915.1
GCA_011605535.1
GCA_000093025.1
GCA_001050115.1
GCA_000190575.1
GCA_000217795.1
GCA_900186835.1
GCA_016404565.1
GCA_018139025.1
GCA_000175855.1
GCA_000143165.1
GCA_000183745.1
GCA_000176375.1
GCA_004006375.1
GCA_000143085.1
GCA_000145215.1
GCA_001471275.2
GCA_000165065.1
GCA_000242175.1
GCA_000218445.1
GCA_000218385.1
GCA_000218465.1
GCA_000218405.2
GCA_000218425.1
GCA_000185525.1
GCA_000191805.1
GCA_000209425.1
GCA_000242155.1
GCA_000209445.1
GCA_000209405.1
GCA_000185545.1
GCA_013127755.1
GCA_000176235.1
GCA_000967465.2
GCA_009763765.1
GCA_001558255.2
GCA_006364355.1
GCA_000196675.2
GCA_002894165.1
GCA_000177075.1
GCA_000185725.2
GCA_000235445.1
GCA_000234095.1
GCA_000217995.1
GCA_000147875.1
GCA_000219855.1
GCA_000212915.1
GCA_001553225.1
GCA_000177375.1
GCA_001700985.1
GCA_000166355.1
GCA_000166335.1
GCA_000092505.1
GCA_000144675.2
GCA_000163515.2
GCA_000163555.2
GCA_000176355.1
GCA_003217075.1
GCA_000092945.1
GCA_007035645.1
GCA_000217815.1
GCA_000186265.1
GCA_000178835.2
GCA_000218235.1
GCA_902810435.1
GCA_012530715.1
GCA_004798725.1
GCA_002250945.2
GCA_916438495.1
GCA_001618845.1
GCA_000178815.2
GCA_001971805.1
GCA_000145945.2
GCA_018831585.1
GCA_017724035.1
GCA_000025325.1
GCA_000165795.1
GCA_000196655.1
GCA_000190555.1
GCA_000186225.1
GCA_000191145.1
GCA_000163695.1
GCA_000185705.2
GCA_000144975.1
GCA_000185685.2
GCA_001042695.1
GCA_002951835.1
GCA_000225685.1
GCA_900446675.1
GCA_019552185.1
GCA_000183135.1
GCA_000194115.1
GCA_000144625.1
GCA_000219355.1
GCA_900459125.1
GCA_000213255.1
GCA_000147695.3
GCA_001558775.1
GCA_000177015.3
GCA_001042675.1
GCA_000177555.1
GCA_000177275.2
GCA_000195315.1
GCA_000246855.1
GCA_015275985.1
GCA_013046825.1
GCA_000011005.1
GCA_000166415.1
GCA_000224615.1
GCA_000147815.3
GCA_018127825.1
GCA_000425005.1
GCA_001412635.1
GCA_000233595.1
GCA_003213775.1
GCA_000266945.1
GCA_003323815.1
GCA_000203215.1
GCA_000179555.1
GCA_000183725.1
GCA_900099065.1
GCA_000186385.1
GCA_900454195.1
GCA_000454025.1
GCA_004792415.1
GCA_009496975.1
GCA_000179575.2
GCA_000724775.3
GCA_000166195.3
GCA_000193415.2
GCA_000204015.1
GCA_000179595.2
GCA_014843995.1
GCA_013267695.1
GCA_019734885.1
GCA_015558405.1
GCA_000210715.1
GCA_902387955.1
GCA_000145295.1
GCA_000184685.1
GCA_000092785.1
GCA_000218625.1
GCA_000621585.1
GCA_000210675.1
GCA_000488235.1
GCA_019335285.1
GCA_000010985.1
GCA_003959475.1
GCA_905220995.1
GCA_900476175.1
GCA_001951355.1
GCA_002288025.1
GCA_000219725.1
GCA_000227505.4
GCA_000299115.1
GCA_000179315.1
GCA_000212395.1
GCA_000189755.3
GCA_000186245.1
GCA_000227525.2
GCA_900103315.1
GCA_900445995.1
GCA_000165715.3
GCA_000092385.1
GCA_000348015.1
GCA_000194605.1
GCA_000215085.1
GCA_000178955.2
GCA_000190435.1
GCA_000222855.1
GCA_000214075.2
GCA_001399515.1
GCA_000187125.1
GCA_008153345.1
GCA_000371485.1
GCA_900115855.1
GCA_003467385.1
GCA_003812345.1
GCA_902374815.1
GCA_000296465.1
GCA_014163495.1
GCA_000209385.2
GCA_016724805.1
GCA_000296445.1
GCA_000243215.1
GCA_003470375.1
GCA_018206505.1
GCA_000407285.1
GCA_002148255.1
GCA_000213575.1
GCA_000213555.1
GCA_000242435.1
GCA_000225705.1
GCA_000208385.1
GCA_000194135.1
GCA_000212735.1
GCA_000685925.1
GCA_000143725.1
GCA_000205025.1
GCA_000250875.1
GCA_902388125.1
GCA_902374385.1
GCA_900683745.1
GCA_000188195.1
GCA_015555825.1
GCA_000195635.1
GCA_000192415.1
GCA_001071155.1
GCA_902860155.1
GCA_900459175.1
GCA_900459485.1
GCA_000188015.3
GCA_000186365.1
GCA_000152145.1
GCA_000179915.2
GCA_000147715.3
GCA_000314815.2
GCA_000218895.1
GCA_000179615.1
GCA_900637725.1
GCA_018128205.1
GCA_000185805.1
GCA_000196895.1
GCA_000190735.2
GCA_000183405.1
GCA_000215105.1
GCA_001186195.1
GCA_000242235.1
GCA_000275805.1
GCA_018128125.1
GCA_000238135.1
GCA_000297115.1
GCA_000147835.3
GCA_006539825.1
GCA_000185985.2
GCA_000242875.3
GCA_017377355.1
GCA_017377395.1
GCA_002302655.1
GCA_000189775.3
GCA_004328495.1
GCA_000191405.1
GCA_900142335.1
GCA_000146855.1
GCA_000146345.1
GCA_000146675.1
GCA_900637795.1
GCA_000241955.1
GCA_000772105.1
GCA_000190595.1
GCA_000183545.3
GCA_000195275.1
GCA_000195335.1
GCA_900454955.1
GCA_000183445.2
GCA_001543175.1
GCA_902375065.1
GCA_000147015.1
GCA_001723385.1
GCA_000222605.2
GCA_000187465.1
GCA_000023285.1
GCA_000185145.2
GCA_000211335.2
GCA_000194625.1
GCA_000212375.1
GCA_000191045.1
GCA_900637075.1
GCA_000214415.1
GCA_002847555.1
GCA_003177055.1
GCA_003390675.1
GCA_900445285.1
GCA_013367895.1
GCA_900450455.1
GCA_000243035.1
GCA_003579335.1
GCA_000336555.1
GCA_003263915.2
GCA_000245795.1
GCA_000245755.1
GCA_004337635.1
GCA_002504085.1
GCA_000807675.2
GCA_000191885.2
GCA_000224085.1
GCA_000241145.2
GCA_000214215.1
GCA_000214705.1
GCA_010093235.1
GCA_000196875.2
GCA_002900385.1
GCA_901553735.1
GCA_900459215.1
GCA_000192865.1
GCA_000214275.3
GCA_007954605.1
GCA_000211835.2
GCA_000214825.1
GCA_000379545.1
GCA_000198515.1
GCA_000212675.2
GCA_000224475.1
GCA_000024845.1
GCA_002860625.1
GCA_900445015.1
GCA_000185385.1
GCA_000470255.1
GCA_900637555.1
GCA_000185505.1
GCA_005886435.1
GCA_900476035.1
GCA_000213975.1
GCA_000328885.1
GCA_001885995.1
GCA_900475885.1
GCA_000477535.1
GCA_900451365.1
GCA_014055025.1
GCA_018127985.1
GCA_000187585.1
GCA_004125815.1
GCA_900475445.1
GCA_000221985.1
GCA_900636445.1
GCA_000197735.1
GCA_000195295.1
GCA_000166775.1
GCA_900080145.1
GCA_000364725.1
GCA_000212415.1
GCA_000214665.1
GCA_000183205.2
GCA_004354645.1
GCA_900638565.1
GCA_000221505.2
GCA_000227705.3
GCA_000242335.3
GCA_000180175.2
GCA_001571065.1
GCA_000217715.1
GCA_001951095.1
GCA_000233695.3
GCA_000233715.3
GCA_000328525.1
GCA_001908725.1
GCA_013112235.1
GCA_002706425.1
GCA_000199675.1
GCA_000298875.1
GCA_019656015.1
GCA_003932295.1
GCA_000198775.1
GCA_009933595.1
GCA_014489725.1
GCA_000242195.1
GCA_000783715.2
GCA_000208785.1
GCA_000024925.1
GCA_000024785.1
GCA_000024805.1
GCA_000024885.1
GCA_000024565.1
GCA_000024385.1
GCA_000024905.1
GCA_000024965.1
GCA_000024985.1
GCA_000024405.1
GCA_000025005.1
GCA_000024865.1
GCA_000024525.1
GCA_000024345.1
GCA_000025265.1
GCA_000025345.1
GCA_000025725.1
GCA_000376665.1
GCA_000024545.1
GCA_000092105.1
GCA_000092845.1
GCA_000092865.1
GCA_000092225.1
GCA_017161365.1
GCA_900638215.1
GCA_000092125.1
GCA_000172975.1
GCA_000172995.2
GCA_000023405.1
GCA_000023245.1
GCA_000023845.1
GCA_000023105.1
GCA_000023125.1
GCA_900637575.1
GCA_900475835.1
GCA_000023865.1
GCA_900452405.1
GCA_000024025.1
GCA_000023965.1
GCA_000024205.1
GCA_000023825.1
GCA_000024005.1
GCA_000024325.1
GCA_000023945.1
GCA_000024085.1
GCA_000023905.1
GCA_000023265.1
GCA_000023225.1
GCA_000024365.1
GCA_000213215.1
GCA_016127255.1
GCA_007632255.1
GCA_002706745.1
GCA_000243155.3
GCA_000200595.1
GCA_000195205.2
GCA_000209515.2
GCA_016126715.1
GCA_000231405.3
GCA_002738225.1
GCA_001687665.2
GCA_900174455.1
GCA_009496955.1
GCA_000243135.3
GCA_000255115.3
GCA_000192435.2
GCA_000767645.1
GCA_011765605.1
GCA_003606205.2
GCA_000224005.3
GCA_000253015.1
GCA_000204155.1
GCA_000204545.1
GCA_000189255.2
GCA_000808535.1
GCA_006539145.1
GCA_000192575.1
GCA_000224065.2
GCA_000314935.1
GCA_000470765.1
GCA_000190475.2
GCA_000223985.2
GCA_000190315.1
GCA_000190415.2
GCA_019856495.1
GCA_011365705.1
GCA_002214395.1
GCA_000204415.1
GCA_000427405.1
GCA_000214175.1
GCA_000243395.3
GCA_000265425.1
GCA_000192745.1
GCA_000202835.1
GCA_013913525.1
GCA_000193225.2
GCA_008693705.1
GCA_000258535.2
GCA_000519325.1
GCA_000204195.2
GCA_000193375.1
GCA_016698705.1
GCA_900454935.1
GCA_000478565.1
GCA_902374455.1
GCA_900167515.1
GCA_000273175.1
GCA_001405695.1
GCA_000340375.1
GCA_017873595.1
GCA_000243015.1
GCA_014490055.1
GCA_006874765.1
GCA_000526875.1
GCA_000306255.2
GCA_000325705.1
GCA_003609715.1
GCA_008370715.1
GCA_000211495.1
GCA_900450735.1
GCA_000204925.1
GCA_000237825.1
GCA_000299095.1
GCA_000517025.1
GCA_010894335.1
GCA_000309945.1
GCA_000213335.2
GCA_000213355.2
GCA_000213375.2
GCA_000213395.2
GCA_001273795.1
GCA_000219125.2
GCA_000422365.1
GCA_000236705.1
GCA_000215995.1
GCA_000585375.1
GCA_000214595.2
GCA_000519345.1
GCA_000219645.1
GCA_000515355.1
GCA_900477945.1
GCA_003966875.1
GCA_000270245.1
GCA_000470655.1
GCA_009731485.1
GCA_007970465.1
GCA_000215955.3
GCA_003285065.1
GCA_014656585.1
GCA_000215935.3
GCA_900186995.1
GCA_000521505.1
GCA_900660685.1
GCA_004843545.1
GCA_000220705.2
GCA_000222105.4
GCA_002706795.1
GCA_900155945.1
GCA_000220525.2
GCA_000237285.1
GCA_000220175.2
GCA_000421245.1
GCA_000223215.1
GCA_000219805.1
GCA_000224335.2
GCA_900638685.1
GCA_002803295.2
GCA_012519065.1
GCA_001465445.1
GCA_000253355.1
GCA_019048385.1
GCA_000222485.1
GCA_000698785.1
GCA_006539285.1
GCA_000981585.1
GCA_000224765.2
GCA_000222305.1
GCA_000383775.1
GCA_000253375.1
GCA_001050675.1
GCA_004011905.1
GCA_001580945.1
GCA_000225525.2
GCA_000224925.2
GCA_000224455.2
GCA_000225825.2
GCA_003315515.1
GCA_000231385.3
GCA_000235405.3
GCA_001855615.1
GCA_000730165.2
GCA_000226135.2
GCA_002940085.1
GCA_009586235.1
GCA_001712815.1
GCA_000875755.1
GCA_001641305.1
GCA_000262755.1
GCA_000756505.1
GCA_011617105.1
GCA_000424065.1
GCA_008639045.1
GCA_003641185.1
GCA_900116935.1
GCA_000470885.1
GCA_004101845.1
GCA_002209165.2
GCA_000754995.1
GCA_000284315.1
GCA_002163605.1
GCA_018138105.1
GCA_000585495.1
GCA_000444995.1
GCA_000266925.1
GCA_000242615.3
GCA_000242635.3
GCA_000250635.1
GCA_000243115.3
GCA_000317835.1
GCA_000226215.2
GCA_000226315.1
GCA_000226295.1
GCA_000253275.1
GCA_001005725.1
GCA_000242455.3
GCA_001611155.1
GCA_000255555.2
GCA_000226625.1
GCA_000226565.1
GCA_900445155.1
GCA_000315445.1
GCA_000226955.2
GCA_000226975.3
GCA_009662475.1
GCA_014054965.1
GCA_000226415.1
GCA_008704715.1
GCA_003955965.1
GCA_900454665.1
GCA_000367205.1
GCA_900660615.1
GCA_002173515.1
GCA_018491655.1
GCA_000227585.1
GCA_003172975.1
GCA_000227665.3
GCA_000385215.1
GCA_000227745.3
GCA_000227725.3
GCA_014054885.1
GCA_007197795.1
GCA_000023565.1
GCA_002763715.1
GCA_900096715.1
GCA_001856695.1
GCA_003201835.2
GCA_001267885.1
GCA_000469585.1
GCA_000734015.1
GCA_016127855.1
GCA_904810325.1
GCA_000530755.1
GCA_900111575.1
GCA_000364325.1
GCA_007827425.1
GCA_900129775.1
GCA_009720735.1
GCA_002943715.1
GCA_000428885.1
GCA_000337555.1
GCA_000420105.1
GCA_000953655.1
GCA_000252485.1
GCA_014203045.1
GCA_000330885.1
GCA_000987385.1
GCA_002906475.1
GCA_001712875.1
GCA_000376965.1
GCA_009664085.1
GCA_002777535.1
GCA_001632805.1
GCA_000237845.1
GCA_000709415.1
GCA_900478165.1
GCA_010993845.2
GCA_002895605.1
GCA_000341545.2
GCA_004802515.1
GCA_011066545.1
GCA_013096725.2
GCA_000412335.2
GCA_014773485.1
GCA_002813445.1
GCA_902381715.1
GCA_000328865.1
GCA_002813775.1
GCA_016791605.1
GCA_003254015.1
GCA_000233775.1
GCA_016907455.1
GCA_000517405.1
GCA_016584105.1
GCA_000966265.1
GCA_900009275.2
GCA_000262305.1
GCA_015547475.1
GCA_001485435.1
GCA_006716815.1
GCA_900176135.1
GCA_000317125.1
GCA_000307105.1
GCA_001543105.1
GCA_004217225.1
GCA_000661895.1
GCA_002356735.1
GCA_000384415.1
GCA_000210695.1
GCA_900176035.1
GCA_010508875.1
GCA_015669135.1
GCA_000337755.1
GCA_900106715.1
GCA_000337795.1
GCA_018200015.1
GCA_005406325.1
GCA_000337815.1
GCA_014635105.1
GCA_015207825.1
GCA_006716905.1
GCA_903828535.1
GCA_015548275.1
GCA_013386115.1
GCA_000429265.1
GCA_001543125.1
GCA_000441555.1
GCA_012844185.1
GCA_002243645.1
GCA_013116635.1
GCA_000757795.1
GCA_900176165.1
GCA_000739435.1
GCA_900176005.1
GCA_001485145.1
GCA_006547165.1
GCA_000307165.1
GCA_000247545.1
GCA_008803015.1
GCA_000237995.2
GCA_000738435.1
GCA_000284335.1
GCA_000283575.1
GCA_012275065.1
GCA_000317695.1
GCA_003585765.1
GCA_004768525.1
GCA_900585495.1
GCA_002204235.2
GCA_000828515.1
GCA_001029265.1
GCA_000815065.1
GCA_000524555.1
GCA_000252445.1
GCA_000265385.1
GCA_000328625.1
GCA_000328685.1
GCA_000988745.3
GCA_900176595.1
GCA_000230995.3
GCA_014189455.1
GCA_001411805.1
GCA_000517365.1
GCA_900460955.1
GCA_000236685.1
GCA_003030465.1
GCA_013408165.1
GCA_008364955.1
GCA_000504305.1
GCA_000300975.2
GCA_002285515.1
GCA_000511955.1
GCA_000243235.1
GCA_000585335.1
GCA_000265405.1
GCA_000284515.1
GCA_000591055.1
GCA_000328665.1
GCA_000517085.1
GCA_000266885.1
GCA_000260135.1
GCA_000243455.2
GCA_018379055.1
GCA_000315465.1
GCA_000724605.1
GCA_900445655.1
GCA_003726035.1
GCA_003339815.1
GCA_002847645.1
GCA_001866515.1
GCA_000296405.1
GCA_000230915.2
GCA_001886815.1
GCA_002086795.1
GCA_000275865.1
GCA_000242595.3
GCA_000230735.3
GCA_001553625.1
GCA_003433295.1
GCA_000318215.2
GCA_000442105.1
GCA_007990545.2
GCA_002998535.1
GCA_000516475.1
GCA_900453455.1
GCA_003298795.1
GCA_000284915.1
GCA_018243215.1
GCA_902833485.1
GCA_000238815.2
GCA_000262525.1
GCA_008693045.1
GCA_001518835.1
GCA_003634235.1
GCA_900187055.1
GCA_002086695.1
GCA_000269985.1
GCA_000230715.3
GCA_000263195.1
GCA_002009735.1
GCA_000244895.1
GCA_000303155.1
GCA_000300005.1
GCA_000340885.1
GCA_000247605.1
GCA_000327045.1
GCA_001953295.1
GCA_000243255.1
GCA_900453865.1
GCA_001481685.1
GCA_000430995.1
GCA_000258405.1
GCA_000231035.3
GCA_000706645.1
GCA_000385435.1
GCA_000244975.1
GCA_000244955.1
GCA_000245015.1
GCA_000633935.1
GCA_000258175.1
GCA_000309385.1
GCA_000369885.1
GCA_000744655.1
GCA_000327485.1
GCA_000243315.1
GCA_016900315.1
GCA_000260115.1
GCA_000235885.1
GCA_000237305.1
GCA_000734965.1
GCA_000439895.1
GCA_000783935.2
GCA_000735425.1
GCA_013234275.1
GCA_000430045.1
GCA_015099135.1
GCA_000235605.1
GCA_009796305.1
GCA_001583435.1
GCA_000372285.1
GCA_000364585.1
GCA_000401015.1
GCA_000383795.1
GCA_000731315.1
GCA_000402075.1
GCA_000372505.1
GCA_000382725.2
GCA_000405465.1
GCA_000405805.1
GCA_000372165.1
GCA_015230245.1
GCA_000816185.1
GCA_002238335.1
GCA_002080395.1
GCA_002104335.1
GCA_013372165.1
GCA_002139935.1
GCA_002220755.1
GCA_013372205.1
GCA_003660105.1
GCA_003544935.1
GCA_003346775.1
GCA_003544835.1
GCA_005818915.1
GCA_003355515.1
GCA_000382765.1
GCA_000318135.1
GCA_008245045.1
GCA_003851555.1
GCA_000511305.1
GCA_016804345.1
GCA_014844295.1
GCA_000241055.1
GCA_000404125.1
GCA_000233915.4
GCA_900198525.1
GCA_007954525.1
GCA_008033155.1
GCA_001434475.1
GCA_001436535.1
GCA_900492555.1
GCA_001434295.1
GCA_001620305.1
GCA_001598955.1
GCA_000426905.1
GCA_001189345.1
GCA_000245075.1
GCA_003994255.1
GCA_018114805.1
GCA_000317795.1
GCA_005405465.1
GCA_002813755.1
GCA_000236195.2
GCA_000517625.1
GCA_000241265.2
GCA_000236035.1
GCA_001648555.1
GCA_003176875.1
GCA_900217165.1
GCA_000403375.2
GCA_003226695.1
GCA_008180845.1
GCA_012648005.1
GCA_009914515.1
GCA_900475675.1
GCA_000430445.1
GCA_000350305.1
GCA_900187065.1
GCA_001483945.1
GCA_000427445.1
GCA_900102345.1
GCA_000237085.1
GCA_900497595.1
GCA_000468135.1
GCA_013004005.1
GCA_001686985.1
GCA_900111075.1
GCA_001275365.1
GCA_000251105.1
GCA_000255455.1
GCA_010727475.1
GCA_000685865.1
GCA_000277795.1
GCA_019278975.1
GCA_000236805.2
GCA_016605205.1
GCA_000231445.2
GCA_000195555.1
GCA_000234355.2
GCA_009708955.1
GCA_000379445.1
GCA_000710775.1
GCA_000968535.1
GCA_000993785.3
GCA_008931705.1
GCA_003015715.1
GCA_900176435.1
GCA_000455605.1
GCA_000253055.1
GCA_000236145.1
GCA_000243695.3
GCA_000243675.3
GCA_000243715.3
GCA_003722295.1
GCA_002009845.1
GCA_000236785.2
GCA_000235625.2
GCA_000306725.1
GCA_905367715.1
GCA_000511355.1
GCA_000384095.1
GCA_900457375.1
GCA_000427465.1
GCA_000512735.1
GCA_000283995.1
GCA_005549115.1
GCA_000284155.1
GCA_000284075.1
GCA_000284175.1
GCA_900451065.1
GCA_000262245.1
GCA_000278135.1
GCA_900445535.1
GCA_000278215.1
GCA_900638615.1
GCA_900638635.1
GCA_000279995.1
GCA_000278095.1
GCA_000278255.1
GCA_002022465.1
GCA_013388295.1
GCA_000341355.1
GCA_000384965.1
GCA_000747665.1
GCA_000236565.2
GCA_000473365.1
GCA_011057425.1
GCA_000235565.1
GCA_900163675.1
GCA_000264455.2
GCA_000585395.1
GCA_001955735.1
GCA_000238995.1
GCA_000247715.1
GCA_001991015.1
GCA_000419465.1
GCA_000241465.1
GCA_013372045.1
GCA_003004765.2
GCA_000239155.2
GCA_000816085.1
GCA_013394005.1
GCA_000419485.1
GCA_014107475.1
GCA_000319365.1
GCA_001949645.1
GCA_000510845.1
GCA_000419505.1
GCA_000372185.1
GCA_000378865.1
GCA_000378885.1
GCA_000378905.1
GCA_000383815.1
GCA_000378925.1
GCA_000372265.1
GCA_000504605.1
GCA_000307875.1
GCA_001618505.2
GCA_000504625.1
GCA_000382645.1
GCA_000382665.1
GCA_000420285.1
GCA_000988065.1
GCA_000382685.1
GCA_002412065.1
GCA_002412085.1
GCA_903842345.1
GCA_000238395.4
GCA_000238375.4
GCA_900141965.1
GCA_019797925.1
GCA_000238295.4
GCA_002814155.1
GCA_000238275.4
GCA_900102035.1
GCA_016505055.1
GCA_019803045.1
GCA_008064855.1
GCA_902164725.1
GCA_000473325.1
GCA_000427565.1
GCA_001375615.1
GCA_003112555.1
GCA_000767465.1
GCA_016009095.1
GCA_003752125.1
GCA_000504245.1
GCA_000473225.1
GCA_000464665.1
GCA_000468635.1
GCA_000241305.2
GCA_000238915.2
GCA_000269805.1
GCA_000429245.1
GCA_900637985.1
GCA_000468115.1
GCA_000384035.1
GCA_000411375.1
GCA_000218485.2
GCA_000297075.2
GCA_000248075.2
GCA_000298195.1
GCA_004771075.1
GCA_000284035.1
GCA_008801925.2
GCA_000287675.1
GCA_000252585.1
GCA_000318195.2
GCA_000299355.1
GCA_001664385.1
GCA_006704145.1
GCA_000245735.2
GCA_001277215.2
GCA_005864225.1
GCA_014898655.1
GCA_900183975.1
GCA_000227685.3
GCA_000219915.3
GCA_000731785.2
GCA_001026695.1
GCA_000307855.1
GCA_003243025.1
GCA_000305935.1
GCA_000336675.1
GCA_000235585.1
GCA_001304715.1
GCA_000236865.1
GCA_000743945.1
GCA_014070455.1
GCA_000384295.1
GCA_901542405.1
GCA_000378965.1
GCA_000247995.2
GCA_002860805.1
GCA_900168065.1
GCA_001435395.1
GCA_000419525.1
GCA_000297255.1
GCA_000331975.1
GCA_016812215.1
GCA_000504205.1
GCA_000473205.1
GCA_002209125.2
GCA_000515335.1
GCA_009685195.1
GCA_000473165.1
GCA_000706625.1
GCA_001434135.1
GCA_005144905.1
GCA_000383915.1
GCA_000510645.1
GCA_000383955.1
GCA_000306885.1
GCA_000246985.3
GCA_003584745.1
GCA_000371845.1
GCA_000371825.1
GCA_000371865.1
GCA_000311845.1
GCA_000371745.1
GCA_000371785.1
GCA_000248055.2
GCA_001553955.1
GCA_004340905.1
GCA_000371765.1
GCA_000264585.3
GCA_000285795.3
GCA_000264605.3
GCA_000264625.3
GCA_000264645.3
GCA_000406945.1
GCA_900474605.1
GCA_000407245.1
GCA_000407605.1
GCA_000246735.1
GCA_000407225.1
GCA_002369695.1
GCA_900458545.1
GCA_000314895.2
GCA_000314855.2
GCA_000371805.1
GCA_000969705.1
GCA_000384315.1
GCA_000371885.1
GCA_001434365.1
GCA_000519265.1
GCA_900176045.1
GCA_000255295.1
GCA_000427625.1
GCA_000281175.1
GCA_014679145.1
GCA_000515395.1
GCA_900109145.1
GCA_000373145.1
GCA_008704515.1
GCA_000512235.1
GCA_000312665.1
GCA_003351175.1
GCA_000287075.2
GCA_001561955.1
GCA_000265295.1
GCA_000346485.2
GCA_000517065.1
GCA_000242935.3
GCA_020541225.1
GCA_001718535.1
GCA_000262445.1
GCA_000427425.1
GCA_000242255.3
GCA_000585355.1
GCA_001593985.1
GCA_000271325.1
GCA_000724625.1
GCA_001854735.1
GCA_008125075.1
GCA_000364445.2
GCA_014524625.1
GCA_000427365.1
GCA_000411155.1
GCA_001746855.1
GCA_000296505.1
GCA_000239275.1
GCA_000374605.1
GCA_900105505.1
GCA_000301035.1
GCA_000411175.1
GCA_000314675.2
GCA_000512915.1
GCA_000265505.1
GCA_000244995.1
GCA_019797845.1
GCA_000242915.2
GCA_000477435.1
GCA_000231055.3
GCA_000243495.3
GCA_016502565.1
GCA_000368025.1
GCA_000332235.1
GCA_011022235.1
GCA_001418085.1
GCA_000427385.1
GCA_000332315.1
GCA_000255355.1
GCA_000284115.1
GCA_900187045.1
GCA_000304215.1
GCA_004217455.1
GCA_000255705.1
GCA_900163545.1
GCA_000205145.2
GCA_001856845.1
GCA_905182815.1
GCA_009387755.1
GCA_000447225.1
GCA_000496135.1
GCA_001856825.1
GCA_000091165.1
GCA_000270325.1
GCA_000297135.1
GCA_000230485.1
GCA_905373555.1
GCA_000246895.2
GCA_000246925.2
GCA_000246945.2
GCA_000246965.2
GCA_000525025.1
GCA_019693255.1
GCA_000379025.1
GCA_000515255.1
GCA_900100555.1
GCA_000258495.1
GCA_000427645.1
GCA_000427665.1
GCA_000419585.1
GCA_001756615.1
GCA_000294655.1
GCA_000568815.1
GCA_900108595.1
GCA_000297395.2
GCA_000383975.1
GCA_000284415.2
GCA_000214235.1
GCA_000258515.1
GCA_000527155.1
GCA_000384075.1
GCA_000473145.1
GCA_000452845.2
GCA_000825665.2
GCA_000224715.2
GCA_000300855.1
GCA_000473125.1
GCA_000943515.2
GCA_000297415.1
GCA_000967305.2
GCA_000257395.1
GCA_012871055.1
GCA_002892185.1
GCA_000384115.1
GCA_000379085.1
GCA_000384135.1
GCA_900447955.1
GCA_019175485.1
GCA_000407205.1
GCA_000407365.1
GCA_001886195.1
GCA_000393975.1
GCA_000393995.1
GCA_000394015.1
GCA_000394035.1
GCA_000394055.1
GCA_003343305.1
GCA_005931095.1
GCA_001277235.1
GCA_001277175.1
GCA_900186975.1
GCA_000340435.3
GCA_000284835.1
GCA_016907555.1
GCA_000280865.2
GCA_013378095.1
GCA_000275725.1
GCA_001432245.1
GCA_001277195.1
GCA_012396315.1
GCA_900445265.1
GCA_900156665.1
GCA_002846575.1
GCA_001050515.1
GCA_000256565.1
GCA_000468855.1
GCA_000478945.1
GCA_000478985.1
GCA_000510425.1
GCA_000287615.1
GCA_900452975.1
GCA_000264295.1
GCA_000264315.1
GCA_001617355.1
GCA_000364425.1
GCA_000292685.1
GCA_000258425.1
GCA_001277255.1
GCA_000259275.1
GCA_000317285.1
GCA_000317205.1
GCA_000231365.2
GCA_002354875.1
GCA_014596995.1
GCA_000350105.1
GCA_000513555.1
GCA_000260835.1
GCA_000265245.2
GCA_903831625.1
GCA_000012665.1
GCA_009911755.1
GCA_000296695.1
GCA_000255655.1
GCA_000341395.1
GCA_900015005.1
GCA_000259575.1
GCA_000284295.1
GCA_000381025.1
GCA_016725245.1
GCA_002441695.1
GCA_000427685.1
GCA_900453395.1
GCA_900453675.1
GCA_003932995.1
GCA_001431625.1
GCA_000259075.1
GCA_000383855.1
GCA_000384175.1
GCA_001602115.1
GCA_002142475.1
GCA_000718455.1
GCA_000316515.1
GCA_000317615.1
GCA_000317105.1
GCA_000315565.1
GCA_000317535.1
GCA_000317495.1
GCA_013361095.1
GCA_000317575.1
GCA_000271305.1
GCA_002865995.1
GCA_009627355.1
GCA_000281085.1
GCA_900105635.1
GCA_016772475.1
GCA_000263055.1
GCA_000308215.1
GCA_016724865.1
GCA_000384195.1
GCA_000526155.1
GCA_000160135.1
GCA_014202695.1
GCA_000296795.1
GCA_000300995.1
GCA_008330085.1
GCA_000756655.1
GCA_015356855.1
GCA_000262045.1
GCA_000527095.1
GCA_000384215.1
GCA_004101925.1
GCA_000300275.1
GCA_000300235.2
GCA_000421265.1
GCA_003326475.1
GCA_001662875.1
GCA_017973435.1
GCA_002200915.1
GCA_000286355.1
GCA_003932715.1
GCA_001191605.1
GCA_008244765.1
GCA_000473085.1
GCA_000364545.1
GCA_000419685.1
GCA_000427785.1
GCA_000510805.1
GCA_000472905.1
GCA_000427825.1
GCA_000427865.1
GCA_000427885.1
GCA_002591785.1
GCA_000427905.1
GCA_001456025.1
GCA_001655295.1
GCA_003443535.1
GCA_013736875.1
GCA_019056675.1
GCA_019702905.1
GCA_002007065.3
GCA_019581175.1
GCA_009833125.1
GCA_005154805.1
GCA_000281695.1
GCA_019891175.1
GCA_004354345.1
GCA_004015185.1
GCA_000019485.1
GCA_000211475.1
GCA_004551645.1
GCA_009707305.1
GCA_001888805.2
GCA_000187705.1
GCA_000009705.1
GCA_010365305.1
GCA_016889985.1
GCA_005843885.1
GCA_005280255.1
GCA_001186405.1
GCA_004634405.1
GCA_000236585.1
GCA_016100735.1
GCA_009372175.1
GCA_000151205.2
GCA_019598965.1
GCA_900011245.1
GCA_000463345.3
GCA_001587175.1
GCA_000009725.1
GCA_000013865.1
GCA_000019065.1
GCA_006496635.1
GCA_000010345.1
GCA_900104765.1
GCA_001021385.1
GCA_003028835.1
GCA_007981265.1
GCA_016865255.1
GCA_009017495.1
GCA_009936375.1
GCA_001183865.1
GCA_002850555.1
GCA_001548675.1
GCA_016278715.1
GCA_000734895.2
GCA_014844135.1
GCA_900100865.1
GCA_017347605.1
GCA_017309955.1
GCA_000775995.1
GCA_001747005.1
GCA_014697545.1
GCA_002939305.1
GCA_003967015.1
GCA_010672165.1
GCA_000317045.1
GCA_000312705.1
GCA_000317025.1
GCA_001548455.1
GCA_020059425.1
GCA_000317555.1
GCA_014695715.1
GCA_002257565.1
GCA_012524235.2
GCA_003173775.1
GCA_000332055.1
GCA_013364075.1
GCA_000270205.1
GCA_001713355.1
GCA_018860705.1
GCA_002847305.1
GCA_900012585.1
GCA_020215515.1
GCA_900012615.1
GCA_003667725.1
GCA_000442985.1
GCA_002008225.1
GCA_900012595.1
GCA_900013495.1
GCA_000472825.1
GCA_000348725.1
GCA_902809845.1
GCA_000013565.1
GCA_002240205.1
GCA_018732145.1
GCA_000171335.1
GCA_000169095.1
GCA_003611275.1
GCA_015767595.1
GCA_018219435.1
GCA_000152905.1
GCA_016858305.2
GCA_014217915.1
GCA_018199995.1
GCA_009363655.1
GCA_000153405.2
GCA_001266795.1
GCA_005222245.1
GCA_013179105.1
GCA_902506355.1
GCA_001010485.1
GCA_000015545.1
GCA_001593305.1
GCA_000016665.1
GCA_016865365.1
GCA_013284245.2
GCA_018135625.1
GCA_019443505.1
GCA_003231495.1
GCA_000017505.1
GCA_014337235.1
GCA_002085445.1
GCA_002877885.1
GCA_000341855.1
GCA_014838715.1
GCA_016593215.1
GCA_003013815.1
GCA_001010505.1
GCA_001636925.1
GCA_000195575.1
GCA_900088535.1
GCA_000171895.1
GCA_013004065.1
GCA_011303555.1
GCA_007833635.1
GCA_000236645.1
GCA_017798165.1
GCA_009832905.1
GCA_000832145.1
GCA_000686125.1
GCA_002354895.1
GCA_015595035.1
GCA_014303795.1
GCA_000516515.1
GCA_000023045.1
GCA_002077175.1
GCA_000496155.1
GCA_011769525.1
GCA_000025545.1
GCA_000093165.1
GCA_012113595.1
GCA_000244855.1
GCA_014337255.1
GCA_001596115.1
GCA_003119115.1
GCA_000022285.1
GCA_007833915.1
GCA_008001235.1
GCA_019623905.1
GCA_014302635.1
GCA_003603525.1
GCA_000757865.1
GCA_000025525.1
GCA_018263855.1
GCA_001278845.1
GCA_002257605.1
GCA_900290215.1
GCA_012838125.1
GCA_017968825.1
GCA_018127745.1
GCA_004793845.1
GCA_000238615.1
GCA_001189515.2
GCA_009557455.1
GCA_001940315.1
GCA_013201975.1
GCA_000270285.1
GCA_014898075.1
GCA_020693125.1
GCA_003603875.1
GCA_001717525.2
GCA_016745315.1
GCA_000317635.1
GCA_009363435.1
GCA_016807185.1
GCA_014117425.1
GCA_000224655.1
GCA_000090945.1
GCA_018406505.1
GCA_000225565.1
GCA_002999135.1
GCA_000210595.1
GCA_001886655.1
GCA_018889955.1
GCA_000148725.1
GCA_000179775.1
GCA_015767575.1
GCA_002162315.1
GCA_003201935.1
GCA_003584565.3
GCA_900103365.1
GCA_014274465.1
GCA_019468565.1
GCA_002998595.1
GCA_000969945.1
GCA_002813675.1
GCA_001809895.1
GCA_001554015.1
GCA_000178975.2
GCA_900634615.1
GCA_001896545.1
GCA_016889805.1
GCA_008926505.1
GCA_011064245.1
GCA_000183115.1
GCA_000220355.1
GCA_000220375.1
GCA_000304315.1
GCA_016924835.1
GCA_001543345.1
GCA_004766055.1
GCA_001304795.1
GCA_000228725.3
GCA_016864015.1
GCA_000316665.1
GCA_001494645.1
GCA_000208635.2
GCA_016864375.1
GCA_000209655.1
GCA_004345025.1
GCA_018128925.1
GCA_001542995.1
GCA_000283515.1
GCA_012224145.1
GCA_000253295.1
GCA_002968395.1
GCA_008630935.1
GCA_006351965.1
GCA_000219785.1
GCA_020054975.1
GCA_000219295.2
GCA_005877055.1
GCA_000243075.1
GCA_007922635.1
GCA_002848345.1
GCA_003443875.1
GCA_000283535.1
GCA_001632845.1
GCA_900258475.1
GCA_009733745.1
GCA_001534765.1
GCA_014892235.1
GCA_013373365.1
GCA_017352195.1
GCA_016406125.1
GCA_003595195.1
GCA_014236855.1
GCA_015520565.1
GCA_001653795.1
GCA_007830295.1
GCA_017916475.1
GCA_001189275.1
GCA_007830365.1
GCA_019704555.1
GCA_000508085.1
GCA_002408085.1
GCA_017357825.1
GCA_018128285.1
GCA_014385065.1
GCA_000293015.1
GCA_002600635.1
GCA_020721005.1
GCA_000305815.1
GCA_008421345.1
GCA_008806975.1
GCA_005491705.1
GCA_010119915.1
GCA_011300875.1
GCA_019443385.1
GCA_008831505.1
GCA_014189505.1
GCA_000152745.1
GCA_009859475.1
GCA_020447175.1
GCA_000299965.1
GCA_001704295.1
GCA_003019735.1
GCA_000468895.1
GCA_900155645.1
GCA_020181655.1
GCA_020726045.1
GCA_000526175.1
GCA_002285905.1
GCA_016756635.1
GCA_009904025.1
GCA_020638255.1
GCA_900537165.1
GCA_001687565.2
GCA_900111385.1
GCA_013409325.1
GCA_002079305.1
GCA_000384235.1
GCA_003991075.1
GCA_000379365.1
GCA_003523045.1
GCA_000379425.1
GCA_000427965.1
GCA_000379465.1
GCA_014645075.1
GCA_000372045.1
GCA_000337455.1
GCA_000379525.1
GCA_000472805.1
GCA_016889385.1
GCA_000372025.1
GCA_003253435.1
GCA_900476125.1
GCA_900660525.1
GCA_900660725.1
GCA_000941095.1
GCA_014197755.1
GCA_000474275.2
GCA_002723955.1
GCA_000512995.1
GCA_000524295.1
GCA_003071405.1
GCA_014302995.1
GCA_000621165.1
GCA_004341375.1
GCA_002302475.1
GCA_003254335.1
GCA_002218045.2
GCA_002876585.1
GCA_004363195.1
GCA_004366635.1
GCA_001633145.1
GCA_000287055.2
GCA_004343075.1
GCA_900105565.1
GCA_000295935.2
GCA_000298075.1
GCA_002305895.1
GCA_000355905.1
GCA_000265075.1
GCA_005146325.1
GCA_001995825.2
GCA_003751935.1
GCA_006333845.1
GCA_001691055.1
GCA_002288285.1
GCA_000368585.1
GCA_002151265.1
GCA_000279145.1
GCA_001682195.2
GCA_000601485.1
GCA_002215215.1
GCA_004770275.1
GCA_000306235.2
GCA_004770635.1
GCA_007991275.1
GCA_001723605.1
GCA_020544505.1
GCA_002091495.1
GCA_015278355.1
GCA_001655245.1
GCA_000350485.1
GCA_003385055.1
GCA_000272005.1
GCA_007126775.1
GCA_000600005.1
GCA_017301775.1
GCA_900459365.1
GCA_001878675.1
GCA_003269955.1
GCA_007830235.1
GCA_002243625.1
GCA_002902925.1
GCA_000269865.1
GCA_000280055.1
GCA_000287335.1
GCA_000287355.1
GCA_000397065.2
GCA_000967935.1
GCA_900112905.1
GCA_015547255.1
GCA_000046845.1
GCA_900107035.1
GCA_000418365.1
GCA_000974645.1
GCA_001314225.1
GCA_000443995.1
GCA_000276805.1
GCA_019464455.1
GCA_018223725.1
GCA_014200295.1
GCA_002812325.1
GCA_007827505.1
GCA_000379625.1
GCA_000379645.1
GCA_000519205.1
GCA_000519185.1
GCA_000379665.1
GCA_000767055.1
GCA_000372445.1
GCA_000379725.1
GCA_014202345.1
GCA_014396165.1
GCA_000379765.1
GCA_000383875.1
GCA_000379685.1
GCA_000372085.1
GCA_000379705.1
GCA_000372385.1
GCA_000372465.1
GCA_000379805.1
GCA_002646595.1
GCA_000600975.2
GCA_000379825.1
GCA_000379845.1
GCA_900603025.1
GCA_019397265.1
GCA_900454325.1
GCA_003096995.1
GCA_000730685.1
GCA_018206105.1
GCA_000379945.1
GCA_000372405.1
GCA_019375915.1
GCA_000428065.1
GCA_000379985.1
GCA_000380005.1
GCA_000380025.1
GCA_900475025.1
GCA_000380045.1
GCA_900187085.1
GCA_000380105.1
GCA_000380125.1
GCA_000380145.1
GCA_000372745.1
GCA_000371925.1
GCA_000380165.1
GCA_000380185.1
GCA_000472665.1
GCA_009223885.1
GCA_006016075.1
GCA_000384475.1
GCA_000372845.1
GCA_000372865.1
GCA_000799155.1
GCA_014203115.1
GCA_019656655.1
GCA_000308295.2
GCA_002200855.1
GCA_010367485.1
GCA_014109805.1
GCA_008931805.1
GCA_000312345.1
GCA_000385335.1
GCA_000341345.1
GCA_000304355.2
GCA_000296815.2
GCA_000374825.1
GCA_009725205.1
GCA_000296835.1
GCA_001436575.1
GCA_000312425.1
GCA_000297025.1
GCA_014191425.1
GCA_000377505.1
GCA_000312565.2
GCA_902362305.1
GCA_000413375.1
GCA_000413055.1
GCA_000413035.1
GCA_017893965.1
GCA_916439515.1
GCA_004193915.1
GCA_014697095.1
GCA_000710955.1
GCA_013387455.1
GCA_001011155.1
GCA_000816845.1
GCA_008327825.1
GCA_000373105.1
GCA_002043005.1
GCA_000373165.1
GCA_000373185.1
GCA_000373205.1
GCA_014651455.1
GCA_000373265.1
GCA_000373385.1
GCA_000376105.1
GCA_000376385.1
GCA_000373545.1
GCA_000483485.1
GCA_016864555.1
GCA_000375645.1
GCA_000373745.1
GCA_018324105.1
GCA_000375405.1
GCA_001468025.1
GCA_900454705.1
GCA_000373785.1
GCA_015910535.1
GCA_000376265.1
GCA_900447205.1
GCA_014131715.1
GCA_000373925.1
GCA_000375365.1
GCA_016728665.1
GCA_018415665.1
GCA_000373965.1
GCA_001463945.1
GCA_000373985.1
GCA_000375485.1
GCA_000375545.1
GCA_000375425.1
GCA_000374005.1
GCA_000374025.1
GCA_000374045.1
GCA_000375465.1
GCA_000374065.1
GCA_000374085.1
GCA_000374105.1
GCA_000374125.1
GCA_000374145.1
GCA_003148475.1
GCA_000312305.1
GCA_000312485.1
GCA_000746145.1
GCA_000297055.2
GCA_001458655.1
GCA_000302595.1
GCA_002091675.1
GCA_900637185.1
GCA_000287215.3
GCA_015074805.1
GCA_003691365.1
GCA_002160355.1
GCA_000969825.1
GCA_002159215.1
GCA_000355675.1
GCA_017498525.1
GCA_003399445.1
GCA_000299895.1
GCA_003633955.1
GCA_013391805.1
GCA_001854405.1
GCA_002563775.1
GCA_014336955.1
GCA_900102075.1
GCA_900102315.1
GCA_002268635.1
GCA_000308375.1
GCA_000308415.1
GCA_000308435.1
GCA_015478245.1
GCA_000308495.1
GCA_000717405.1
GCA_012396065.1
GCA_000308575.1
GCA_000308595.1
GCA_007362295.1
GCA_000308655.1
GCA_000308675.1
GCA_000308695.1
GCA_002568625.1
GCA_000308615.1
GCA_003202065.1
GCA_000308755.1
GCA_000308775.1
GCA_000308795.1
GCA_000308815.1
GCA_000308835.1
GCA_000308855.1
GCA_014203315.1
GCA_000298235.1
GCA_001515525.1
GCA_000333015.1
GCA_003992115.1
GCA_002835805.1
GCA_004794105.1
GCA_004025845.1
GCA_000283335.1
GCA_011040435.1
GCA_020042665.1
GCA_001271345.1
GCA_019272935.1
GCA_004114375.1
GCA_001642655.1
GCA_001028665.1
GCA_001612635.1
GCA_001612745.1
GCA_001612785.1
GCA_002846365.1
GCA_001612965.1
GCA_019219615.1
GCA_001612865.1
GCA_001613145.1
GCA_001613225.1
GCA_002356035.1
GCA_001613305.1
GCA_001613345.1
GCA_001613365.1
GCA_020567705.1
GCA_001412535.1
GCA_003574015.1
GCA_900120005.1
GCA_003263805.1
GCA_900130105.1
GCA_001687585.2
GCA_000967625.1
GCA_001307545.1
GCA_000306965.1
GCA_001597285.1
GCA_002934425.1
GCA_900103345.1
GCA_001586155.1
GCA_000425745.1
GCA_002091575.1
GCA_000730585.1
GCA_002091635.1
GCA_900103845.1
GCA_900106025.1
GCA_900106045.1
GCA_012986205.1
GCA_007665635.1
GCA_000730645.1
GCA_003391255.1
GCA_900112645.1
GCA_001283065.1
GCA_014297575.1
GCA_016026395.1
GCA_002023585.1
GCA_001570965.1
GCA_001570985.1
GCA_001570945.1
GCA_003721155.4
GCA_008973725.1
GCA_003024475.1
GCA_002797775.1
GCA_000454545.1
GCA_905397435.1
GCA_000684975.1
GCA_000685015.1
GCA_002393445.1
GCA_000685035.1
GCA_000961515.1
GCA_016128195.1
GCA_000739775.1
GCA_000341045.1
GCA_000685075.1
GCA_000759835.1
GCA_001544295.1
GCA_900186025.1
GCA_016026735.1
GCA_900460995.1
GCA_000382425.1
GCA_001571285.1
GCA_902387965.1
GCA_000383275.1
GCA_001314325.1
GCA_001311605.1
GCA_900478115.1
GCA_001894765.1
GCA_019334125.1
GCA_001894865.1
GCA_001894885.1
GCA_017068375.1
GCA_008011915.1
GCA_014217765.1
GCA_900101735.1
GCA_001895005.1
GCA_001895025.1
GCA_018064205.1
GCA_001590965.1
GCA_001590985.1
GCA_000466945.1
GCA_002554425.1
GCA_001598335.1
GCA_014196115.1
GCA_001598355.1
GCA_002091475.1
GCA_001598375.1
GCA_002374855.1
GCA_000974765.1
GCA_001922385.1
GCA_001598535.1
GCA_001598415.1
GCA_000787715.1
GCA_003314795.2
GCA_001598435.1
GCA_001598455.1
GCA_001598555.1
GCA_001591005.1
GCA_001591025.1
GCA_014200045.1
GCA_001598575.1
GCA_001610975.1
GCA_011927635.1
GCA_001559015.1
GCA_003569005.1
GCA_007990935.1
GCA_000467125.1
GCA_001456255.1
GCA_001591105.1
GCA_013364395.1
GCA_006538525.1
GCA_003568965.1
GCA_002196515.1
GCA_012395215.1
GCA_002849855.1
GCA_006538565.1
GCA_003568985.1
GCA_000504085.1
GCA_000504105.1
GCA_019355955.1
GCA_001591165.1
GCA_003019925.1
GCA_019844095.1
GCA_001552615.1
GCA_003634525.1
GCA_008085895.1
GCA_004000725.1
GCA_900659625.1
GCA_001552635.1
GCA_004000765.1
GCA_001552175.1
GCA_004117095.1
GCA_004000785.1
GCA_001552195.1
GCA_001552215.1
GCA_004000805.1
GCA_004000825.1
GCA_001552235.1
GCA_900445005.1
GCA_014861485.1
GCA_001552655.1
GCA_001552675.1
GCA_001552255.1
GCA_004000845.1
GCA_000472025.1
GCA_003054045.1
GCA_900102835.1
GCA_001021565.1
GCA_000974785.1
GCA_001552335.1
GCA_000739935.1
GCA_000332975.1
GCA_001571005.1
GCA_001552275.1
GCA_001591945.1
GCA_001591965.1
GCA_015845975.1
GCA_904846425.1
GCA_014678925.1
GCA_009730655.1
GCA_016612845.1
GCA_010918895.1
GCA_011751885.2
GCA_000512295.1
GCA_000953135.1
GCA_003403135.1
GCA_000307935.1
GCA_000023545.1
GCA_002846995.1
GCA_000835165.1
GCA_000442645.1
GCA_001571025.1
GCA_000550805.1
GCA_001625085.1
GCA_004339125.1
GCA_001612685.1
GCA_001612725.1
GCA_001612765.1
GCA_001612805.1
GCA_009858255.1
GCA_004362495.1
GCA_001612945.1
GCA_001612985.1
GCA_003182135.1
GCA_014645735.1
GCA_001613045.1
GCA_001613065.1
GCA_015478225.1
GCA_001612885.1
GCA_003350585.1
GCA_001613125.1
GCA_003350525.1
GCA_007990755.1
GCA_001613205.1
GCA_001613245.1
GCA_015478145.1
GCA_001613265.1
GCA_001613325.1
GCA_001613385.1
GCA_000252565.1
GCA_003049805.1
GCA_000298255.1
GCA_001552295.1
GCA_001544195.1
GCA_001544315.1
GCA_016939435.1
GCA_019308305.1
GCA_900453245.1
GCA_001592025.1
GCA_900453305.1
GCA_001552375.1
GCA_000423625.1
GCA_007989085.1
GCA_900478045.1
GCA_003641245.1
GCA_017876755.1
GCA_001571045.1
GCA_007990775.1
GCA_006542335.1
GCA_001598495.1
GCA_000739995.1
GCA_017916255.1
GCA_001552735.1
GCA_001552435.1
GCA_001552455.1
GCA_001975955.2
GCA_900105335.1
GCA_002355855.1
GCA_001592065.1
GCA_001591305.1
GCA_000380645.1
GCA_019285775.1
GCA_001592085.1
GCA_001552315.1
GCA_001485495.1
GCA_000344135.1
GCA_001592365.1
GCA_900683595.1
GCA_000334455.1
GCA_001613445.1
GCA_001613465.1
GCA_001613485.1
GCA_001613505.1
GCA_001618425.1
GCA_001613525.1
GCA_000298295.1
GCA_000333035.1
GCA_018155095.1
GCA_020215665.1
GCA_001020955.1
GCA_010731575.1
GCA_005670685.2
GCA_001955655.1
GCA_900099685.1
GCA_000317165.1
GCA_001552515.1
GCA_003073475.1
GCA_006546835.1
GCA_001274535.1
GCA_007991015.1
GCA_007990995.1
GCA_007990975.1
GCA_000300095.1
GCA_000374285.1
GCA_000374305.1
GCA_000376225.1
GCA_000374325.1
GCA_000374345.1
GCA_000374365.1
GCA_008121405.1
GCA_000374405.1
GCA_000304595.1
GCA_016027415.1
GCA_001634265.1
GCA_900640075.1
GCA_000299395.1
GCA_017873215.1
GCA_000143885.2
GCA_001651875.1
GCA_000299575.1
GCA_000315075.1
GCA_000337375.1
GCA_009601505.1
GCA_017255295.1
GCA_000300335.1
GCA_000733725.1
GCA_007922615.2
GCA_000759995.1
GCA_000374445.1
GCA_000374465.1
GCA_000374485.1
GCA_000374545.1
GCA_000374565.1
GCA_000374585.1
GCA_000376245.1
GCA_000428125.1
GCA_000374625.1
GCA_000428145.1
GCA_000374645.1
GCA_002224245.2
GCA_003545825.1
GCA_019891395.1
GCA_900115835.1
GCA_000374805.1
GCA_000374845.1
GCA_012849215.1
GCA_001425165.1
GCA_017795745.1
GCA_001611275.1
GCA_001673765.1
GCA_019916025.1
GCA_913054505.1
GCA_002994305.1
GCA_000334915.1
GCA_000310185.1
GCA_000621305.1
GCA_000310225.1
GCA_000313915.1
GCA_019357415.1
GCA_001687105.1
GCA_000300815.1
GCA_000348905.1
GCA_004367745.1
GCA_000330705.1
GCA_000403355.2
GCA_000725345.1
GCA_009936115.1
GCA_000403415.2
GCA_003288115.1
GCA_000364225.1
GCA_000463895.2
GCA_019459145.1
GCA_000300195.1
GCA_018255755.1
GCA_015689335.1
GCA_001275345.1
GCA_020218125.1
GCA_010727605.1
GCA_002102025.1
GCA_000315795.1
GCA_000331535.1
GCA_001995215.1
GCA_000334215.1
GCA_000340475.1
GCA_000350525.1
GCA_019739075.1
GCA_000320365.1
GCA_003095655.1
GCA_016405925.1
GCA_000314975.1
GCA_000314995.1
GCA_000315015.1
GCA_000428905.1
GCA_000315055.1
GCA_000349325.1
GCA_900184685.1
GCA_001569395.1
GCA_000332515.2
GCA_004770365.1
GCA_000383595.1
GCA_008806905.1
GCA_900560965.1
GCA_000155735.2
GCA_000158915.1
GCA_002208805.2
GCA_000211815.1
GCA_905182885.1
GCA_000252525.1
GCA_014784575.1
GCA_013761015.1
GCA_000494725.1
GCA_000377665.1
GCA_000377705.1
GCA_012647205.1
GCA_002849715.1
GCA_004117055.1
GCA_902809865.1
GCA_000423545.1
GCA_000331105.1
GCA_002887615.1
GCA_000494755.1
GCA_001434815.1
GCA_000377745.1
GCA_000377765.1
GCA_000376885.1
GCA_000336695.1
GCA_019645835.1
GCA_003991855.1
GCA_000330725.2
GCA_006542605.1
GCA_005890135.1
GCA_000423785.1
GCA_000444875.1
GCA_001713435.1
GCA_015534795.1
GCA_000331225.1
GCA_020640995.1
GCA_006239215.1
GCA_000336795.1
GCA_001436505.1
GCA_001696485.1
GCA_003594815.1
GCA_018288855.1
GCA_019141545.1
GCA_005093185.1
GCA_900460255.1
GCA_004769275.1
GCA_000310245.1
GCA_000315235.1
GCA_000622425.1
GCA_009796865.1
GCA_000315365.1
GCA_000321415.2
GCA_001610855.1
GCA_001544355.1
GCA_000332495.2
GCA_000384395.1
GCA_013267375.1
GCA_009835145.1
GCA_000378005.1
GCA_000526195.1
GCA_000764495.1
GCA_000331995.1
GCA_001406295.1
GCA_001558935.2
GCA_000495255.1
GCA_000378045.1
GCA_000765945.1
GCA_000378085.1
GCA_000378105.1
GCA_000378125.1
GCA_000378145.1
GCA_000378165.1
GCA_000378185.1
GCA_000378205.1
GCA_000383895.1
GCA_000378225.1
GCA_001808485.1
GCA_017377875.1
GCA_000521725.1
GCA_018128265.1
GCA_001267925.1
GCA_000335475.2
GCA_900639985.1
GCA_003664125.1
GCA_000346315.1
GCA_000346505.1
GCA_009653635.1
GCA_000378345.1
GCA_000376945.1
GCA_000378365.1
GCA_000376805.1
GCA_900167325.1
GCA_000378385.1
GCA_000428465.1
GCA_000378425.1
GCA_000378445.1
GCA_000376825.1
GCA_000428485.1
GCA_000378485.1
GCA_000376785.1
GCA_000409775.1
GCA_000378505.1
GCA_000428525.1
GCA_000380965.1
GCA_000420025.1
GCA_000420045.1
GCA_000380985.1
GCA_000378765.1
GCA_000381005.1
GCA_900104235.1
GCA_000377005.1
GCA_000420065.1
GCA_000381065.1
GCA_000381085.1
GCA_000319385.1
GCA_005890195.1
GCA_000378405.1
GCA_000378625.1
GCA_000420085.1
GCA_000381125.1
GCA_000381265.1
GCA_000764025.1
GCA_000420465.1
GCA_000378245.1
GCA_000346615.1
GCA_000346295.1
GCA_000613245.1
GCA_018363015.1
GCA_002086125.1
GCA_000317145.1
GCA_000381345.1
GCA_000473765.1
GCA_000317475.1
GCA_000619905.2
GCA_002310475.1
GCA_000317675.1
GCA_002356415.1
GCA_008867985.1
GCA_000413895.1
GCA_000369005.1
GCA_017498585.1
GCA_018139125.1
GCA_000488275.1
GCA_017309445.1
GCA_001682515.1
GCA_002370525.2
GCA_000368565.1
GCA_000819805.1
GCA_000442275.2
GCA_000328725.1
GCA_000388115.1
GCA_900637275.1
GCA_000499665.2
GCA_000328705.1
GCA_000213235.1
GCA_001996185.1
GCA_001543305.1
GCA_009792315.1
GCA_008692955.1
GCA_900626105.1
GCA_018604565.1
GCA_011754525.1
GCA_006716085.1
GCA_004116975.1
GCA_003335255.1
GCA_904846355.1
GCA_008364325.2
GCA_007989385.1
GCA_016107625.1
GCA_016859375.1
GCA_900475855.1
GCA_900163565.1
GCA_013457875.1
GCA_003752415.1
GCA_016907775.1
GCA_000421665.1
GCA_019884725.1
GCA_900445875.1
GCA_000423445.1
GCA_000426765.1
GCA_016107555.1
GCA_017315965.1
GCA_003367705.1
GCA_001703515.1
GCA_016107575.1
GCA_001941465.1
GCA_000422745.1
GCA_001645705.1
GCA_006539885.1
GCA_018333235.1
GCA_006539065.1
GCA_007990205.1
GCA_001591745.1
GCA_016107655.1
GCA_000661955.1
GCA_000737765.1
GCA_002332425.1
GCA_014897585.1
GCA_900163655.1
GCA_004136555.1
GCA_900156575.1
GCA_015377145.2
GCA_001941345.1
GCA_003815775.1
GCA_003148585.1
GCA_000425845.1
GCA_904845885.1
GCA_003987555.1
GCA_007988865.1
GCA_900108115.1
GCA_005864045.1
GCA_012029655.1
GCA_001951175.1
GCA_900163835.1
GCA_000331025.1
GCA_000750535.1
GCA_000439435.1
GCA_000439455.1
GCA_000400935.1
GCA_000400955.1
GCA_000565175.1
GCA_000565215.1
GCA_000500935.1
GCA_003339775.1
GCA_012163225.1
GCA_017847675.1
GCA_000331065.1
GCA_011455495.1
GCA_000348945.1
GCA_000376545.2
GCA_015099595.1
GCA_000381905.1
GCA_000428765.1
GCA_000428785.1
GCA_000428805.1
GCA_000428825.1
GCA_000428845.1
GCA_000428945.1
GCA_000428985.1
GCA_000429005.1
GCA_000429025.1
GCA_000429045.1
GCA_000429065.1
GCA_000420305.1
GCA_000429085.1
GCA_000420365.1
GCA_000331735.1
GCA_000381965.1
GCA_000380565.1
GCA_019844075.1
GCA_000420385.1
GCA_000348925.1
GCA_000344785.1
GCA_000331185.2
GCA_000429105.1
GCA_000420425.1
GCA_000429125.1
GCA_000429145.1
GCA_007991375.1
GCA_000429185.1
GCA_002872015.1
GCA_000429225.1
GCA_000468495.1
GCA_000429305.1
GCA_000420485.1
GCA_000429325.1
GCA_000429345.1
GCA_000429365.1
GCA_019802145.1
GCA_000429425.1
GCA_000429445.1
GCA_000429465.1
GCA_000429485.1
GCA_000429505.1
GCA_000429525.1
GCA_002861485.1
GCA_000420525.1
GCA_000429545.1
GCA_000420545.1
GCA_000483125.1
GCA_000429585.1
GCA_000429605.1
GCA_000429625.1
GCA_000429645.1
GCA_000429665.1
GCA_000429685.1
GCA_000429705.1
GCA_000429725.1
GCA_000420565.1
GCA_000771065.1
GCA_000429765.1
GCA_000429785.1
GCA_000429825.1
GCA_000429845.1
GCA_000420605.1
GCA_000429865.1
GCA_000021905.1
GCA_000429925.1
GCA_000429945.1
GCA_000429965.1
GCA_000519125.1
GCA_000429985.1
GCA_000430005.1
GCA_000430025.1
GCA_000430505.1
GCA_000422585.1
GCA_000420625.1
GCA_000422625.1
GCA_000382125.1
GCA_000422645.1
GCA_000422665.1
GCA_000422685.1
GCA_000422705.1
GCA_000422725.1
GCA_000422765.1
GCA_001907205.1
GCA_018802645.1
GCA_000422945.1
GCA_000422965.1
GCA_000420665.1
GCA_000422985.1
GCA_000423005.1
GCA_900167405.1
GCA_000420645.1
GCA_000422805.1
GCA_000422825.1
GCA_000422845.1
GCA_000422865.1
GCA_000422885.1
GCA_000423025.1
GCA_000423045.1
GCA_000423065.1
GCA_000423105.1
GCA_000423125.1
GCA_000423145.1
GCA_019801665.1
GCA_000420705.1
GCA_000423185.1
GCA_000423205.1
GCA_000423225.1
GCA_000423245.1
GCA_900452715.1
GCA_000423325.1
GCA_900167435.1
GCA_000423345.1
GCA_000420725.1
GCA_003433515.1
GCA_014651475.1
GCA_000423425.1
GCA_000423465.1
GCA_000423505.1
GCA_000420745.1
GCA_900114315.1
GCA_000423565.1
GCA_000423585.1
GCA_000423605.1
GCA_000420765.1
GCA_000423645.1
GCA_000423665.1
GCA_000585415.1
GCA_000445445.1
GCA_000423725.1
GCA_000420785.1
GCA_000423745.1
GCA_000423765.1
GCA_000423805.1
GCA_000423825.1
GCA_000423845.1
GCA_000423865.1
GCA_005862345.1
GCA_000420805.1
GCA_000423905.1
GCA_000423705.1
GCA_900107245.1
GCA_900113965.1
GCA_001858005.1
GCA_002282915.1
GCA_000381985.1
GCA_000703165.1
GCA_900218035.1
GCA_018785545.1
GCA_900537105.1
GCA_900172225.1
GCA_000685235.1
GCA_000685275.1
GCA_000685255.1
GCA_000685215.1
GCA_000685295.1
GCA_000685315.1
GCA_018279705.1
GCA_000333535.1
GCA_020387415.1
GCA_004803875.1
GCA_003350475.1
GCA_000424105.1
GCA_000421465.1
GCA_014195585.1
GCA_000710755.1
GCA_003602035.1
GCA_013284055.1
GCA_018502485.1
GCA_014217835.1
GCA_018608055.1
GCA_020091585.1
GCA_015239935.2
GCA_000337675.1
GCA_000337695.1
GCA_000337215.1
GCA_004799645.1
GCA_000337735.1
GCA_000337195.1
GCA_001941665.1
GCA_900104365.1
GCA_014649055.1
GCA_000337575.1
GCA_000337595.1
GCA_000337175.1
GCA_000342005.1
GCA_000731985.1
GCA_000337115.1
GCA_000337435.1
GCA_000337095.1
GCA_000337475.1
GCA_000337495.1
GCA_000337515.1
GCA_000337535.1
GCA_000337135.1
GCA_900141865.1
GCA_904846305.1
GCA_000382165.1
GCA_000365025.1
GCA_000382205.1
GCA_000382225.1
GCA_000382245.1
GCA_000424665.1
GCA_000382285.1
GCA_000382305.1
GCA_000382325.1
GCA_000421485.1
GCA_000382345.1
GCA_900454465.1
GCA_000513835.1
GCA_000337915.1
GCA_010692905.1
GCA_000336755.1
GCA_001190965.1
GCA_000723845.1
GCA_000336995.1
GCA_000337015.1
GCA_000336875.1
GCA_000337035.1
GCA_900109695.1
GCA_000337335.1
GCA_000337075.1
GCA_000337355.1
GCA_000337395.1
GCA_000337415.1
GCA_017301635.1
GCA_002797975.1
GCA_008329925.1
GCA_018847975.1
GCA_016919405.1
GCA_000421505.1
GCA_000632985.1
GCA_001442745.1
GCA_011602445.1
GCA_012222305.1
GCA_014650635.1
GCA_020631095.1
GCA_002742165.1
GCA_000353565.1
GCA_020097155.1
GCA_001567585.1
GCA_000521695.1
GCA_900105725.1
GCA_003242035.1
GCA_003101015.1
GCA_910576415.1
GCA_000720395.1
GCA_001418655.1
GCA_000612055.1
GCA_900166605.1
GCA_004028635.1
GCA_000935125.1
GCA_008824185.1
GCA_008064995.1
GCA_900478035.1
GCA_002082175.1
GCA_009729015.1
GCA_002355495.1
GCA_002906925.1
GCA_018255875.1
GCA_019396865.1
GCA_900233005.1
GCA_003994795.1
GCA_000800395.1
GCA_002833405.1
GCA_002081995.1
GCA_003945385.1
GCA_002951815.1
GCA_003181115.1
GCA_000820145.1
GCA_000336615.1
GCA_012726115.1
GCA_000336635.1
GCA_000337895.1
GCA_000336915.1
GCA_000336935.1
GCA_000336715.1
GCA_001511835.1
GCA_014041995.1
GCA_009678265.1
GCA_017565785.1
GCA_900240845.1
GCA_910822395.1
GCA_017876455.1
GCA_000316195.1
GCA_003269035.1
GCA_000383675.1
GCA_000383315.1
GCA_014137995.1
GCA_001514145.1
GCA_009617755.1
GCA_000768555.3
GCA_011067105.1
GCA_000496595.1
GCA_017875465.1
GCA_000424985.1
GCA_000425025.1
GCA_019924635.1
GCA_900103965.1
GCA_003797775.2
GCA_000403135.1
GCA_016599635.1
GCA_000482865.1
GCA_000425065.1
GCA_001518795.1
GCA_000425125.1
GCA_000425145.1
GCA_000421525.1
GCA_000425105.1
GCA_009904675.1
GCA_000425185.1
GCA_000775605.1
GCA_000430525.1
GCA_000775595.1
GCA_000421545.1
GCA_000421565.1
GCA_000430585.1
GCA_000430605.1
GCA_000482845.1
GCA_000430625.1
GCA_000430645.1
GCA_000430545.1
GCA_014651355.1
GCA_000421585.1
GCA_000421605.1
GCA_000482825.1
GCA_000421625.1
GCA_000430685.1
GCA_000430705.1
GCA_000421645.1
GCA_000430725.1
GCA_000430745.1
GCA_000430765.1
GCA_000430785.1
GCA_000421685.1
GCA_000421705.1
GCA_000430805.1
GCA_000430825.1
GCA_000430845.1
GCA_000422265.1
GCA_000419445.1
GCA_000482805.1
GCA_000482785.1
GCA_000422285.1
GCA_900176365.1
GCA_000430885.1
GCA_000422305.1
GCA_000422325.1
GCA_000430905.1
GCA_000422385.1
GCA_000422405.1
GCA_000421745.1
GCA_000422425.1
GCA_000422445.1
GCA_000422465.1
GCA_003444775.1
GCA_003568585.1
GCA_002864175.1
GCA_000422565.1
GCA_000425265.1
GCA_000421765.1
GCA_000482725.1
GCA_000425305.1
GCA_000422505.1
GCA_018800825.1
GCA_000425345.1
GCA_000425365.1
GCA_000425385.1
GCA_000425405.1
GCA_000425425.1
GCA_000425445.1
GCA_000425465.1
GCA_000425485.1
GCA_000425505.1
GCA_902377395.1
GCA_000425565.1
GCA_000425585.1
GCA_000425645.1
GCA_000425665.1
GCA_000482705.1
GCA_000425685.1
GCA_000425705.1
GCA_000425725.1
GCA_004126515.1
GCA_000421825.1
GCA_000425825.1
GCA_000425865.1
GCA_008694105.1
GCA_000425905.1
GCA_000421845.1
GCA_000447675.1
GCA_000425625.1
GCA_000425785.1
GCA_000425805.1
GCA_000716785.1
GCA_009740915.1
GCA_013394385.1
GCA_009780825.1
GCA_003431845.1
GCA_003063455.1
GCA_001270065.2
GCA_000350285.1
GCA_900130055.1
GCA_008807415.1
GCA_000418535.2
GCA_002305855.1
GCA_000341205.1
GCA_000341895.1
GCA_000341245.1
GCA_000341265.1
GCA_000340945.1
GCA_000341065.1
GCA_000340965.1
GCA_000340985.1
GCA_000341085.1
GCA_000341105.1
GCA_000341125.1
GCA_000341005.1
GCA_000341145.1
GCA_000341025.1
GCA_000940995.1
GCA_002263495.1
GCA_000341185.1
GCA_017347585.1
GCA_003344625.2
GCA_000426045.1
GCA_008118345.1
GCA_000344805.1
GCA_001306415.1
GCA_001632775.1
GCA_001636295.1
GCA_000770795.1
GCA_900105105.1
GCA_001653335.1
GCA_001280865.1
GCA_002155305.1
GCA_000622405.1
GCA_019186805.1
GCA_017876675.1
GCA_017583105.1
GCA_000732535.1
GCA_003177035.1
GCA_014201785.1
GCA_015265495.1
GCA_000364845.1
GCA_000333895.2
GCA_002846655.1
GCA_009828015.1
GCA_001574445.1
GCA_003788585.1
GCA_003732545.1
GCA_003788635.1
GCA_000347775.1
GCA_003665005.1
GCA_003668795.1
GCA_000349205.1
GCA_000359605.1
GCA_007991295.1
GCA_000350165.1
GCA_000732145.1
GCA_000350085.1
GCA_000348785.1
GCA_000350145.1
GCA_002028325.1
GCA_018406445.1
GCA_002752615.1
GCA_014650275.1
GCA_000426225.1
GCA_000442255.1
GCA_000525775.1
GCA_016889065.1
GCA_017303255.1
GCA_014198775.1
GCA_000426305.1
GCA_004087915.1
GCA_904846535.1
GCA_000426365.1
GCA_002761235.1
GCA_000426385.1
GCA_000741775.1
GCA_000426445.1
GCA_000426465.1
GCA_000484635.1
GCA_900110225.1
GCA_004405045.1
GCA_000421145.1
GCA_007990365.1
GCA_017310015.1
GCA_003014615.1
GCA_000426505.1
GCA_000426525.1
GCA_000421185.1
GCA_000426625.1
GCA_000482465.1
GCA_000426645.1
GCA_000426685.1
GCA_000426705.1
GCA_007994225.1
GCA_000526375.1
GCA_000426725.1
GCA_017255165.1
GCA_000426545.1
GCA_000482485.1
GCA_000426565.1
GCA_000597725.1
GCA_000526395.1
GCA_003242265.1
GCA_000620305.1
GCA_000421285.1
GCA_008330945.1
GCA_000426745.1
GCA_900461315.1
GCA_000526995.1
GCA_000526495.1
GCA_014302295.1
GCA_014218275.1
GCA_000519045.1
GCA_009729035.1
GCA_000426825.1
GCA_000367365.1
GCA_000474745.1
GCA_000702425.1
GCA_900177425.1
GCA_009707365.1
GCA_905479615.1
GCA_013347325.1
GCA_000350545.1
GCA_012273295.1
GCA_001570745.1
GCA_001571085.1
GCA_002250055.1
GCA_001636415.1
GCA_900445365.1
GCA_001591485.1
GCA_000473895.1
GCA_001924955.1
GCA_000385565.1
GCA_003443595.1
GCA_009363495.1
GCA_005871125.1
GCA_017743775.1
GCA_003443715.1
GCA_900105595.1
GCA_008705175.1
GCA_000388175.3
GCA_000367525.2
GCA_900108475.1
GCA_018917875.1
GCA_017168145.1
GCA_018918345.1
GCA_900604965.1
GCA_001598235.1
GCA_001591385.1
GCA_000410875.1
GCA_004121315.1
GCA_009811375.1
GCA_000365325.1
GCA_900453285.1
GCA_019218295.1
GCA_900660695.1
GCA_000380705.1
GCA_019703305.1
GCA_000307265.1
GCA_000321005.2
GCA_001010355.1
GCA_000332155.1
GCA_000314005.1
GCA_016599815.1
GCA_000312025.1
GCA_900624755.1
GCA_000312405.1
GCA_017909455.1
GCA_916438985.1
GCA_000468055.1
GCA_000469465.1
GCA_000469545.1
GCA_000568425.1
GCA_904846345.1
GCA_002220155.1
GCA_001641005.1
GCA_004011095.1
GCA_009834205.1
GCA_003044275.1
GCA_004011115.1
GCA_000469325.1
GCA_900129755.1
GCA_000445125.1
GCA_000445065.1
GCA_014161415.1
GCA_000442595.1
GCA_005484985.1
GCA_000421225.1
GCA_006770325.1
GCA_900205865.1
GCA_001006005.1
GCA_019670105.1
GCA_000434635.1
GCA_017377615.1
GCA_000435295.1
GCA_000756615.1
GCA_002021755.1
GCA_000455825.1
GCA_000758705.1
GCA_018966525.1
GCA_000520715.1
GCA_000400005.1
GCA_000426425.1
GCA_000520735.1
GCA_017876445.1
GCA_000512315.2
GCA_000392435.1
GCA_000474235.1
GCA_001461805.1
GCA_000399825.1
GCA_000398765.1
GCA_004723625.1
GCA_000319575.2
GCA_000518565.1
GCA_000215975.1
GCA_002290085.1
GCA_000518805.1
GCA_000526675.1
GCA_000518785.1
GCA_000518745.1
GCA_000518725.1
GCA_001735525.1
GCA_000518685.1
GCA_000518665.1
GCA_000518645.1
GCA_000526695.1
GCA_001598255.1
GCA_003202035.1
GCA_000518605.1
GCA_005144425.1
GCA_000518545.1
GCA_002865545.1
GCA_002813555.1
GCA_003363775.1
GCA_000295095.1
GCA_001050295.1
GCA_900660445.2
GCA_000420145.1
GCA_020342455.1
GCA_001434055.1
GCA_000384655.1
GCA_001434145.1
GCA_019702405.1
GCA_002383255.1
GCA_000403645.1
GCA_000498475.1
GCA_900637295.1
GCA_000483165.1
GCA_000420225.1
GCA_000420245.1
GCA_000526235.1
GCA_900167445.1
GCA_000381725.1
GCA_000381745.1
GCA_000381765.1
GCA_000381785.1
GCA_000383415.1
GCA_003858655.1
GCA_900660745.1
GCA_000428725.1
GCA_000381885.1
GCA_015066675.1
GCA_000380485.1
GCA_000380505.1
GCA_000385175.1
GCA_000428745.1
GCA_900143275.1
GCA_015668545.1
GCA_004343255.1
GCA_000498495.1
GCA_001484725.1
GCA_000435015.1
GCA_000436735.1
GCA_000432135.1
GCA_000433555.1
GCA_000435555.1
GCA_000435875.1
GCA_014287435.1
GCA_000433195.1
GCA_000435135.1
GCA_000436455.1
GCA_000437055.1
GCA_000436855.1
GCA_000433835.1
GCA_000432615.1
GCA_000435995.1
GCA_000436715.1
GCA_000432915.1
GCA_000433575.1
GCA_000433715.1
GCA_000434075.1
GCA_000435695.1
GCA_000436415.1
GCA_000432375.1
GCA_000434815.1
GCA_000435735.1
GCA_000433275.1
GCA_000436435.1
GCA_000435715.1
GCA_000436135.1
GCA_000433395.1
GCA_000431095.1
GCA_000432035.1
GCA_000436395.1
GCA_000436935.1
GCA_000691865.1
GCA_019968905.1
GCA_000431455.1
GCA_000435915.1
GCA_000436555.1
GCA_000434755.1
GCA_000436515.1
GCA_000436655.1
GCA_000435615.1
GCA_000431875.1
GCA_000436275.1
GCA_000436895.1
GCA_000435315.1
GCA_000431255.1
GCA_000435255.1
GCA_000434375.1
GCA_000435235.1
GCA_904387005.1
GCA_003537535.1
GCA_000432235.1
GCA_000431475.1
GCA_000438215.1
GCA_000436355.1
GCA_000432715.1
GCA_000431755.1
GCA_000438155.1
GCA_000432055.1
GCA_000437615.1
GCA_003472385.1
GCA_009755885.1
GCA_000432395.1
GCA_000436815.1
GCA_000431395.1
GCA_000436115.1
GCA_008365315.1
GCA_000436995.1
GCA_000434355.1
GCA_000442765.1
GCA_000434415.1
GCA_000431955.1
GCA_000435775.1
GCA_000435495.1
GCA_000431075.1
GCA_000432495.1
GCA_000433515.1
GCA_000437995.1
GCA_000431615.1
GCA_000434575.1
GCA_000432935.1
GCA_000431715.1
GCA_000432635.1
GCA_000437195.1
GCA_000437935.1
GCA_900539535.1
GCA_014306455.1
GCA_000432195.1
GCA_003479425.1
GCA_905187665.1
GCA_000433995.1
GCA_000437355.1
GCA_000438035.1
GCA_000432855.1
GCA_000431575.1
GCA_000437135.1
GCA_000433375.1
GCA_000432875.1
GCA_000434095.1
GCA_000432115.1
GCA_000437695.1
GCA_000431295.1
GCA_000434435.1
GCA_000433955.1
GCA_000431415.1
GCA_000437295.1
GCA_000434155.1
GCA_000435515.1
GCA_000431175.1
GCA_000438135.1
GCA_000431495.1
GCA_000434715.1
GCA_000432895.1
GCA_000434795.1
GCA_018371135.1
GCA_000435595.1
GCA_000432095.1
GCA_900539085.1
GCA_000433875.1
GCA_000433315.1
GCA_000431655.1
GCA_000432275.1
GCA_000433655.1
GCA_000435955.1
GCA_000432335.1
GCA_000434955.1
GCA_000433295.1
GCA_000405885.1
GCA_000402895.1
GCA_000405265.1
GCA_000403015.1
GCA_000403095.1
GCA_000402095.1
GCA_000402135.1
GCA_000402155.1
GCA_000402655.1
GCA_000402675.1
GCA_000402695.1
GCA_000402755.1
GCA_000402775.1
GCA_000402795.1
GCA_000402815.1
GCA_000405825.1
GCA_000402455.1
GCA_000404305.1
GCA_000434995.1
GCA_000437535.1
GCA_000433015.1
GCA_000427095.1
GCA_001302265.1
GCA_016919345.1
GCA_000725425.1
GCA_000427335.1
GCA_000800015.1
GCA_000473995.1
GCA_000454065.1
GCA_001941945.1
GCA_001046655.1
GCA_000411595.1
GCA_900100625.1
GCA_000477555.1
GCA_000590555.1
GCA_001792795.1
GCA_000468615.2
GCA_000696185.1
GCA_000443165.1
GCA_000333795.2
GCA_001418335.1
GCA_002954405.1
GCA_000415505.1
GCA_000416065.1
GCA_000416005.1
GCA_019278545.1
GCA_001999945.1
GCA_017352215.1
GCA_013304825.1
GCA_004359355.1
GCA_000374525.1
GCA_002327205.1
GCA_003945365.1
GCA_000949865.1
GCA_013285525.1
GCA_002200845.1
GCA_000772945.1
GCA_002855745.1
GCA_000422245.1
GCA_000688415.1
GCA_000816305.1
GCA_011784865.1
GCA_000464805.1
GCA_000620825.1
GCA_000478885.1
GCA_012970285.1
GCA_000445105.1
GCA_002009335.2
GCA_007991695.1
GCA_001895305.1
GCA_900638655.1
GCA_000444055.1
GCA_019890955.1
GCA_000466965.1
GCA_000442315.1
GCA_000447205.1
GCA_000466985.1
GCA_001077855.1
GCA_002736065.1
GCA_014190775.1
GCA_000454725.1
GCA_000471625.1
GCA_000469665.2
GCA_000582515.1
GCA_001984445.1
GCA_000591035.1
GCA_002073315.2
GCA_003207695.1
GCA_000473245.1
GCA_000967915.1
GCA_000968055.1
GCA_003634345.1
GCA_000621665.1
GCA_000477415.1
GCA_002100115.1
GCA_900112855.1
GCA_000621925.1
GCA_000621825.1
GCA_000479045.1
GCA_003698095.1
GCA_000478195.2
GCA_916439775.1
GCA_900187255.1
GCA_000565485.1
GCA_004354305.1
GCA_900157005.1
GCA_000488215.1
GCA_016605985.1
GCA_001683985.1
GCA_000495435.3
GCA_003675955.1
GCA_020535245.1
GCA_000496075.1
GCA_000496735.2
GCA_000497245.1
GCA_009826855.1
GCA_000497425.1
GCA_003710985.1
GCA_000498535.1
GCA_000504585.2
GCA_000503895.1
GCA_000503875.1
GCA_000503835.1
GCA_000220155.2
GCA_000504525.1
GCA_017086385.1
GCA_000507845.1
GCA_008693005.1
GCA_000421105.1
GCA_000505765.1
GCA_900099475.1
GCA_001424365.1
GCA_900476255.1
GCA_900451005.1
GCA_000508225.1
GCA_000508245.1
GCA_902506685.1
GCA_004136295.1
GCA_001467925.1
GCA_004916735.1
GCA_000512205.2
GCA_002018015.1
GCA_001042615.1
GCA_001683395.1
GCA_000025125.1
GCA_001704875.1
GCA_000518125.1
GCA_001936255.1
GCA_000512145.2
GCA_001306015.1
GCA_000471025.2
GCA_000511935.2
GCA_014883995.1
GCA_004363725.1
GCA_000582685.1
GCA_000398105.1
GCA_000494065.1
GCA_000494305.1
GCA_000576425.1
GCA_000319245.1
GCA_000340825.1
GCA_000340795.1
GCA_000340865.1
GCA_000340905.1
GCA_000373485.1
GCA_000299915.1
GCA_000455525.1
GCA_000300255.2
GCA_000378465.1
GCA_000420325.1
GCA_900459315.1
GCA_902383905.1
GCA_000406905.1
GCA_000466585.1
GCA_905373735.1
GCA_002290365.1
GCA_000687955.1
GCA_009762255.1
GCA_000182745.1
GCA_000590885.1
GCA_900141715.1
GCA_000416275.1
GCA_000416315.1
GCA_000419825.1
GCA_000420925.1
GCA_000421005.1
GCA_000421045.1
GCA_000421065.1
GCA_000421325.1
GCA_000438945.1
GCA_003475485.1
GCA_000312505.3
GCA_000445205.1
GCA_004168465.1
GCA_000463525.1
GCA_000463775.1
GCA_000463875.1
GCA_000464315.1
GCA_000415945.1
GCA_000416085.1
GCA_000416105.1
GCA_000423525.1
GCA_000424365.1
GCA_000428045.1
GCA_010092465.1
GCA_000455285.1
GCA_000455485.2
GCA_000428205.1
GCA_000428225.1
GCA_000428445.1
GCA_000464595.1
GCA_015207485.1
GCA_000471045.1
GCA_000471645.3
GCA_000471745.1
GCA_000471765.1
GCA_000471825.1
GCA_000472185.1
GCA_000469155.1
GCA_004118975.1
GCA_000474945.1
GCA_000478645.1
GCA_000971765.1
GCA_000482625.1
GCA_000482685.1
GCA_000483265.1
GCA_000483285.1
GCA_000483405.1
GCA_000483425.1
GCA_000483445.1
GCA_000484715.1
GCA_000484735.1
GCA_000484775.1
GCA_000484795.1
GCA_000484895.1
GCA_000484915.1
GCA_000484935.1
GCA_000484955.1
GCA_000484995.1
GCA_000485035.1
GCA_000485275.1
GCA_000485375.1
GCA_000485435.1
GCA_000485455.1
GCA_000485475.1
GCA_000485515.1
GCA_000419845.2
GCA_000419885.2
GCA_000463755.2
GCA_000464055.2
GCA_000464075.2
GCA_000464095.2
GCA_000464135.2
GCA_000464215.2
GCA_000464335.2
GCA_000438885.2
GCA_000438925.2
GCA_000492135.1
GCA_000492175.1
GCA_000493905.1
GCA_000493925.1
GCA_000493945.1
GCA_000493965.1
GCA_000493985.1
GCA_000494005.1
GCA_000494025.1
GCA_000494045.1
GCA_000494085.1
GCA_000494105.1
GCA_000494125.1
GCA_000494145.1
GCA_000494165.1
GCA_000494185.1
GCA_000494205.1
GCA_000494225.1
GCA_000494245.1
GCA_000494265.1
GCA_000494285.1
GCA_000494585.1
GCA_000494645.1
GCA_000494685.1
GCA_000494705.1
GCA_000293845.2
GCA_000304455.1
GCA_014645755.1
GCA_000309335.1
GCA_000330845.1
GCA_000342265.1
GCA_014202205.1
GCA_000349625.1
GCA_000349645.1
GCA_000349685.1
GCA_000332255.1
GCA_000302695.1
GCA_000335795.1
GCA_000335755.1
GCA_000335735.1
GCA_000335715.1
GCA_000335695.1
GCA_000347575.1
GCA_000353875.1
GCA_000371945.1
GCA_000375565.1
GCA_000375605.1
GCA_000372145.1
GCA_000376005.1
GCA_000375985.1
GCA_000376025.1
GCA_000375665.1
GCA_000375685.1
GCA_000375965.1
GCA_000375845.1
GCA_000376465.1
GCA_000380685.1
GCA_000380725.1
GCA_000380745.1
GCA_000380765.1
GCA_000380785.1
GCA_000380805.1
GCA_000380825.1
GCA_000380845.1
GCA_000380865.1
GCA_000380885.1
GCA_000380905.1
GCA_000380925.1
GCA_000380225.1
GCA_000372785.1
GCA_000378025.1
GCA_000333295.1
GCA_000333335.1
GCA_000333435.1
GCA_000307245.1
GCA_000307305.1
GCA_000311865.1
GCA_000312445.1
GCA_003086415.2
GCA_000387765.1
GCA_000389735.1
GCA_000399785.1
GCA_000397785.1
GCA_000397765.1
GCA_000397805.1
GCA_000397825.1
GCA_000397845.1
GCA_000397865.1
GCA_000397885.1
GCA_000397905.1
GCA_000397925.1
GCA_000397945.1
GCA_000397965.1
GCA_000397985.1
GCA_000398005.1
GCA_000398025.1
GCA_000398045.1
GCA_000398065.1
GCA_000398085.1
GCA_000398125.1
GCA_000398145.1
GCA_000398165.1
GCA_000398185.1
GCA_000398205.1
GCA_000398225.1
GCA_000398245.1
GCA_000398265.1
GCA_000398285.1
GCA_000398305.1
GCA_000398325.1
GCA_000398345.1
GCA_000398365.1
GCA_000398385.1
GCA_000398405.1
GCA_000398425.1
GCA_000398445.1
GCA_000398465.1
GCA_000398485.1
GCA_000398505.1
GCA_000398525.1
GCA_000398545.1
GCA_000398565.1
GCA_000398585.1
GCA_000398605.1
GCA_000398625.1
GCA_000398645.1
GCA_000398665.1
GCA_000398685.1
GCA_000398705.1
GCA_000398725.1
GCA_000398745.1
GCA_000404325.1
GCA_000404345.1
GCA_000404365.1
GCA_000404385.1
GCA_000404405.1
GCA_000404425.1
GCA_000404445.1
GCA_000404465.1
GCA_000404485.1
GCA_000404505.1
GCA_000404525.1
GCA_000404545.1
GCA_000404565.1
GCA_000404585.1
GCA_000404605.1
GCA_000404625.1
GCA_000404645.1
GCA_000404665.1
GCA_000404685.1
GCA_000404705.1
GCA_000404725.1
GCA_000404745.1
GCA_000404765.1
GCA_000404785.1
GCA_000404805.1
GCA_000404825.1
GCA_000404845.1
GCA_000404865.1
GCA_000404885.1
GCA_000404905.1
GCA_000404925.1
GCA_000404945.1
GCA_000404965.1
GCA_000404985.1
GCA_000405005.1
GCA_000405025.1
GCA_000405045.1
GCA_000405065.1
GCA_000405085.1
GCA_000405105.1
GCA_000405125.1
GCA_000405145.1
GCA_000405165.1
GCA_000405185.1
GCA_000405205.1
GCA_000405225.1
GCA_000405245.1
GCA_000405285.1
GCA_000405305.1
GCA_000405325.1
GCA_000405345.1
GCA_000405365.1
GCA_000405385.1
GCA_000405405.1
GCA_000405425.1
GCA_000405445.1
GCA_000405485.1
GCA_000405505.1
GCA_000405525.1
GCA_000405545.1
GCA_000384895.1
GCA_000384855.1
GCA_000384875.1
GCA_000384915.1
GCA_000384935.1
GCA_000384955.1
GCA_000384995.1
GCA_000385015.1
GCA_000385035.1
GCA_000385115.1
GCA_000385255.1
GCA_000385275.1
GCA_000385295.1
GCA_000385315.1
GCA_000385055.1
GCA_000384635.1
GCA_000384535.1
GCA_000383115.1
GCA_000383135.1
GCA_000383155.1
GCA_000383175.1
GCA_000383195.1
GCA_000383215.1
GCA_000383375.1
GCA_000383395.1
GCA_000383715.1
GCA_000383735.1
GCA_000383755.1
GCA_000364885.1
GCA_000405585.1
GCA_000405605.1
GCA_000405625.1
GCA_000405645.1
GCA_000405665.1
GCA_000405685.1
GCA_000405705.1
GCA_000405725.1
GCA_000405745.1
GCA_000405765.1
GCA_000405785.1
GCA_000405845.1
GCA_000405865.1
GCA_000405905.1
GCA_000405925.1
GCA_000405945.1
GCA_000405965.1
GCA_000405985.1
GCA_000406005.1
GCA_000406025.1
GCA_000403475.2
GCA_000402515.1
GCA_000402475.1
GCA_000402435.1
GCA_000402415.1
GCA_000402395.1
GCA_000402375.1
GCA_000402355.1
GCA_000402335.1
GCA_000402315.1
GCA_000402275.1
GCA_000402295.1
GCA_000402875.1
GCA_000402855.1
GCA_000402835.1
GCA_000402735.1
GCA_000402715.1
GCA_000402635.1
GCA_000402615.1
GCA_000403035.1
GCA_000403055.1
GCA_000402195.1
GCA_000402215.1
GCA_000402595.1
GCA_000402575.1
GCA_000403075.1
GCA_000402175.1
GCA_000402235.1
GCA_000402985.1
GCA_000402965.1
GCA_000402915.1
GCA_000402935.1
GCA_000402115.1
GCA_000402255.1
GCA_000403215.2
GCA_000403255.2
GCA_000403275.2
GCA_000403295.2
GCA_000403335.2
GCA_000321165.1
GCA_000381565.1
GCA_000381585.1
GCA_000381605.1
GCA_000383835.1
GCA_000384575.1
GCA_000384495.1
GCA_000384515.1
GCA_000384595.1
GCA_000384615.1
GCA_001006965.1
GCA_000403495.2
GCA_000403315.2
GCA_000495475.1
GCA_001578105.1
GCA_000496475.1
GCA_000012945.1
GCA_000014865.1
GCA_900454025.1
GCA_000416985.1
GCA_000022265.1
GCA_000416965.1
GCA_002101705.1
GCA_900445945.1
GCA_000484535.1
GCA_000485845.1
GCA_900095155.1
GCA_000214475.2
GCA_000224785.2
GCA_000264495.1
GCA_000299335.2
GCA_004022285.3
GCA_002288525.1
GCA_000318095.2
GCA_018130825.1
GCA_000309465.1
GCA_000309485.1
GCA_000300695.1
GCA_000309405.1
GCA_000320505.2
GCA_000311985.1
GCA_000311725.1
GCA_000312325.1
GCA_000400485.1
GCA_000359745.1
GCA_014635125.1
GCA_900103695.1
GCA_000497405.1
GCA_000497755.1
GCA_000497835.1
GCA_000498435.1
GCA_000498575.2
GCA_902375225.1
GCA_000500045.1
GCA_000500065.1
GCA_000166275.1
GCA_000192475.2
GCA_000240225.2
GCA_000260965.1
GCA_000260985.3
GCA_004379295.1
GCA_000230695.3
GCA_000258765.1
GCA_000253115.1
GCA_000285555.1
GCA_000308275.2
GCA_000308315.1
GCA_000503915.1
GCA_000504185.2
GCA_000504645.1
GCA_000508865.1
GCA_000508885.1
GCA_000508905.1
GCA_000508925.1
GCA_000508945.1
GCA_000508965.1
GCA_000508985.1
GCA_000509005.1
GCA_000509025.1
GCA_000509045.1
GCA_000509065.1
GCA_000509085.1
GCA_000509105.1
GCA_000509125.1
GCA_000509145.1
GCA_000509165.1
GCA_000509185.1
GCA_000509225.1
GCA_000505065.1
GCA_000505545.1
GCA_000300875.1
GCA_007992015.1
GCA_012225885.1
GCA_000511875.1
GCA_009905255.1
GCA_000511175.1
GCA_000512675.1
GCA_000513055.1
GCA_000513075.1
GCA_000513095.1
GCA_000513135.1
GCA_000513115.1
GCA_019669925.1
GCA_000513475.1
GCA_900099655.1
GCA_000769555.1
GCA_000231015.3
GCA_000517305.1
GCA_018424685.1
GCA_016865525.2
GCA_014196955.1
GCA_000725545.1
GCA_000518205.1
GCA_900198635.1
GCA_000518245.1
GCA_000518265.1
GCA_000518285.1
GCA_000518305.1
GCA_019278465.1
GCA_000518485.1
GCA_000520975.1
GCA_000520995.1
GCA_002102175.1
GCA_014698755.1
GCA_000521465.1
GCA_000521485.1
GCA_000521785.1
GCA_000521805.1
GCA_000521865.1
GCA_008808035.1
GCA_001708425.1
GCA_005405845.1
GCA_000523355.1
GCA_000522985.1
GCA_000524475.1
GCA_000525635.1
GCA_001054945.1
GCA_000525795.1
GCA_000525835.1
GCA_000525855.1
GCA_000525875.1
GCA_000525915.1
GCA_014223865.1
GCA_000525995.1
GCA_000526255.1
GCA_000526415.1
GCA_003071665.1
GCA_000526655.1
GCA_000526715.1
GCA_002804005.1
GCA_002803985.1
GCA_000526915.1
GCA_000526955.1
GCA_008015085.1
GCA_912073625.1
GCA_000531125.1
GCA_003386665.1
GCA_002632585.1
GCA_007475365.1
GCA_004363965.1
GCA_002252475.1
GCA_000559085.2
GCA_000559025.1
GCA_000565255.1
GCA_000566685.1
GCA_902833845.1
GCA_000308255.3
GCA_000472525.1
GCA_000513195.1
GCA_000576555.1
GCA_000576575.1
GCA_000576595.1
GCA_000576635.1
GCA_014191055.1
GCA_000576305.1
GCA_000577245.1
GCA_000953215.1
GCA_000582535.1
GCA_902375265.1
GCA_000697965.2
GCA_000583175.1
GCA_000583195.1
GCA_001436375.1
GCA_002356555.2
GCA_001435875.1
GCA_000417735.2
GCA_013347225.1
GCA_000262405.1
GCA_000285495.1
GCA_000285515.1
GCA_902374785.1
GCA_900107675.1
GCA_018916625.1
GCA_000312105.1
GCA_000321025.1
GCA_000311785.1
GCA_000311825.1
GCA_902374825.1
GCA_000312045.1
GCA_000312125.1
GCA_000285835.2
GCA_000312545.1
GCA_902374955.1
GCA_000321205.1
GCA_000327285.1
GCA_900157305.1
GCA_000585255.1
GCA_000590925.1
GCA_000287695.1
GCA_000367925.1
GCA_000478605.2
GCA_007786215.1
GCA_000597865.1
GCA_000597885.1
GCA_000385635.1
GCA_000599865.1
GCA_000599985.1
GCA_015999525.1
GCA_000012265.1
GCA_000600335.2
GCA_000601455.1
GCA_000603945.1
GCA_002355295.1
GCA_900114945.1
GCA_902374985.1
GCA_000612505.1
GCA_000612845.1
GCA_910575425.1
GCA_003201715.1
GCA_000613805.1
GCA_000613845.1
GCA_000613945.1
GCA_000614025.1
GCA_000614065.1
GCA_000614125.1
GCA_900142015.1
GCA_001683355.1
GCA_900638305.1
GCA_000614545.1
GCA_000769135.1
GCA_002160635.1
GCA_009617915.1
GCA_000614975.1
GCA_001434435.1
GCA_013358205.1
GCA_001434455.1
GCA_000615945.1
GCA_004346035.1
GCA_000617925.1
GCA_000619885.1
GCA_000619945.1
GCA_000619805.1
GCA_000619845.1
GCA_000619965.1
GCA_000620005.1
GCA_003610015.1
GCA_000620045.1
GCA_000620065.1
GCA_000620085.1
GCA_003051865.1
GCA_000620125.1
GCA_000620145.1
GCA_014201465.1
GCA_000620185.1
GCA_000620205.1
GCA_000620545.1
GCA_903887255.1
GCA_000620765.1
GCA_000620785.1
GCA_000620845.1
GCA_014054725.1
GCA_000620945.1
GCA_000621025.1
GCA_000621085.1
GCA_011455695.1
GCA_000621125.1
GCA_000621145.1
GCA_000621205.1
GCA_000621325.1
GCA_004571195.1
GCA_000621385.1
GCA_000621425.1
GCA_000621445.1
GCA_000621485.1
GCA_000621405.1
GCA_000621505.1
GCA_900640125.1
GCA_000621625.1
GCA_000621765.1
GCA_000621905.1
GCA_000621965.1
GCA_000621985.1
GCA_000622025.1
GCA_000622105.1
GCA_002848365.2
GCA_002749495.1
GCA_000622165.1
GCA_900187355.1
GCA_000622205.1
GCA_008693785.1
GCA_000622245.1
GCA_016814295.1
GCA_016919645.1
GCA_000612685.1
GCA_000612865.1
GCA_002104765.1
GCA_002954725.1
GCA_000613185.1
GCA_001436705.1
GCA_001444445.1
GCA_000613885.1
GCA_900129065.1
GCA_001262015.1
GCA_001434515.1
GCA_900258455.1
GCA_001434985.1
GCA_001434405.1
GCA_000616095.1
GCA_002243665.1
GCA_903993245.1
GCA_900111425.1
GCA_000626675.1
GCA_900111225.1
GCA_001742225.1
GCA_000632495.1
GCA_900169125.1
GCA_000613285.1
GCA_000613305.1
GCA_018256975.1
GCA_018256955.1
GCA_011397855.1
GCA_000968375.1
GCA_003264855.1
GCA_000632845.1
GCA_003096175.1
GCA_000636015.1
GCA_000647675.1
GCA_016804005.1
GCA_009176625.1
GCA_002261105.1
GCA_000647975.1
GCA_000648235.2
GCA_001950615.1
GCA_000648275.1
GCA_000598065.1
GCA_002287825.1
GCA_001305615.1
GCA_000740805.1
GCA_000685155.1
GCA_000685395.1
GCA_000685905.1
GCA_000686045.1
GCA_000686105.1
GCA_002804105.1
GCA_000686145.1
GCA_002843565.1
GCA_000686585.1
GCA_901482695.1
GCA_000686645.1
GCA_000686665.1
GCA_000686705.1
GCA_000686725.1
GCA_000686885.1
GCA_000686905.1
GCA_000687145.1
GCA_000686525.1
GCA_000687165.1
GCA_019575995.1
GCA_000687355.2
GCA_020637655.1
GCA_000687535.1
GCA_000687555.1
GCA_000741535.1
GCA_019042115.1
GCA_000687655.1
GCA_000687675.1
GCA_000687695.1
GCA_000687735.1
GCA_000687775.1
GCA_000687795.1
GCA_000687815.1
GCA_000687835.1
GCA_900660605.1
GCA_000687875.1
GCA_000687975.1
GCA_000688035.1
GCA_000688235.1
GCA_000688255.1
GCA_000688295.1
GCA_000688335.1
GCA_000688395.1
GCA_000688515.1
GCA_000688615.1
GCA_900107885.1
GCA_000689175.1
GCA_002102415.1
GCA_004300865.1
GCA_000689395.1
GCA_001402915.1
GCA_013402815.1
GCA_000691225.1
GCA_002214445.1
GCA_000691505.2
GCA_000691805.2
GCA_000238075.1
GCA_000238055.2
GCA_000180455.1
GCA_011390885.1
GCA_000695625.1
GCA_003112995.1
GCA_000695685.1
GCA_003925935.1
GCA_000191585.1
GCA_000214725.1
GCA_000696225.1
GCA_013340845.1
GCA_000696115.1
GCA_014193375.1
GCA_008932145.1
GCA_000698125.1
GCA_003478825.1
GCA_001787355.1
GCA_000934565.1
GCA_000698555.1
GCA_902833575.1
GCA_000698945.1
GCA_000820165.1
GCA_000699505.1
GCA_000699585.2
GCA_008704425.1
GCA_900452925.1
GCA_000701405.1
GCA_000701425.1
GCA_000701445.1
GCA_900105445.1
GCA_000701485.1
GCA_000701505.1
GCA_000701525.1
GCA_000701545.1
GCA_000701585.1
GCA_000701625.1
GCA_000701665.1
GCA_000701725.1
GCA_000701785.1
GCA_000701805.1
GCA_000701825.1
GCA_009936335.1
GCA_000701905.1
GCA_900660675.1
GCA_000701925.1
GCA_000702085.1
GCA_000702125.1
GCA_000702145.1
GCA_016747875.1
GCA_900114425.1
GCA_000702245.1
GCA_008253865.1
GCA_900116805.1
GCA_014896615.1
GCA_000702445.1
GCA_000702525.1
GCA_000702585.1
GCA_000702625.1
GCA_000702665.1
GCA_000702685.1
GCA_000702705.1
GCA_000702725.1
GCA_003269445.1
GCA_900660755.1
GCA_000702785.1
GCA_003285045.1
GCA_000702845.1
GCA_000703085.1
GCA_001404615.1
GCA_000703065.1
GCA_018861505.1
GCA_011611525.1
GCA_000705335.1
GCA_012848475.1
GCA_001889105.1
GCA_000565325.1
GCA_004375095.1
GCA_000299365.1
GCA_000708125.1
GCA_000706765.1
GCA_000708285.2
GCA_000708615.2
GCA_000745125.1
GCA_003076275.1
GCA_000709345.1
GCA_000709555.1
GCA_000709915.1
GCA_000709935.2
GCA_000709085.1
GCA_002943525.1
GCA_000710615.1
GCA_000710605.1
GCA_000710935.1
GCA_000711195.1
GCA_000711225.1
GCA_000711215.1
GCA_000711245.1
GCA_000711735.1
GCA_000711725.1
GCA_000711715.1
GCA_000711805.1
GCA_900112885.1
GCA_000711795.1
GCA_000711905.1
GCA_009936155.1
GCA_000711875.1
GCA_000711975.1
GCA_000711955.1
GCA_000711985.1
GCA_000712035.1
GCA_000712185.1
GCA_000712165.1
GCA_000712295.1
GCA_000712595.1
GCA_001590835.1
GCA_003130545.1
GCA_004364445.1
GCA_018138125.1
GCA_000714535.1
GCA_900105665.1
GCA_018606805.1
GCA_000714815.1
GCA_000714935.1
GCA_000715015.1
GCA_003991205.1
GCA_012396435.1
GCA_900115035.1
GCA_012273015.1
GCA_000715585.2
GCA_000715605.1
GCA_000715615.1
GCA_000715635.1
GCA_000715685.1
GCA_020639365.1
GCA_019880305.1
GCA_000715845.1
GCA_000715825.1
GCA_000715855.1
GCA_014647675.1
GCA_003002815.1
GCA_014203395.1
GCA_000716025.1
GCA_000717725.1
GCA_000715975.1
GCA_000716715.1
GCA_000716165.1
GCA_000716135.1
GCA_001514265.1
GCA_000716435.1
GCA_000716445.1
GCA_000716625.1
GCA_014648815.1
GCA_000716525.1
GCA_000716545.1
GCA_016695385.1
GCA_015645455.1
GCA_003935055.1
GCA_000720455.1
GCA_009498035.1
GCA_000716805.1
GCA_000716875.1
GCA_000716845.1
GCA_001188955.3
GCA_000716935.1
GCA_014647875.1
GCA_000717025.1
GCA_000717055.1
GCA_000717105.1
GCA_000717135.1
GCA_008704935.1
GCA_000717245.1
GCA_000717275.1
GCA_900176515.1
GCA_016876095.1
GCA_000717335.1
GCA_000717475.2
GCA_000717585.1
GCA_000717595.1
GCA_000966975.1
GCA_014656035.1
GCA_000717745.1
GCA_000718615.1
GCA_000717995.1
GCA_000718025.1
GCA_000718015.1
GCA_003751805.1
GCA_000718085.1
GCA_000718095.1
GCA_000718135.1
GCA_000718165.1
GCA_000718255.1
GCA_000718305.1
GCA_003933295.1
GCA_000718415.2
GCA_014647835.1
GCA_900091505.1
GCA_000718635.1
GCA_000718515.1
GCA_000718625.1
GCA_016906185.1
GCA_000718985.1
GCA_000719025.1
GCA_014648075.1
GCA_001570605.1
GCA_000719095.1
GCA_000720555.1
GCA_000719135.1
GCA_900176525.1
GCA_000974445.1
GCA_000719265.1
GCA_014647895.1
GCA_000719285.1
GCA_019710475.2
GCA_000359525.1
GCA_007829565.1
GCA_000720335.1
GCA_019219635.1
GCA_000720835.1
GCA_000720925.1
GCA_000725745.1
GCA_000720485.1
GCA_018324685.1
GCA_900103775.1
GCA_000721075.1
GCA_000721105.1
GCA_000721185.1
GCA_000721255.1
GCA_001570385.1
GCA_000721685.1
GCA_000721705.1
GCA_000721965.1
GCA_900091515.1
GCA_000725475.1
GCA_000722635.1
GCA_000722915.1
GCA_900103515.1
GCA_001571185.1
GCA_000723185.1
GCA_000723205.1
GCA_000723225.2
GCA_001571205.1
GCA_000723505.1
GCA_003386945.1
GCA_009834805.1
GCA_001591825.1
GCA_000724085.1
GCA_900114165.1
GCA_000724145.1
GCA_004332115.1
GCA_000724225.2
GCA_000724545.1
GCA_020535565.1
GCA_000725125.1
GCA_900215625.1
GCA_000725405.1
GCA_000725485.1
GCA_000725555.1
GCA_000725495.1
GCA_016755895.1
GCA_000725785.1
GCA_004328625.1
GCA_900637895.1
GCA_001544455.2
GCA_000730245.1
GCA_000730285.1
GCA_000730385.1
GCA_003026495.1
GCA_002441885.1
GCA_900108515.1
GCA_009665275.1
GCA_000731795.2
GCA_000731955.1
GCA_000732195.1
GCA_003001855.1
GCA_000732635.1
GCA_000733125.1
GCA_018694265.1
GCA_000732925.1
GCA_000732945.1
GCA_000733295.1
GCA_000733765.1
GCA_000733865.1
GCA_000733845.1
GCA_000733855.1
GCA_014636995.1
GCA_002234495.1
GCA_000733915.1
GCA_000733935.1
GCA_000735045.1
GCA_900110605.1
GCA_003729975.1
GCA_000735715.2
GCA_003337435.1
GCA_009708005.2
GCA_011466855.1
GCA_000737195.2
GCA_002994635.1
GCA_000737315.1
GCA_000737325.2
GCA_900116415.1
GCA_002217335.1
GCA_000737705.1
GCA_000737685.1
GCA_000771085.1
GCA_000737865.1
GCA_000737985.1
GCA_000738005.1
GCA_002285635.2
GCA_000737785.1
GCA_019443325.1
GCA_004768745.1
GCA_000738775.1
GCA_016743775.1
GCA_000739045.1
GCA_900187215.1
GCA_000739515.1
GCA_000739535.1
GCA_000739555.1
GCA_000739575.1
GCA_000739595.1
GCA_000739615.1
GCA_000739695.1
GCA_018279165.1
GCA_002892925.1
GCA_000740055.1
GCA_000740075.1
GCA_004328555.1
GCA_000740785.1
GCA_002196905.1
GCA_000771645.1
GCA_008698085.1
GCA_001263395.1
GCA_004135085.1
GCA_003788965.1
GCA_014634885.1
GCA_000741375.1
GCA_001042635.1
GCA_900094965.1
GCA_000741575.1
GCA_900129045.1
GCA_000771685.1
GCA_002813205.1
GCA_017378515.1
GCA_000741785.1
GCA_000742475.1
GCA_000742835.1
GCA_000743035.1
GCA_000743535.1
GCA_000743575.1
GCA_001580615.1
GCA_900106805.1
GCA_009363795.1
GCA_900143105.1
GCA_000744105.1
GCA_000744185.1
GCA_000744225.1
GCA_000744065.1
GCA_001703555.1
GCA_000744285.1
GCA_000744315.1
GCA_000744375.1
GCA_000744415.1
GCA_000744435.1
GCA_001414055.1
GCA_900156625.1
GCA_000744735.1
GCA_000744705.1
GCA_012295505.1
GCA_000744785.1
GCA_000744775.1
GCA_000744815.1
GCA_000744825.1
GCA_900119235.1
GCA_000745135.1
GCA_000745185.1
GCA_000745065.1
GCA_000745345.1
GCA_001932675.1
GCA_000745425.1
GCA_000745455.1
GCA_000745485.1
GCA_001262605.1
GCA_000745835.1
GCA_000745855.1
GCA_000745895.1
GCA_000745905.1
GCA_000745975.1
GCA_000746015.1
GCA_000746075.1
GCA_000746095.1
GCA_000746085.1
GCA_000746255.1
GCA_000746275.1
GCA_003330865.1
GCA_000745915.1
GCA_900445245.1
GCA_000745965.1
GCA_000746585.2
GCA_000746825.1
GCA_000723465.1
GCA_009755645.1
GCA_000746845.1
GCA_900454495.1
GCA_000747315.1
GCA_004347735.1
GCA_000750175.1
GCA_000750955.1
GCA_000751075.1
GCA_000751295.2
GCA_900105055.1
GCA_000749845.1
GCA_018343815.1
GCA_900155565.1
GCA_001809725.1
GCA_003096215.1
GCA_000751835.1
GCA_000752095.2
GCA_000752215.1
GCA_000752675.2
GCA_001051325.1
GCA_000753575.1
GCA_916720425.1
GCA_003987105.1
GCA_001013905.1
GCA_016055035.1
GCA_000754095.2
GCA_009938225.1
GCA_005144735.1
GCA_015139575.1
GCA_000754425.1
GCA_000754455.1
GCA_000754435.1
GCA_000754445.1
GCA_000754505.1
GCA_000754585.1
GCA_000754605.1
GCA_000755145.1
GCA_000755225.1
GCA_000755245.1
GCA_001029435.1
GCA_000783325.1
GCA_000755705.1
GCA_000756305.1
GCA_000756815.1
GCA_009827325.1
GCA_000757385.1
GCA_018437745.1
GCA_000757425.2
GCA_002902905.1
GCA_000747075.1
GCA_000747155.1
GCA_000746785.1
GCA_000746765.1
GCA_000746705.1
GCA_000746745.1
GCA_000746695.1
GCA_000746685.1
GCA_000757605.1
GCA_000757885.1
GCA_000757905.1
GCA_003641145.1
GCA_000758175.1
GCA_000600105.1
GCA_012273235.1
GCA_000758665.1
GCA_000758685.1
GCA_000758725.1
GCA_000758845.1
GCA_000758865.1
GCA_000758905.1
GCA_000758985.1
GCA_000759025.1
GCA_000759055.1
GCA_000759345.1
GCA_016009245.1
GCA_019930565.1
GCA_000759655.1
GCA_001591505.1
GCA_001439515.1
GCA_900109245.1
GCA_000760695.4
GCA_000761095.1
GCA_000761155.1
GCA_014201555.1
GCA_019112525.1
GCA_002154375.1
GCA_003546685.2
GCA_000762985.1
GCA_007830065.1
GCA_002263515.1
GCA_005960665.1
GCA_000763315.1
GCA_000763375.1
GCA_000763575.1
GCA_000763805.1
GCA_003386575.1
GCA_900111785.1
GCA_014200405.1
GCA_004752005.1
GCA_009797025.1
GCA_000764535.1
GCA_004368925.1
GCA_000766865.1
GCA_002973595.1
GCA_000765015.1
GCA_001940005.1
GCA_000765475.1
GCA_000765485.1
GCA_003097575.1
GCA_001460635.1
GCA_900450885.1
GCA_000765825.2
GCA_900198465.1
GCA_000765975.1
GCA_000766055.1
GCA_002894185.1
GCA_002095475.1
GCA_000980815.1
GCA_006538745.1
GCA_014636275.1
GCA_000767165.1
GCA_007991475.1
GCA_902860075.1
GCA_000767255.1
GCA_000767275.3
GCA_000767835.1
GCA_000671395.1
GCA_000768065.1
GCA_000768355.1
GCA_000768345.1
GCA_000768335.1
GCA_000768705.1
GCA_000768695.1
GCA_014636255.1
GCA_000768685.1
GCA_000768855.1
GCA_001483145.1
GCA_000769655.1
GCA_004010835.2
GCA_000769915.1
GCA_000165125.2
GCA_000770635.1
GCA_000770305.1
GCA_001187595.1
GCA_000770675.1
GCA_000769695.1
GCA_002215425.1
GCA_000771745.2
GCA_000771875.1
GCA_000771895.1
GCA_000772535.1
GCA_005280195.1
GCA_000773975.1
GCA_900106005.1
GCA_000775615.1
GCA_001570785.1
GCA_000775775.1
GCA_000783305.1
GCA_900110455.1
GCA_000784355.1
GCA_002688605.1
GCA_000785105.2
GCA_000785145.2
GCA_000714715.1
GCA_000770585.1
GCA_000785435.2
GCA_000785495.1
GCA_001857925.1
GCA_000785845.1
GCA_016862455.1
GCA_006874645.1
GCA_000786135.1
GCA_000786195.1
GCA_009648935.1
GCA_000775285.1
GCA_000786655.1
GCA_001584205.1
GCA_000786775.1
GCA_002021235.1
GCA_000787375.1
GCA_000787775.1
GCA_900109465.1
GCA_000787815.1
GCA_000787835.1
GCA_000787855.1
GCA_000262345.1
GCA_015163485.1
GCA_001991075.2
GCA_000789235.1
GCA_004843725.1
GCA_900096675.1
GCA_014467285.1
GCA_000798955.1
GCA_014250675.1
GCA_009760905.1
GCA_013113715.1
GCA_900141975.1
GCA_001186215.2
GCA_011399095.1
GCA_001455085.1
GCA_002811195.1
GCA_004535885.1
GCA_000800805.1
GCA_000801145.1
GCA_000801295.1
GCA_000802015.1
GCA_000802045.1
GCA_003435535.1
GCA_002967995.1
GCA_000802185.1
GCA_000802205.2
GCA_000802225.1
GCA_002224485.1
GCA_002797495.1
GCA_000802305.1
GCA_000802385.1
GCA_000802245.2
GCA_000806415.1
GCA_003150885.1
GCA_000803325.1
GCA_000805375.1
GCA_000805915.1
GCA_000805935.1
GCA_000805925.1
GCA_000805965.1
GCA_000805995.1
GCA_000806015.1
GCA_000806035.1
GCA_000806055.1
GCA_000806075.1
GCA_000806095.1
GCA_000806115.1
GCA_000806135.1
GCA_000806155.1
GCA_000763295.1
GCA_013488205.1
GCA_000807225.1
GCA_016812295.1
GCA_000807275.1
GCA_000807215.1
GCA_000807855.2
GCA_020809405.1
GCA_000808095.1
GCA_000808575.1
GCA_000812185.1
GCA_000812025.2
GCA_020630855.1
GCA_000812685.1
GCA_001676875.1
GCA_900638245.1
GCA_000812875.1
GCA_000812965.1
GCA_000813125.1
GCA_001548055.1
GCA_000813345.1
GCA_000813705.1
GCA_019395145.1
GCA_014725695.1
GCA_000813825.1
GCA_000814025.1
GCA_018595675.1
GCA_000814475.1
GCA_003202235.1
GCA_007786285.1
GCA_008370225.1
GCA_000814825.1
GCA_900187205.1
GCA_000815225.1
GCA_000815025.1
GCA_000815105.2
GCA_014647095.1
GCA_001662285.1
GCA_000816105.1
GCA_000816495.1
GCA_000785705.2
GCA_002074155.1
GCA_014931075.1
GCA_000817095.1
GCA_000817115.1
GCA_000817105.1
GCA_000817085.1
GCA_002073895.1
GCA_000817735.3
GCA_000817745.2
GCA_000817785.2
GCA_000817775.2
GCA_007475525.1
GCA_000817955.1
GCA_000817255.2
GCA_016622365.1
GCA_020595125.1
GCA_001750725.1
GCA_017352335.1
GCA_000819565.1
GCA_016026615.1
GCA_000819725.1
GCA_003265465.1
GCA_900637545.1
GCA_000819865.1
GCA_000819885.1
GCA_000819905.1
GCA_000820005.1
GCA_000820025.1
GCA_000820045.1
GCA_000820085.1
GCA_001481395.1
GCA_014892695.1
GCA_000820185.2
GCA_009866525.1
GCA_900103065.1
GCA_000820515.1
GCA_000755535.1
GCA_000802095.1
GCA_000820745.1
GCA_000820765.1
GCA_000820785.2
GCA_000820845.2
GCA_000821065.2
GCA_001937175.1
GCA_013285305.1
GCA_009707665.1
GCA_003024595.1
GCA_900108535.1
GCA_000825685.1
GCA_004181775.1
GCA_002022225.1
GCA_000826085.1
GCA_000826145.2
GCA_000826545.1
GCA_000826645.1
GCA_000826655.1
GCA_000826685.1
GCA_001465595.2
GCA_018968665.1
GCA_000828075.3
GCA_000828085.3
GCA_000828125.2
GCA_000828475.1
GCA_000828615.1
GCA_000827125.1
GCA_000828635.1
GCA_000828655.1
GCA_000828675.1
GCA_019278425.1
GCA_000828815.1
GCA_000828835.1
GCA_000828855.1
GCA_000828895.1
GCA_000828915.1
GCA_000828975.1
GCA_000829235.1
GCA_000829315.1
GCA_000829395.1
GCA_000829445.1
GCA_000829435.1
GCA_017671885.1
GCA_000829515.1
GCA_000829555.1
GCA_000682715.1
GCA_000508165.1
GCA_000682695.1
GCA_000682755.1
GCA_000829755.1
GCA_001613425.1
GCA_000829905.1
GCA_000830005.1
GCA_000830275.1
GCA_000830295.1
GCA_000830315.1
GCA_000830505.1
GCA_000831065.1
GCA_000830985.1
GCA_002116735.1
GCA_000831385.1
GCA_000831645.3
GCA_000832015.1
GCA_000832125.1
GCA_001648015.1
GCA_000833025.1
GCA_000833575.1
GCA_002117565.1
GCA_000836635.1
GCA_000836725.1
GCA_000507245.1
GCA_003577645.1
GCA_000875945.1
GCA_900100795.1
GCA_013389765.1
GCA_900188045.1
GCA_014217665.1
GCA_000878195.1
GCA_001605725.1
GCA_001274715.1
GCA_000736415.1
GCA_000931445.1
GCA_019084205.1
GCA_900458705.1
GCA_000934545.1
GCA_000934605.2
GCA_000828575.1
GCA_003346915.1
GCA_000934725.1
GCA_000934745.1
GCA_016918545.1
GCA_000934765.1
GCA_003937825.1
GCA_013347125.1
GCA_006459125.1
GCA_001400515.1
GCA_007991775.1
GCA_900167545.1
GCA_017874715.1
GCA_000521605.1
GCA_000940805.1
GCA_001975185.1
GCA_000941055.1
GCA_002736285.1
GCA_000942395.1
GCA_900128865.1
GCA_000943555.1
GCA_000943565.1
GCA_000948175.1
GCA_000946815.1
GCA_000948975.1
GCA_000948985.1
GCA_000949015.1
GCA_001042715.1
GCA_000949295.1
GCA_009717905.1
GCA_913063105.1
GCA_000949635.1
GCA_003025455.1
GCA_000613045.3
GCA_000952155.1
GCA_000952855.1
GCA_900444665.1
GCA_000953435.1
GCA_000953535.1
GCA_000951135.1
GCA_000953635.1
GCA_000953695.1
GCA_000953715.1
GCA_900120065.1
GCA_000954135.2
GCA_000953855.3
GCA_020719005.1
GCA_000955735.1
GCA_000955785.1
GCA_000955795.1
GCA_005234115.1
GCA_014518425.1
GCA_000955905.3
GCA_000955965.1
GCA_000956465.1
GCA_000956535.1
GCA_900114965.1
GCA_000956575.1
GCA_000953015.1
GCA_001658025.2
GCA_014648595.1
GCA_000960725.1
GCA_001305595.1
GCA_002078205.2
GCA_002077075.2
GCA_000960975.1
GCA_000961095.1
GCA_000961575.1
GCA_000961585.1
GCA_000961595.1
GCA_000961645.1
GCA_000961655.1
GCA_000961695.1
GCA_000961725.1
GCA_000961745.1
GCA_000961765.1
GCA_000961805.1
GCA_000961845.1
GCA_000961885.1
GCA_000808015.1
GCA_003204205.1
GCA_000962825.1
GCA_000963235.1
GCA_000963695.1
GCA_000963705.1
GCA_000025225.2
GCA_000963865.1
GCA_000963885.1
GCA_000963925.1
GCA_002153515.1
GCA_000963965.1
GCA_011742875.1
GCA_006539325.1
GCA_900129125.1
GCA_000964545.1
GCA_000964225.1
GCA_000964365.1
GCA_000964595.1
GCA_000964795.1
GCA_000965155.1
GCA_000965185.1
GCA_000965255.1
GCA_002237775.1
GCA_000966355.1
GCA_000966195.1
GCA_003151025.1
GCA_000967245.1
GCA_000967495.1
GCA_000967895.1
GCA_000968135.1
GCA_000968175.1
GCA_000968195.1
GCA_000520015.2
GCA_000181875.2
GCA_000969395.1
GCA_000969415.1
GCA_000969445.1
GCA_000969605.1
GCA_013201705.1
GCA_000969885.1
GCA_000969905.1
GCA_000970085.1
GCA_900128975.1
GCA_000970455.1
GCA_000970465.2
GCA_000970685.1
GCA_000970895.1
GCA_000970265.1
GCA_000970285.1
GCA_002086515.1
GCA_001021495.1
GCA_000971295.1
GCA_900112505.1
GCA_014197055.1
GCA_001855275.1
GCA_000971475.1
GCA_001014615.2
GCA_004358765.1
GCA_000972705.2
GCA_000972765.1
GCA_000972785.3
GCA_000517425.1
GCA_000973155.1
GCA_000973505.1
GCA_000973545.1
GCA_016906995.1
GCA_000972175.1
GCA_900112925.1
GCA_000971965.1
GCA_000971985.1
GCA_003150935.1
GCA_000970775.1
GCA_000970755.1
GCA_000973725.1
GCA_000970795.1
GCA_003173695.1
GCA_000974365.1
GCA_000974425.1
GCA_019795205.1
GCA_017167985.1
GCA_000974665.1
GCA_000974685.2
GCA_000974805.1
GCA_004359005.1
GCA_000975035.1
GCA_000975055.1
GCA_000975075.1
GCA_000975095.1
GCA_000975115.1
GCA_000975135.1
GCA_000975155.1
GCA_000980455.1
GCA_013822765.1
GCA_000980755.1
GCA_000980735.1
GCA_000980765.1
GCA_000980745.1
GCA_000980835.1
GCA_001507385.1
GCA_001685435.3
GCA_001029715.1
GCA_000989175.1
GCA_000989165.1
GCA_000989265.1
GCA_000989245.1
GCA_000989255.1
GCA_000989305.1
GCA_000989325.1
GCA_000989335.1
GCA_000989355.1
GCA_000989365.1
GCA_000989405.1
GCA_000989435.1
GCA_000989425.1
GCA_000989445.1
GCA_000989485.1
GCA_000989505.1
GCA_000989525.1
GCA_000989515.1
GCA_000989565.1
GCA_000989585.1
GCA_000989595.1
GCA_000989615.1
GCA_000989635.1
GCA_000989685.1
GCA_000989665.1
GCA_000989705.1
GCA_000989675.1
GCA_000989745.1
GCA_000989785.1
GCA_000989765.1
GCA_000989775.1
GCA_000989825.1
GCA_000989845.1
GCA_000989885.1
GCA_000989855.1
GCA_000989865.1
GCA_000989925.1
GCA_000989935.1
GCA_000989955.1
GCA_000989975.1
GCA_000990005.1
GCA_000990025.1
GCA_000990045.1
GCA_000990055.1
GCA_000990085.1
GCA_000990105.1
GCA_000990125.1
GCA_000990145.1
GCA_000990165.1
GCA_000990175.1
GCA_000990205.1
GCA_000990225.1
GCA_000990245.1
GCA_000990255.1
GCA_000990275.1
GCA_000990305.1
GCA_000990335.1
GCA_000990325.1
GCA_000990355.1
GCA_000990385.1
GCA_000990405.1
GCA_000990445.1
GCA_000990415.1
GCA_000990465.1
GCA_000990495.1
GCA_000990505.1
GCA_000990515.1
GCA_000990485.1
GCA_000990575.1
GCA_000990595.1
GCA_000990565.1
GCA_000990585.1
GCA_000990645.1
GCA_000990655.1
GCA_000990695.1
GCA_000990665.1
GCA_000990725.1
GCA_000990745.1
GCA_000990755.1
GCA_000990765.1
GCA_000990815.1
GCA_000990805.1
GCA_000990825.1
GCA_000990865.1
GCA_000990885.1
GCA_000990895.1
GCA_000990905.1
GCA_000990945.1
GCA_000990965.1
GCA_000990975.1
GCA_000990985.1
GCA_000991025.1
GCA_000991045.1
GCA_000991075.1
GCA_000991055.1
GCA_000991105.1
GCA_000991125.1
GCA_000991135.1
GCA_000991155.1
GCA_000991185.1
GCA_000991205.1
GCA_000991215.1
GCA_000991245.1
GCA_000991265.1
GCA_000991285.1
GCA_000991295.1
GCA_000991325.1
GCA_000991335.1
GCA_000991365.1
GCA_000991385.1
GCA_000991405.1
GCA_000991415.1
GCA_000991445.1
GCA_000991465.1
GCA_000991495.1
GCA_000991485.1
GCA_000991525.1
GCA_000991535.1
GCA_000991565.1
GCA_000991575.1
GCA_000991605.1
GCA_000991615.1
GCA_000991655.1
GCA_000991645.1
GCA_000991685.1
GCA_000991695.1
GCA_000991725.1
GCA_000991735.1
GCA_000991765.1
GCA_000991775.1
GCA_000991805.1
GCA_000991815.1
GCA_000991845.1
GCA_000991855.1
GCA_000991885.1
GCA_000991895.1
GCA_000991925.1
GCA_000991935.1
GCA_000991965.1
GCA_000991975.1
GCA_000992005.1
GCA_000992015.1
GCA_000992045.1
GCA_000992055.1
GCA_000992085.1
GCA_000992095.1
GCA_000992125.1
GCA_000992135.1
GCA_000992165.1
GCA_000992155.1
GCA_000992205.1
GCA_000992225.1
GCA_000992235.1
GCA_000992255.1
GCA_000992285.1
GCA_000992305.1
GCA_000992325.1
GCA_000992345.1
GCA_000992365.1
GCA_000992375.1
GCA_000992395.1
GCA_000992425.1
GCA_000992445.2
GCA_000992455.1
GCA_000992485.1
GCA_000992505.1
GCA_000992525.1
GCA_000992535.1
GCA_000992565.1
GCA_000992575.2
GCA_000992605.1
GCA_000992615.1
GCA_000992645.1
GCA_000992665.1
GCA_000992685.1
GCA_000992695.1
GCA_000992725.1
GCA_000992745.1
GCA_000992775.1
GCA_000992765.1
GCA_000992805.1
GCA_000992825.1
GCA_000992855.1
GCA_000992845.1
GCA_000992885.1
GCA_000992905.1
GCA_000992935.1
GCA_000992925.1
GCA_000992955.1
GCA_000992985.1
GCA_000993005.1
GCA_000993055.1
GCA_000993015.1
GCA_000993025.1
GCA_000993085.1
GCA_000993105.1
GCA_000993115.1
GCA_000993135.1
GCA_000993165.1
GCA_000993185.1
GCA_000993205.1
GCA_000993215.1
GCA_000993245.1
GCA_000993265.1
GCA_000993305.1
GCA_000993275.1
GCA_000993325.1
GCA_000993365.1
GCA_000993335.1
GCA_000993375.1
GCA_000993415.1
GCA_000993405.1
GCA_000993445.1
GCA_000993455.1
GCA_000993485.1
GCA_000993495.1
GCA_000993525.1
GCA_000993535.1
GCA_000993565.1
GCA_000993585.1
GCA_000993595.1
GCA_000993615.1
GCA_000993645.1
GCA_000993655.1
GCA_000993685.1
GCA_000993695.1
GCA_000993845.1
GCA_000993855.1
GCA_000993865.2
GCA_000993875.1
GCA_000993925.1
GCA_000993945.1
GCA_000993955.1
GCA_000993985.2
GCA_000994005.1
GCA_000994035.1
GCA_000994045.1
GCA_000994025.1
GCA_000994085.1
GCA_000994105.1
GCA_000994125.1
GCA_000994095.1
GCA_000994165.1
GCA_000994175.1
GCA_000994205.1
GCA_000994225.1
GCA_000994245.1
GCA_000994255.1
GCA_000994285.1
GCA_000994305.1
GCA_000994325.1
GCA_000994345.1
GCA_000994355.2
GCA_000994385.1
GCA_000994415.1
GCA_000994395.1
GCA_000994445.1
GCA_000994485.1
GCA_000994465.1
GCA_000994475.1
GCA_000994515.1
GCA_000994555.1
GCA_000994575.1
GCA_000994545.1
GCA_000994565.1
GCA_000994625.1
GCA_000994635.1
GCA_000994655.1
GCA_000994675.1
GCA_000994705.1
GCA_000994745.1
GCA_000994725.1
GCA_000994735.1
GCA_000994785.1
GCA_000994825.1
GCA_000994805.1
GCA_000994815.1
GCA_000994865.1
GCA_000994885.1
GCA_000994905.1
GCA_000994895.1
GCA_000994935.1
GCA_000994965.1
GCA_000994975.1
GCA_000994995.1
GCA_000995025.1
GCA_000995045.1
GCA_000995065.1
GCA_000995075.1
GCA_000995105.1
GCA_000995125.1
GCA_000995135.1
GCA_000995155.1
GCA_000995185.1
GCA_000995205.1
GCA_000995215.1
GCA_000995235.1
GCA_000995265.1
GCA_000995285.1
GCA_000995295.1
GCA_000995305.1
GCA_000995345.1
GCA_000995365.1
GCA_000995385.1
GCA_000995415.1
GCA_000995395.1
GCA_000995445.1
GCA_000995465.1
GCA_000995475.1
GCA_000995525.1
GCA_000995485.1
GCA_000995545.1
GCA_000995575.1
GCA_000995585.1
GCA_000995565.1
GCA_000995625.1
GCA_000995645.1
GCA_000995665.1
GCA_000995635.1
GCA_000995705.1
GCA_000995715.1
GCA_000995735.1
GCA_000995725.1
GCA_000995785.1
GCA_000995795.1
GCA_000995805.1
GCA_000995845.1
GCA_000995865.1
GCA_000995875.1
GCA_000995905.1
GCA_000995915.1
GCA_000995945.1
GCA_000995965.1
GCA_000995995.1
GCA_000995985.1
GCA_000996025.1
GCA_000996035.1
GCA_000996065.1
GCA_000996085.1
GCA_000996105.1
GCA_000996115.1
GCA_000996145.1
GCA_000996165.1
GCA_000996205.1
GCA_000996185.1
GCA_000996225.1
GCA_000996245.1
GCA_000996275.1
GCA_000996315.1
GCA_000996265.1
GCA_000996285.1
GCA_000996345.2
GCA_000996375.1
GCA_000996355.1
GCA_000996385.1
GCA_000996425.1
GCA_000996445.1
GCA_000996475.1
GCA_000996455.1
GCA_000996505.1
GCA_000996525.1
GCA_000996575.1
GCA_000996545.1
GCA_000996555.1
GCA_000996605.1
GCA_000996615.1
GCA_000996635.1
GCA_000996665.1
GCA_000996685.1
GCA_000996695.1
GCA_000996715.1
GCA_000996735.1
GCA_000996765.1
GCA_000996785.1
GCA_000996815.1
GCA_000996805.1
GCA_000996845.1
GCA_000996865.1
GCA_000996885.1
GCA_000996895.1
GCA_000996905.1
GCA_000996945.1
GCA_000996975.1
GCA_000996965.1
GCA_000996985.1
GCA_000997025.1
GCA_000997045.1
GCA_000997055.1
GCA_000997065.1
GCA_000997105.1
GCA_000997125.1
GCA_000997135.1
GCA_000997145.1
GCA_000997185.1
GCA_000997205.1
GCA_000997235.1
GCA_000997225.1
GCA_000997275.1
GCA_000997265.1
GCA_000997305.1
GCA_000997315.1
GCA_000997345.1
GCA_000997355.1
GCA_000997385.1
GCA_000997395.1
GCA_000997405.1
GCA_000997445.1
GCA_000997465.1
GCA_000997475.1
GCA_000997505.1
GCA_000997495.1
GCA_000997545.1
GCA_000997565.1
GCA_000997595.1
GCA_000997575.1
GCA_000997615.1
GCA_000997645.1
GCA_000997665.1
GCA_000997685.1
GCA_000997705.1
GCA_000997715.1
GCA_000997755.1
GCA_000997765.1
GCA_000997745.1
GCA_000997795.1
GCA_000997825.1
GCA_000997835.1
GCA_000997865.1
GCA_000997875.1
GCA_000997905.1
GCA_000997915.1
GCA_000997945.1
GCA_000997955.1
GCA_000997985.1
GCA_000997995.1
GCA_000998025.1
GCA_000998055.1
GCA_000998045.1
GCA_000998065.1
GCA_000998105.1
GCA_000998145.1
GCA_000998125.1
GCA_000998135.1
GCA_000998185.1
GCA_000998195.1
GCA_000998215.1
GCA_000998235.1
GCA_000998265.1
GCA_000998275.1
GCA_000998315.1
GCA_000998305.1
GCA_000998345.1
GCA_000998355.1
GCA_000998385.1
GCA_000998395.1
GCA_000998435.1
GCA_000998425.1
GCA_000998465.1
GCA_000998475.1
GCA_000998505.1
GCA_000998515.1
GCA_000998555.1
GCA_000998545.1
GCA_000998585.1
GCA_000998605.1
GCA_000998625.1
GCA_000998635.1
GCA_000998665.1
GCA_000998685.1
GCA_000998705.1
GCA_000998715.1
GCA_000998745.1
GCA_000998765.1
GCA_000998775.1
GCA_000998805.1
GCA_000998825.1
GCA_000998855.1
GCA_000998845.1
GCA_000998865.1
GCA_000998905.1
GCA_000998925.1
GCA_000998935.1
GCA_000998965.1
GCA_000998975.1
GCA_000999005.1
GCA_000999025.1
GCA_000999035.1
GCA_000999065.1
GCA_000999095.1
GCA_000999115.1
GCA_000999085.1
GCA_000999145.1
GCA_000999165.1
GCA_000999175.1
GCA_000999185.1
GCA_000999225.1
GCA_000999245.1
GCA_000999255.1
GCA_000999285.1
GCA_000999315.1
GCA_000999305.1
GCA_000999325.1
GCA_000999365.1
GCA_000999385.1
GCA_000999395.1
GCA_000999405.1
GCA_000999445.1
GCA_000999465.1
GCA_000999475.1
GCA_000999505.1
GCA_000999515.1
GCA_000999545.1
GCA_000999555.1
GCA_000999585.1
GCA_000999595.1
GCA_000999635.1
GCA_000999615.1
GCA_000999665.1
GCA_000999675.1
GCA_000999705.1
GCA_000999715.1
GCA_000999745.1
GCA_000999765.1
GCA_000999785.1
GCA_000999805.1
GCA_000999815.1
GCA_000999835.1
GCA_000999865.1
GCA_000999875.1
GCA_000999885.1
GCA_000999925.1
GCA_000999945.1
GCA_000999975.1
GCA_000999965.1
GCA_001000005.1
GCA_001000065.1
GCA_001000035.1
GCA_001000075.1
GCA_001000025.1
GCA_001000105.1
GCA_001000125.1
GCA_001000135.1
GCA_001000185.1
GCA_001000145.1
GCA_001000215.1
GCA_001000205.1
GCA_001000245.1
GCA_001000265.1
GCA_001000285.1
GCA_001000305.1
GCA_001000315.1
GCA_001000345.1
GCA_001000355.1
GCA_001000385.1
GCA_001000395.1
GCA_001000425.1
GCA_001000435.1
GCA_001000475.1
GCA_001000505.1
GCA_001000465.1
GCA_001000515.1
GCA_001000545.1
GCA_001000565.1
GCA_001000585.1
GCA_001000595.1
GCA_001000625.1
GCA_001000645.1
GCA_001000665.1
GCA_001000705.1
GCA_001000675.1
GCA_001000715.1
GCA_001000745.1
GCA_001000765.1
GCA_001000775.1
GCA_001000825.1
GCA_001000815.1
GCA_001000795.1
GCA_001000865.1
GCA_001000895.1
GCA_001000885.1
GCA_001000905.1
GCA_001000965.1
GCA_001000945.1
GCA_001000955.1
GCA_001001005.1
GCA_001001025.1
GCA_001001055.1
GCA_001001045.1
GCA_001001065.1
GCA_001001125.1
GCA_001001115.1
GCA_001001155.1
GCA_001001105.1
GCA_001001185.1
GCA_001001195.1
GCA_001001205.1
GCA_001001215.1
GCA_001001265.1
GCA_001001285.1
GCA_001001295.1
GCA_001001305.1
GCA_001001345.1
GCA_001001365.1
GCA_001001425.1
GCA_001001375.1
GCA_001001385.1
GCA_001001445.1
GCA_001001455.1
GCA_001001525.1
GCA_001001485.1
GCA_001001475.1
GCA_001001545.1
GCA_001001575.1
GCA_001001585.1
GCA_001001555.1
GCA_001001635.1
GCA_001001655.1
GCA_001001625.1
GCA_001001645.1
GCA_001001725.1
GCA_001001715.1
GCA_001001705.1
GCA_001001755.1
GCA_001001785.1
GCA_001001805.1
GCA_001001795.1
GCA_001001865.1
GCA_001001845.1
GCA_001001885.1
GCA_001001895.1
GCA_001001955.1
GCA_001001925.1
GCA_001001935.1
GCA_001001985.1
GCA_001002015.1
GCA_001002025.1
GCA_001002005.1
GCA_001002035.1
GCA_001002085.1
GCA_001002095.1
GCA_001002125.1
GCA_001002135.1
GCA_001002165.1
GCA_001002185.1
GCA_001002205.1
GCA_001002215.1
GCA_001002245.1
GCA_001002255.1
GCA_001002285.1
GCA_001002295.1
GCA_001002325.1
GCA_001002345.1
GCA_001002365.1
GCA_001002355.1
GCA_001002415.1
GCA_001002405.1
GCA_001002445.1
GCA_001002455.1
GCA_001002515.1
GCA_001002495.1
GCA_001002485.1
GCA_001002525.1
GCA_001002565.1
GCA_001002585.1
GCA_001002615.1
GCA_001002605.1
GCA_001002645.1
GCA_001002655.1
GCA_001002685.1
GCA_001002705.1
GCA_001002725.1
GCA_001002715.1
GCA_001002765.1
GCA_001002795.1
GCA_001002785.1
GCA_001002845.1
GCA_001002825.1
GCA_001002835.1
GCA_001002895.1
GCA_001002885.1
GCA_001002925.1
GCA_001002935.1
GCA_001002965.1
GCA_001003005.1
GCA_001002975.1
GCA_001002985.1
GCA_001003045.1
GCA_001003065.1
GCA_001003075.1
GCA_001003085.1
GCA_001003095.1
GCA_001003155.1
GCA_001003145.1
GCA_001003165.1
GCA_001003205.1
GCA_001003225.1
GCA_001003255.1
GCA_001003245.1
GCA_001003265.1
GCA_001003305.1
GCA_001003335.1
GCA_001003325.1
GCA_001003345.1
GCA_001003385.1
GCA_001003405.1
GCA_001003415.1
GCA_001003425.1
GCA_001003465.1
GCA_001003475.1
GCA_001003515.1
GCA_001003505.1
GCA_001003525.1
GCA_001003585.1
GCA_001003565.1
GCA_001003605.1
GCA_001003625.1
GCA_001003645.1
GCA_001003675.1
GCA_001003655.1
GCA_001003705.1
GCA_001003725.1
GCA_001003745.1
GCA_001003785.1
GCA_001003755.1
GCA_001003815.1
GCA_001003805.1
GCA_001003845.1
GCA_001003885.1
GCA_001003855.1
GCA_001003905.1
GCA_001003935.1
GCA_001003975.1
GCA_001003925.1
GCA_001003965.1
GCA_001004005.1
GCA_001004035.1
GCA_001004025.1
GCA_001004055.1
GCA_001004085.1
GCA_001004115.1
GCA_001004105.1
GCA_001004125.1
GCA_001004165.1
GCA_001004185.1
GCA_001004205.1
GCA_001004195.1
GCA_001004225.1
GCA_001004265.1
GCA_001004285.1
GCA_001004295.1
GCA_001004305.1
GCA_001004375.1
GCA_001004345.1
GCA_001004355.1
GCA_001004405.1
GCA_001004425.1
GCA_001004445.1
GCA_001004435.1
GCA_001004485.1
GCA_001004505.1
GCA_001004515.1
GCA_001004525.1
GCA_001004565.1
GCA_001004575.1
GCA_001004585.1
GCA_001004625.1
GCA_001004645.1
GCA_001004655.1
GCA_001004665.1
GCA_001004695.1
GCA_001004725.1
GCA_001004735.1
GCA_001004755.1
GCA_001004775.1
GCA_001004805.1
GCA_001004815.1
GCA_001004855.1
GCA_001004835.1
GCA_001004885.1
GCA_001004905.1
GCA_001004915.1
GCA_001004925.1
GCA_001004965.1
GCA_001004995.1
GCA_001004985.1
GCA_001005015.1
GCA_001005035.1
GCA_000981225.1
GCA_017792465.1
GCA_000981645.1
GCA_000981625.1
GCA_000981685.1
GCA_000981705.1
GCA_006364575.1
GCA_905182035.1
GCA_900313065.1
GCA_000983115.1
GCA_000981765.1
GCA_001319825.1
GCA_013201645.1
GCA_020786625.1
GCA_000986845.1
GCA_000987045.1
GCA_019186885.1
GCA_000987765.1
GCA_000987775.1
GCA_000987835.1
GCA_019317305.1
GCA_001431725.1
GCA_000520955.1
GCA_000577895.1
GCA_000648925.1
GCA_000816575.1
GCA_017309605.1
GCA_000334155.1
GCA_000517445.1
GCA_016814695.1
GCA_000702505.1
GCA_000988945.1
GCA_000622365.1
GCA_000622385.1
GCA_000265525.1
GCA_000989195.1
GCA_003182415.1
GCA_000696365.2
GCA_900105925.1
GCA_001667535.1
GCA_014672715.2
GCA_003352465.1
GCA_001005315.1
GCA_001006045.1
GCA_001005905.1
GCA_000236925.1
GCA_000626715.1
GCA_000797465.1
GCA_001006305.1
GCA_000355765.4
GCA_000695095.2
GCA_001902315.1
GCA_002869585.1
GCA_001007935.1
GCA_001007975.1
GCA_001007995.1
GCA_014873495.1
GCA_001008165.2
GCA_001008345.1
GCA_001887595.1
GCA_002940045.1
GCA_009769165.1
GCA_014395425.1
GCA_016132545.1
GCA_001886695.1
GCA_001305655.1
GCA_001012775.1
GCA_000024825.1
GCA_019645875.1
GCA_900660495.1
GCA_001021555.1
GCA_000527135.1
GCA_000372885.1
GCA_001922405.1
GCA_001015055.1
GCA_000974285.1
GCA_001017175.1
GCA_001017435.1
GCA_001017675.1
GCA_001017705.1
GCA_001017685.1
GCA_001017775.3
GCA_016027815.1
GCA_004519295.1
GCA_016415705.1
GCA_000764645.1
GCA_000764655.1
GCA_000764665.1
GCA_000803645.1
GCA_000934755.1
GCA_001020485.1
GCA_001020565.1
GCA_001020985.1
GCA_001021025.1
GCA_001021045.1
GCA_001021065.1
GCA_001021085.1
GCA_001941525.1
GCA_019645815.1
GCA_012273615.1
GCA_011305995.1
GCA_001023575.1
GCA_001025035.1
GCA_001026905.1
GCA_001027025.1
GCA_001027185.1
GCA_001027545.1
GCA_001027565.1
GCA_001027285.1
GCA_003867075.1
GCA_001435935.1
GCA_016900595.1
GCA_015163655.1
GCA_001029105.3
GCA_001029245.1
GCA_001029295.1
GCA_001029285.1
GCA_001029445.1
GCA_001028625.1
GCA_001028705.1
GCA_001028815.1
GCA_001029505.1
GCA_001029635.1
GCA_001029675.1
GCA_001029695.1
GCA_001029755.1
GCA_001029775.1
GCA_001029795.1
GCA_004681155.1
GCA_017329545.1
GCA_013267435.1
GCA_000214155.1
GCA_001037465.1
GCA_020616155.1
GCA_015235525.1
GCA_001038425.2
GCA_018437225.1
GCA_001038485.1
GCA_001038505.1
GCA_001038565.1
GCA_001039595.1
GCA_000981545.1
GCA_001274775.1
GCA_001039475.1
GCA_008831485.1
GCA_900106095.1
GCA_900104735.1
GCA_900104825.1
GCA_001043175.1
GCA_011290365.1
GCA_001043955.1
GCA_001043975.1
GCA_000949895.1
GCA_001044195.1
GCA_001044335.1
GCA_001044355.1
GCA_001044375.1
GCA_001044425.1
GCA_001653715.1
GCA_001043915.1
GCA_015831345.1
GCA_001045465.1
GCA_001045525.1
GCA_001045575.1
GCA_001046855.1
GCA_001046875.1
GCA_001046895.1
GCA_900128985.1
GCA_001047075.2
GCA_900108455.1
GCA_012689235.1
GCA_000768315.1
GCA_001047335.1
GCA_001047375.1
GCA_001319845.1
GCA_002953395.1
GCA_002291445.1
GCA_900637195.1
GCA_900114125.1
GCA_001049755.1
GCA_001049895.1
GCA_016900655.1
GCA_002101775.1
GCA_001050135.1
GCA_001050195.2
GCA_001050215.2
GCA_001050235.2
GCA_001306035.1
GCA_001050275.1
GCA_001050375.1
GCA_001050435.1
GCA_001050475.1
GCA_001050535.1
GCA_001051235.2
GCA_001051995.2
GCA_002102065.1
GCA_002871095.1
GCA_016861545.1
GCA_003026435.1
GCA_001577755.1
GCA_001602545.1
GCA_001602605.1
GCA_002959935.1
GCA_001078595.1
GCA_002057455.1
GCA_001182045.1
GCA_001184205.1
GCA_001184395.1
GCA_001184405.1
GCA_001112925.1
GCA_001152565.1
GCA_900618115.1
GCA_001183605.1
GCA_016722945.1
GCA_001469165.1
GCA_003431325.1
GCA_000496175.1
GCA_000496195.1
GCA_000496215.1
GCA_000496235.1
GCA_000739255.1
GCA_902385655.1
GCA_001186365.1
GCA_000497445.1
GCA_001187505.1
GCA_900104885.1
GCA_001187555.1
GCA_018333155.1
GCA_012689545.1
GCA_001187785.1
GCA_001187845.1
GCA_001297845.1
GCA_902374935.1
GCA_001189095.1
GCA_001189085.1
GCA_001189105.1
GCA_001189075.1
GCA_001189195.1
GCA_001189165.1
GCA_001189155.1
GCA_001189215.1
GCA_009759865.1
GCA_001189295.1
GCA_001189335.2
GCA_001189365.1
GCA_001189415.1
GCA_018075365.1
GCA_001189535.1
GCA_900636675.1
GCA_001189915.1
GCA_001571165.1
GCA_001189965.1
GCA_001190785.1
GCA_001190945.1
GCA_001190015.1
GCA_001192655.1
GCA_001192795.1
GCA_001192835.1
GCA_002005405.1
GCA_001202035.1
GCA_900110135.1
GCA_001202025.1
GCA_001205715.1
GCA_001235855.1
GCA_002874165.1
GCA_001242845.1
GCA_001243975.1
GCA_001244545.1
GCA_018917925.1
GCA_001245615.1
GCA_003751625.1
GCA_900109855.1
GCA_019801785.1
GCA_011299335.1
GCA_001261775.1
GCA_016127995.1
GCA_001262635.1
GCA_001262715.1
GCA_001263175.1
GCA_001263205.1
GCA_900235925.1
GCA_001263415.1
GCA_001263755.1
GCA_900113195.1
GCA_001264245.1
GCA_001266585.1
GCA_001045555.1
GCA_001267155.1
GCA_001267255.1
GCA_001267535.1
GCA_000447245.1
GCA_001747095.1
GCA_900102295.1
GCA_001270025.1
GCA_001270045.2
GCA_001514065.1
GCA_001270745.1
GCA_001270965.1
GCA_001273345.1
GCA_001273335.1
GCA_001273375.1
GCA_001273385.1
GCA_001273415.1
GCA_001273495.1
GCA_001273775.1
GCA_003410415.1
GCA_001274635.1
GCA_001274725.1
GCA_001274785.1
GCA_001274935.1
GCA_001274945.1
GCA_001274855.1
GCA_001274895.1
GCA_001275395.1
GCA_001276605.1
GCA_014698175.1
GCA_013391955.1
GCA_001277995.1
GCA_001278115.1
GCA_001652465.1
GCA_902386985.1
GCA_001544575.2
GCA_001278945.1
GCA_014650295.1
GCA_003387075.1
GCA_020024005.1
GCA_018860945.1
GCA_902375165.1
GCA_000455225.1
GCA_000455345.1
GCA_000455365.1
GCA_000380245.2
GCA_000499525.1
GCA_001280515.1
GCA_000412185.1
GCA_000312525.1
GCA_001280945.1
GCA_002999035.1
GCA_001281045.1
GCA_001281175.1
GCA_000312365.2
GCA_001281385.1
GCA_001282625.1
GCA_001282665.1
GCA_001282685.1
GCA_001282705.1
GCA_001282725.1
GCA_001281405.1
GCA_001281485.1
GCA_001281525.1
GCA_001281695.1
GCA_002025255.2
GCA_001282945.1
GCA_900070365.1
GCA_000695255.1
GCA_015232875.1
GCA_001296225.1
GCA_001293125.1
GCA_001306175.1
GCA_001293685.1
GCA_001293735.1
GCA_001969445.1
GCA_001294205.1
GCA_001294335.1
GCA_005886755.1
GCA_002056725.1
GCA_002794355.1
GCA_000755585.2
GCA_015097275.1
GCA_001295775.1
GCA_001295865.1
GCA_001295855.1
GCA_001295905.1
GCA_001295935.1
GCA_001296005.1
GCA_900100855.1
GCA_000327395.1
GCA_000786575.1
GCA_019797805.1
GCA_001439685.1
GCA_000827595.2
GCA_001298415.1
GCA_019037185.1
GCA_001741865.1
GCA_002310835.1
GCA_001298445.1
GCA_001298525.1
GCA_001298545.1
GCA_001298565.1
GCA_001298555.1
GCA_001298575.1
GCA_001298735.1
GCA_001299455.1
GCA_001299475.1
GCA_902375395.1
GCA_001071365.1
GCA_900116825.1
GCA_001298715.2
GCA_001302225.1
GCA_001302245.1
GCA_001302325.1
GCA_001302425.1
GCA_001302585.1
GCA_001302685.1
GCA_001302675.1
GCA_001302725.1
GCA_001302765.1
GCA_001302785.1
GCA_001302805.1
GCA_001302835.1
GCA_001302825.1
GCA_001302885.1
GCA_001302905.1
GCA_001302965.1
GCA_001302985.1
GCA_001303005.1
GCA_001303025.1
GCA_001303045.1
GCA_001303065.1
GCA_001303105.1
GCA_001303125.1
GCA_001303135.1
GCA_001303185.1
GCA_001303205.1
GCA_001303225.1
GCA_001303245.1
GCA_001303285.1
GCA_001303305.1
GCA_001303325.1
GCA_001303345.1
GCA_001303365.1
GCA_001303405.1
GCA_001303415.1
GCA_001303445.1
GCA_001303465.1
GCA_001303495.1
GCA_001303545.1
GCA_001303565.1
GCA_001303585.1
GCA_001303605.1
GCA_001303625.1
GCA_001303645.1
GCA_001303665.1
GCA_001303695.1
GCA_001303705.1
GCA_001303745.1
GCA_001303765.1
GCA_001303785.1
GCA_001303805.1
GCA_001303835.1
GCA_001303875.1
GCA_001303885.1
GCA_001303965.1
GCA_001303995.1
GCA_001304015.1
GCA_001304035.1
GCA_001304075.1
GCA_001304105.1
GCA_001304135.1
GCA_001304155.1
GCA_001304175.1
GCA_001304185.1
GCA_001304215.1
GCA_001304225.1
GCA_001304255.1
GCA_001304275.1
GCA_001304295.1
GCA_001304315.1
GCA_001304335.1
GCA_001304345.1
GCA_001304355.1
GCA_001304425.1
GCA_001304455.1
GCA_001304445.1
GCA_001304495.1
GCA_000331515.1
GCA_001304835.1
GCA_001304855.1
GCA_001304875.1
GCA_001304895.1
GCA_001304915.1
GCA_001304935.1
GCA_001304955.1
GCA_001304975.1
GCA_001304995.1
GCA_001305015.1
GCA_001305035.1
GCA_001305055.1
GCA_001305075.1
GCA_001305095.1
GCA_001305115.1
GCA_001305135.1
GCA_001305155.1
GCA_001305175.1
GCA_001305195.1
GCA_001305215.1
GCA_902623005.1
GCA_900290365.1
GCA_900156635.1
GCA_001305515.1
GCA_001306115.1
GCA_001306135.1
GCA_001306145.1
GCA_000935025.1
GCA_001039045.1
GCA_900636685.1
GCA_002483125.1
GCA_016495405.1
GCA_900115675.1
GCA_002219285.1
GCA_001307505.2
GCA_001307855.1
GCA_001307765.1
GCA_001308265.1
GCA_001310085.1
GCA_009796805.1
GCA_001310395.1
GCA_019209835.1
GCA_003003335.1
GCA_013618635.1
GCA_001431585.1
GCA_001310795.1
GCA_014199935.1
GCA_001310875.1
GCA_001310955.1
GCA_015560805.1
GCA_900116575.1
GCA_001436225.1
GCA_001436595.1
GCA_001702115.1
GCA_001702155.1
GCA_001435035.1
GCA_001591865.1
GCA_001436615.1
GCA_002441655.1
GCA_001434705.1
GCA_001435245.1
GCA_001436255.1
GCA_001435995.1
GCA_001311545.1
GCA_001311565.1
GCA_001436605.1
GCA_003049605.2
GCA_001936335.1
GCA_009739535.1
GCA_001437465.1
GCA_901485605.1
GCA_001311865.1
GCA_001311885.1
GCA_014646935.1
GCA_001311925.1
GCA_001311945.1
GCA_001311965.1
GCA_001311985.1
GCA_001311805.1
GCA_001311825.1
GCA_019669905.1
GCA_001435195.1
GCA_001436555.1
GCA_001514535.1
GCA_001936175.1
GCA_009649975.1
GCA_019669985.1
GCA_000269565.1
GCA_002959855.1
GCA_002959775.1
GCA_009718305.1
GCA_014196915.1
GCA_001312805.1
GCA_001623425.1
GCA_001436135.1
GCA_004089895.1
GCA_017084525.1
GCA_001313065.1
GCA_010993965.1
GCA_001434895.1
GCA_001433995.1
GCA_900108085.1
GCA_001313305.1
GCA_001313325.1
GCA_001313345.1
GCA_004354595.1
GCA_014295435.1
GCA_001313405.1
GCA_001646785.1
GCA_001552535.1
GCA_014648575.1
GCA_016907515.1
GCA_017309995.1
GCA_006864685.1
GCA_001313845.1
GCA_014252945.1
GCA_001313985.1
GCA_001592145.1
GCA_007989805.1
GCA_007990245.1
GCA_007990265.1
GCA_001314085.1
GCA_001314105.1
GCA_001314145.1
GCA_019456675.1
GCA_900108565.1
GCA_016862675.1
GCA_014109845.1
GCA_001314535.1
GCA_001314545.1
GCA_001458075.1
GCA_001517585.1
GCA_001314655.1
GCA_001314685.1
GCA_001314705.1
GCA_001314715.1
GCA_001314765.1
GCA_900094735.1
GCA_001314805.1
GCA_003003695.1
GCA_007989825.1
GCA_018917805.1
GCA_016862695.1
GCA_008634025.1
GCA_014650035.1
GCA_900104815.1
GCA_014650575.1
GCA_014650655.1
GCA_003865135.1
GCA_016862755.1
GCA_001315545.1
GCA_001315565.1
GCA_001315585.1
GCA_001315605.1
GCA_001315625.1
GCA_001315645.1
GCA_001315665.1
GCA_001315685.1
GCA_014648915.1
GCA_001315725.1
GCA_003201675.2
GCA_002214365.1
GCA_001592435.1
GCA_014646535.1
GCA_001315945.1
GCA_019669965.1
GCA_014646555.1
GCA_009729515.1
GCA_014646795.1
GCA_002177135.1
GCA_000876205.1
GCA_001316435.1
GCA_002487355.1
GCA_001402935.1
GCA_001317355.1
GCA_001318295.1
GCA_002732955.1
GCA_001321855.1
GCA_001368815.1
GCA_009735625.1
GCA_001373395.1
GCA_009193255.1
GCA_001373515.1
GCA_014069875.1
GCA_001375515.1
GCA_001375535.1
GCA_001375555.1
GCA_001375595.1
GCA_001375675.1
GCA_001399675.1
GCA_001402945.1
GCA_900101365.1
GCA_001399705.1
GCA_001399795.1
GCA_001399805.1
GCA_001400735.1
GCA_900103225.1
GCA_003701615.1
GCA_003700835.1
GCA_000452765.2
GCA_002929865.1
GCA_001401755.1
GCA_001402875.1
GCA_001403575.1
GCA_001403595.1
GCA_001403615.1
GCA_004721035.1
GCA_900113265.1
GCA_001403795.1
GCA_001406035.1
GCA_902375555.1
GCA_001405015.1
GCA_015557635.1
GCA_902362755.1
GCA_002217195.1
GCA_900103815.1
GCA_001407835.1
GCA_007681555.1
GCA_001408515.1
GCA_904846075.1
GCA_016699325.1
GCA_018053925.1
GCA_020736935.1
GCA_001412615.1
GCA_012974865.1
GCA_001411475.1
GCA_016031615.1
GCA_001187435.1
GCA_001187535.1
GCA_001431085.1
GCA_001417815.1
GCA_002101675.1
GCA_001418005.1
GCA_001418035.1
GCA_001418015.1
GCA_001418025.1
GCA_001418105.1
GCA_001418205.1
GCA_001418225.1
GCA_001418245.1
GCA_001418255.1
GCA_001418345.1
GCA_001418325.1
GCA_002242805.1
GCA_001418415.1
GCA_008704495.1
GCA_001418495.1
GCA_001418475.1
GCA_001418575.1
GCA_001418565.1
GCA_001514205.1
GCA_001418625.1
GCA_001418645.1
GCA_008704395.1
GCA_900109425.1
GCA_012849375.1
GCA_006715785.1
GCA_008704445.1
GCA_900101585.1
GCA_001419745.1
GCA_001419765.1
GCA_001419795.1
GCA_004136565.1
GCA_001420285.1
GCA_900168195.1
GCA_000967545.1
GCA_018140925.1
GCA_001420645.1
GCA_001420695.1
GCA_001420715.1
GCA_014636215.1
GCA_000744885.1
GCA_001698185.1
GCA_002531755.2
GCA_001421095.1
GCA_001421175.1
GCA_001421185.1
GCA_006065115.1
GCA_904528075.1
GCA_004006235.1
GCA_001421705.1
GCA_001422405.1
GCA_009834185.1
GCA_001577365.1
GCA_019973775.1
GCA_019711195.1
GCA_001424455.1
GCA_013087525.1
GCA_016772415.2
GCA_001425665.1
GCA_011383005.1
GCA_001426435.1
GCA_005153485.1
GCA_003569745.1
GCA_013041615.1
GCA_009707485.1
GCA_007874125.1
GCA_005937995.2
GCA_001430805.1
GCA_001430825.1
GCA_001431195.1
GCA_002900095.1
GCA_001431425.1
GCA_001431405.1
GCA_001431415.1
GCA_001431465.1
GCA_001431485.1
GCA_001431505.1
GCA_001431525.1
GCA_001431535.1
GCA_019704495.1
GCA_003046775.1
GCA_001581925.1
GCA_001432185.1
GCA_002163715.1
GCA_001278705.1
GCA_001434115.1
GCA_019444005.1
GCA_002276885.1
GCA_007992055.1
GCA_001434255.1
GCA_001434335.1
GCA_001434395.1
GCA_009650015.1
GCA_001434665.1
GCA_001434695.1
GCA_001434555.1
GCA_007991795.1
GCA_001434845.1
GCA_001434835.1
GCA_001434915.1
GCA_001434935.1
GCA_001435235.1
GCA_001922025.1
GCA_009428965.1
GCA_910574115.1
GCA_001436315.1
GCA_006007945.1
GCA_001766745.1
GCA_001435585.1
GCA_007991935.1
GCA_007989025.1
GCA_008876665.1
GCA_001436115.1
GCA_001436275.1
GCA_001436295.1
GCA_009025875.1
GCA_008831385.1
GCA_017894345.1
GCA_001436735.1
GCA_001436755.1
GCA_001437205.1
GCA_001437055.1
GCA_001437075.1
GCA_001437125.1
GCA_001437405.1
GCA_003862435.1
GCA_001437425.1
GCA_001437635.1
GCA_001437665.1
GCA_001437675.1
GCA_001437695.1
GCA_001437715.1
GCA_001437755.1
GCA_001437745.1
GCA_001437765.1
GCA_001437785.1
GCA_007989765.1
GCA_001437605.1
GCA_002737635.1
GCA_905182255.1
GCA_001437985.1
GCA_001438005.1
GCA_001438015.1
GCA_001438055.1
GCA_001438095.1
GCA_001438085.1
GCA_001438125.1
GCA_001438145.1
GCA_001438165.1
GCA_001438175.1
GCA_001438205.1
GCA_001438235.1
GCA_001438265.1
GCA_001438315.1
GCA_001438335.1
GCA_001438345.1
GCA_905181685.1
GCA_001438395.1
GCA_001438425.1
GCA_001438415.1
GCA_001438465.1
GCA_001438485.1
GCA_001438495.1
GCA_001438505.1
GCA_001438545.1
GCA_001438565.1
GCA_001438585.1
GCA_001438605.1
GCA_001438615.1
GCA_001438645.1
GCA_001438655.1
GCA_001437835.1
GCA_001437845.1
GCA_001437855.1
GCA_001437905.1
GCA_001437915.1
GCA_001437935.1
GCA_001438705.1
GCA_002982135.1
GCA_001438805.1
GCA_001438845.1
GCA_001438925.1
GCA_001438965.1
GCA_001439025.1
GCA_001439035.1
GCA_001439055.1
GCA_001439085.1
GCA_001439105.1
GCA_001439115.1
GCA_001439165.1
GCA_001439185.1
GCA_001439225.1
GCA_001439265.1
GCA_001439285.1
GCA_001439295.1
GCA_001439315.1
GCA_001439345.1
GCA_001439355.1
GCA_001439385.1
GCA_001439395.1
GCA_001439425.1
GCA_001439435.1
GCA_001439525.1
GCA_905181705.1
GCA_905182465.1
GCA_001439505.1
GCA_001439585.2
GCA_001439635.1
GCA_017872935.1
GCA_003852045.1
GCA_001439965.1
GCA_001440035.1
GCA_001440395.1
GCA_001440385.1
GCA_001440415.1
GCA_001440475.1
GCA_001440545.1
GCA_001439915.1
GCA_001439925.1
GCA_002993925.1
GCA_004103615.1
GCA_001441535.1
GCA_008728195.1
GCA_016343785.2
GCA_000973085.1
GCA_001307805.2
GCA_002355975.1
GCA_001442625.1
GCA_001442805.1
GCA_001458555.1
GCA_900070205.1
GCA_001442875.1
GCA_001442965.1
GCA_001442985.1
GCA_001443005.1
GCA_001443025.1
GCA_001431045.1
GCA_001441615.1
GCA_000506865.1
GCA_001443365.1
GCA_001443375.1
GCA_001443395.1
GCA_001443385.1
GCA_001443445.1
GCA_001443455.1
GCA_001443485.1
GCA_001443495.1
GCA_001443525.1
GCA_001443545.1
GCA_001443565.1
GCA_001443605.1
GCA_001443665.1
GCA_000974985.2
GCA_001444405.1
GCA_001444425.1
GCA_001444505.1
GCA_000504145.1
GCA_000812665.2
GCA_001282785.1
GCA_001447195.1
GCA_000376565.1
GCA_001447355.1
GCA_000970675.1
GCA_001447805.1
GCA_001012825.2
GCA_001399455.2
GCA_902375345.1
GCA_001449115.1
GCA_001307195.1
GCA_001438305.1
GCA_001293565.1
GCA_000306675.3
GCA_003992065.1
GCA_001455205.1
GCA_002310795.1
GCA_001455825.1
GCA_001456355.1
GCA_900096925.1
GCA_900094975.1
GCA_900096885.1
GCA_900094955.1
GCA_014380705.1
GCA_001457715.1
GCA_002951955.2
GCA_001457025.1
GCA_001457835.1
GCA_001458195.1
GCA_001458175.1
GCA_003031585.1
GCA_900156595.1
GCA_012295595.1
GCA_001458375.1
GCA_006740765.1
GCA_900112515.1
GCA_001458455.1
GCA_900465025.1
GCA_011405515.1
GCA_000739065.1
GCA_000802235.1
GCA_000982415.1
GCA_001027925.1
GCA_900070355.1
GCA_001462235.1
GCA_001462255.1
GCA_001462225.1
GCA_001462245.1
GCA_001462315.1
GCA_001462305.1
GCA_001462345.1
GCA_001462395.1
GCA_000585235.1
GCA_001463905.1
GCA_001464035.1
GCA_001464055.1
GCA_001464045.1
GCA_001464065.1
GCA_001464125.1
GCA_001464115.1
GCA_001464165.1
GCA_001464155.1
GCA_001464195.1
GCA_001464215.1
GCA_001464235.1
GCA_001464255.1
GCA_001464275.1
GCA_001464315.1
GCA_001464285.1
GCA_001464335.1
GCA_001464355.1
GCA_001464375.1
GCA_001464385.1
GCA_001464405.1
GCA_001464425.1
GCA_001464455.1
GCA_001464475.1
GCA_001464495.1
GCA_001464505.1
GCA_001464525.1
GCA_001464545.1
GCA_001464575.1
GCA_001464585.1
GCA_001464615.1
GCA_001464625.1
GCA_001464655.1
GCA_001464665.1
GCA_001464695.1
GCA_001464715.1
GCA_001464735.1
GCA_001464755.1
GCA_001464765.1
GCA_001464795.1
GCA_001464815.1
GCA_001464835.1
GCA_001464855.1
GCA_001464865.1
GCA_001464895.1
GCA_001464915.1
GCA_001464935.1
GCA_001464955.1
GCA_001464965.1
GCA_001464995.1
GCA_001465015.1
GCA_001458755.1
GCA_001460935.1
GCA_001461035.1
GCA_003435335.1
GCA_001294535.1
GCA_000026085.1
GCA_001465345.1
GCA_001465545.3
GCA_001465795.2
GCA_001465835.2
GCA_001466665.1
GCA_001886225.1
GCA_001465255.1
GCA_002591895.1
GCA_001467025.1
GCA_900640135.1
GCA_900637865.1
GCA_900452515.1
GCA_900453045.1
GCA_900452415.1
GCA_900461565.1
GCA_001467615.1
GCA_900452545.1
GCA_900450965.1
GCA_900114725.1
GCA_003703435.1
GCA_007361795.1
GCA_900452755.1
GCA_001467895.1
GCA_900460175.1
GCA_900461585.1
GCA_900452695.1
GCA_001467975.1
GCA_001468005.1
GCA_900640035.1
GCA_900452835.1
GCA_900640015.1
GCA_001468135.1
GCA_900187095.1
GCA_000797445.1
GCA_001005215.1
GCA_000234805.1
GCA_001043025.1
GCA_900637495.1
GCA_016812185.1
GCA_001886435.1
GCA_001468845.1
GCA_001468855.1
GCA_001468865.1
GCA_001468885.1
GCA_001468925.1
GCA_001469005.2
GCA_002860745.1
GCA_001469955.1
GCA_000750005.1
GCA_001663815.1
GCA_001729765.1
GCA_016907595.1
GCA_001729785.1
GCA_001939065.1
GCA_001475745.1
GCA_006715175.1
GCA_001046635.1
GCA_014199415.1
GCA_001477135.1
GCA_014199595.1
GCA_001477625.1
GCA_900103415.1
GCA_001481295.1
GCA_001482195.1
GCA_001482365.1
GCA_001482415.1
GCA_001005295.1
GCA_000931935.2
GCA_004378605.1
GCA_000696575.1
GCA_001482745.2
GCA_900109075.1
GCA_001483135.1
GCA_001483205.1
GCA_900239305.1
GCA_006337125.1
GCA_001483765.1
GCA_000815495.1
GCA_001483865.1
GCA_014712225.1
GCA_001484625.1
GCA_001484965.1
GCA_001485295.1
GCA_001485315.1
GCA_001485335.1
GCA_001485355.1
GCA_001485375.1
GCA_001485475.2
GCA_001484195.1
GCA_900129515.1
GCA_001486445.1
GCA_001486665.1
GCA_900543425.1
GCA_001493375.1
GCA_001494635.1
GCA_001499615.1
GCA_001499655.1
GCA_011516865.1
GCA_001499735.1
GCA_001507325.1
GCA_001507425.1
GCA_001535545.1
GCA_016028295.1
GCA_001507665.1
GCA_001439985.1
GCA_001507935.1
GCA_001507955.1
GCA_001507975.1
GCA_001508005.1
GCA_013329165.1
GCA_001508475.1
GCA_001508535.1
GCA_001508575.1
GCA_001508595.1
GCA_001508635.1
GCA_001508655.1
GCA_001508695.1
GCA_001508835.1
GCA_001508855.1
GCA_001508935.1
GCA_001508975.1
GCA_001509035.1
GCA_001509055.1
GCA_001509095.1
GCA_001509135.1
GCA_001509155.1
GCA_001508155.1
GCA_001508185.1
GCA_001508235.1
GCA_001508275.1
GCA_001508305.1
GCA_001508335.1
GCA_001508355.1
GCA_001508395.1
GCA_001508405.1
GCA_006538365.1
GCA_003712195.1
GCA_001509265.1
GCA_001509275.1
GCA_001509285.1
GCA_001509335.1
GCA_001509345.1
GCA_001509405.1
GCA_001509495.1
GCA_001509475.1
GCA_013184805.1
GCA_019047765.1
GCA_001510035.1
GCA_001510065.1
GCA_001510055.1
GCA_001510075.1
GCA_001510085.1
GCA_001510145.1
GCA_001510135.1
GCA_001510185.1
GCA_001510165.1
GCA_001510215.1
GCA_001510225.1
GCA_001510275.1
GCA_001510295.1
GCA_001510305.1
GCA_001510335.1
GCA_001510355.1
GCA_001510385.1
GCA_001510375.1
GCA_001510415.1
GCA_001510435.1
GCA_001510455.1
GCA_001510485.1
GCA_001510475.1
GCA_001510515.1
GCA_001510535.1
GCA_013170725.1
GCA_015903845.1
GCA_001511815.1
GCA_001512425.1
GCA_016841825.1
GCA_001512455.1
GCA_001512485.1
GCA_013314835.1
GCA_001512505.1
GCA_001512545.1
GCA_001512555.1
GCA_001512605.1
GCA_001512625.1
GCA_004369245.1
GCA_001512665.1
GCA_001512685.1
GCA_001512725.1
GCA_001512745.1
GCA_001512765.1
GCA_913757435.1
GCA_001512805.1
GCA_001512825.1
GCA_001512835.1
GCA_001512865.1
GCA_001512885.1
GCA_001512905.1
GCA_001512915.1
GCA_001512945.1
GCA_001512965.1
GCA_001512985.1
GCA_001513025.1
GCA_001513045.1
GCA_001513065.1
GCA_001513075.1
GCA_001513105.1
GCA_001513125.1
GCA_001513145.1
GCA_001513185.1
GCA_001513205.1
GCA_001513225.1
GCA_001513245.1
GCA_001513255.1
GCA_001513285.1
GCA_001513305.1
GCA_001513315.1
GCA_001513335.1
GCA_001513365.1
GCA_001513385.1
GCA_001513395.1
GCA_001513425.1
GCA_001513435.1
GCA_001513495.1
GCA_001513505.1
GCA_001513545.1
GCA_001304615.2
GCA_001421015.2
GCA_001513975.1
GCA_001513955.1
GCA_001513965.1
GCA_001514055.1
GCA_001514035.1
GCA_002335465.1
GCA_001514125.1
GCA_003595235.1
GCA_001515185.1
GCA_001515205.2
GCA_001515195.1
GCA_001515215.1
GCA_001515265.1
GCA_001515305.1
GCA_001514215.1
GCA_001514235.1
GCA_001514495.1
GCA_001663375.1
GCA_001515945.1
GCA_001515955.1
GCA_001515985.1
GCA_001516025.1
GCA_001516055.1
GCA_001516065.1
GCA_001516125.1
GCA_007827455.1
GCA_002508315.1
GCA_002027205.1
GCA_000949475.1
GCA_001488575.1
GCA_000954095.1
GCA_000334895.1
GCA_001466305.1
GCA_900018365.1
GCA_004006435.1
GCA_001517405.1
GCA_001517935.1
GCA_001517975.1
GCA_001518015.1
GCA_001518995.2
GCA_001519075.1
GCA_001517835.1
GCA_002024805.1
GCA_002023405.1
GCA_001718335.1
GCA_902830815.1
GCA_902832925.1
GCA_001718955.1
GCA_902498995.1
GCA_902832795.1
GCA_001528665.1
GCA_001528745.1
GCA_001534665.1
GCA_001536065.1
GCA_001535985.1
GCA_013306565.1
GCA_900089765.1
GCA_001541255.1
GCA_900090265.1
GCA_001542625.2
GCA_900104895.1
GCA_001543005.1
GCA_905109855.1
GCA_001543245.1
GCA_001543395.1
GCA_001543385.1
GCA_001543405.1
GCA_001543485.1
GCA_001653195.1
GCA_001543925.1
GCA_001544015.1
GCA_001544075.1
GCA_001544375.1
GCA_001544495.2
GCA_001544515.2
GCA_001544535.2
GCA_001544555.2
GCA_001544475.2
GCA_011299615.1
GCA_002101965.1
GCA_001545155.1
GCA_018342475.1
GCA_010450915.1
GCA_900005615.1
GCA_001546395.1
GCA_001547735.1
GCA_001547755.1
GCA_001547935.1
GCA_001547995.1
GCA_001548885.1
GCA_001548915.1
GCA_001548935.1
GCA_001548955.1
GCA_001548965.1
GCA_001548995.1
GCA_001549015.1
GCA_001549035.1
GCA_001549045.1
GCA_001549075.1
GCA_001549095.1
GCA_001549115.1
GCA_001549125.1
GCA_001549135.1
GCA_001549175.1
GCA_001549195.1
GCA_001549215.1
GCA_001549225.1
GCA_001549255.1
GCA_001549275.1
GCA_001549285.1
GCA_001549315.1
GCA_001549325.1
GCA_001549355.1
GCA_001549365.1
GCA_001549395.1
GCA_001549415.1
GCA_001549435.1
GCA_001549445.1
GCA_001549475.1
GCA_001549495.1
GCA_001549515.1
GCA_001548095.1
GCA_001548275.1
GCA_900101935.1
GCA_002700365.1
GCA_003254175.1
GCA_011806455.1
GCA_001550135.1
GCA_015209785.1
GCA_000390185.1
GCA_001551835.1
GCA_001552015.1
GCA_001552555.1
GCA_001552785.1
GCA_001552775.1
GCA_001552765.1
GCA_001552885.1
GCA_001552895.1
GCA_001552935.1
GCA_001553005.1
GCA_001553115.1
GCA_001553165.1
GCA_001553395.1
GCA_001553405.1
GCA_001553355.1
GCA_001553565.1
GCA_001553605.1
GCA_003351945.1
GCA_001556025.1
GCA_014397415.1
GCA_001556125.1
GCA_019334725.1
GCA_001556215.1
GCA_001556775.1
GCA_001556825.1
GCA_001556855.1
GCA_001556995.1
GCA_001557035.1
GCA_001557295.1
GCA_002155425.1
GCA_001556325.1
GCA_001556405.1
GCA_003217575.1
GCA_900185565.1
GCA_001558155.1
GCA_001558695.1
GCA_001559595.1
GCA_001559795.1
GCA_013421525.1
GCA_001559865.1
GCA_001560915.1
GCA_900113515.1
GCA_001238275.1
GCA_001293165.1
GCA_001748485.2
GCA_001561995.1
GCA_000971115.1
GCA_000971135.1
GCA_000971155.1
GCA_000971255.1
GCA_000971395.1
GCA_000280925.3
GCA_001562415.1
GCA_001562425.1
GCA_000971175.1
GCA_000971195.1
GCA_000971215.1
GCA_000971235.1
GCA_001563305.1
GCA_001563335.1
GCA_001563325.1
GCA_001563465.1
GCA_001563495.1
GCA_001563795.1
GCA_001563805.1
GCA_001563875.1
GCA_001563885.1
GCA_001563905.1
GCA_001563915.1
GCA_001563955.1
GCA_001563965.1
GCA_001563995.1
GCA_001564035.1
GCA_001564055.1
GCA_001564065.1
GCA_001564085.1
GCA_001564115.1
GCA_001564145.1
GCA_001564135.1
GCA_001564175.1
GCA_001564195.1
GCA_001564205.1
GCA_001564225.1
GCA_001564255.1
GCA_001564275.1
GCA_001564285.1
GCA_001564455.1
GCA_001563245.1
GCA_009796765.1
GCA_001566965.1
GCA_001567085.1
GCA_001567115.1
GCA_001567105.1
GCA_001567175.1
GCA_001567165.1
GCA_001567185.1
GCA_001567195.1
GCA_001567245.1
GCA_001567255.1
GCA_001567275.1
GCA_001567305.1
GCA_001567325.1
GCA_001567365.1
GCA_001567355.1
GCA_001567405.1
GCA_001567425.1
GCA_001567485.1
GCA_001567505.1
GCA_001567515.1
GCA_001567545.1
GCA_000698005.1
GCA_001458695.1
GCA_001458735.1
GCA_001458775.1
GCA_001562055.1
GCA_002295945.1
GCA_900115475.1
GCA_001570365.1
GCA_001570405.1
GCA_001570425.1
GCA_002101555.1
GCA_001570525.1
GCA_001570545.1
GCA_001570565.1
GCA_001570585.1
GCA_001499835.1
GCA_001956035.1
GCA_001570765.1
GCA_001570805.1
GCA_001570845.1
GCA_900163825.1
GCA_017167395.1
GCA_001570925.1
GCA_900129905.1
GCA_001571145.1
GCA_001571225.1
GCA_001571385.1
GCA_001571405.1
GCA_003628755.1
GCA_001571775.1
GCA_001574395.1
GCA_016919465.1
GCA_900460155.1
GCA_001576535.1
GCA_001576965.1
GCA_001576985.1
GCA_001577025.1
GCA_001577045.1
GCA_001577055.1
GCA_001577065.1
GCA_001577105.1
GCA_001577125.1
GCA_001577135.1
GCA_001577155.1
GCA_001577185.1
GCA_001577205.1
GCA_001577215.1
GCA_006539205.1
GCA_910588705.1
GCA_016107535.1
GCA_014191305.1
GCA_001577525.1
GCA_016278365.1
GCA_003722075.1
GCA_020711195.1
GCA_001577625.1
GCA_001577635.1
GCA_013374135.1
GCA_003263355.1
GCA_006965445.1
GCA_001586235.1
GCA_018502505.1
GCA_001579945.1
GCA_001580015.1
GCA_001580045.1
GCA_001580025.1
GCA_000342045.1
GCA_900000005.1
GCA_001579845.1
GCA_001729805.1
GCA_001729745.1
GCA_001550065.1
GCA_001580365.1
GCA_001580545.1
GCA_001580535.1
GCA_001580565.1
GCA_015244665.1
GCA_002005485.1
GCA_006538885.1
GCA_004343155.1
GCA_001584225.1
GCA_001584615.1
GCA_001584565.1
GCA_001584725.1
GCA_000980985.1
GCA_001586255.1
GCA_002776575.1
GCA_001586785.2
GCA_001586935.1
GCA_003055045.1
GCA_001587635.1
GCA_019753405.1
GCA_001293525.1
GCA_900010755.1
GCA_900060185.1
GCA_003259615.1
GCA_001590685.1
GCA_016101225.1
GCA_900187015.1
GCA_001591625.1
GCA_001591645.1
GCA_001636395.1
GCA_001592105.1
GCA_001592165.1
GCA_002335815.1
GCA_900453875.1
GCA_002208825.2
GCA_001592225.1
GCA_008807855.1
GCA_001592265.1
GCA_004353865.1
GCA_001592305.1
GCA_004340805.1
GCA_001592965.1
GCA_001593535.1
GCA_001593685.1
GCA_001593845.1
GCA_001593855.1
GCA_001593865.1
GCA_001593875.1
GCA_001593925.1
GCA_001593935.1
GCA_001593955.1
GCA_001594005.1
GCA_001594015.1
GCA_001687625.2
GCA_001592935.1
GCA_001594145.1
GCA_001595385.3
GCA_001595805.1
GCA_001595785.1
GCA_001595815.1
GCA_001595795.1
GCA_001595865.1
GCA_001595885.1
GCA_001595875.1
GCA_001595915.1
GCA_001595945.1
GCA_018687275.1
GCA_001618405.1
GCA_001596795.1
GCA_001596815.1
GCA_000439375.1
GCA_000827885.1
GCA_000695795.1
GCA_000264765.2
GCA_001598055.1
GCA_001598275.1
GCA_900039485.1
GCA_900048035.1
GCA_900044015.1
GCA_900048045.1
GCA_001601555.1
GCA_001601575.1
GCA_001602095.1
GCA_001602375.1
GCA_001602625.1
GCA_001602645.1
GCA_001602685.1
GCA_001602705.1
GCA_001602695.1
GCA_001602745.1
GCA_001602765.1
GCA_001602795.1
GCA_001602775.1
GCA_001602805.1
GCA_001602845.1
GCA_001602865.1
GCA_001602885.1
GCA_001602895.1
GCA_001602925.1
GCA_001602955.1
GCA_001602945.1
GCA_001602975.1
GCA_001603005.1
GCA_001603025.1
GCA_001603035.1
GCA_001603075.1
GCA_001603055.1
GCA_001603105.1
GCA_001603115.1
GCA_001603145.1
GCA_001603165.1
GCA_001603205.1
GCA_001603225.1
GCA_001603195.1
GCA_001603275.1
GCA_001603185.1
GCA_001603295.1
GCA_001603255.1
GCA_001603325.1
GCA_001603335.1
GCA_001603365.1
GCA_001603385.1
GCA_001603405.1
GCA_001603425.1
GCA_001603455.1
GCA_001603415.1
GCA_001603485.1
GCA_001603505.1
GCA_001603525.1
GCA_001603555.1
GCA_001603535.1
GCA_001603595.1
GCA_001603565.1
GCA_001603615.1
GCA_001603625.1
GCA_001603665.1
GCA_001603695.1
GCA_001603685.1
GCA_001603715.1
GCA_001603745.1
GCA_001603775.1
GCA_001603805.1
GCA_001603795.1
GCA_001603765.1
GCA_001603855.1
GCA_001603845.1
GCA_001603875.1
GCA_001603905.1
GCA_001603925.1
GCA_001603945.1
GCA_001603955.1
GCA_001603985.1
GCA_001604005.1
GCA_001604025.1
GCA_001604045.1
GCA_001604065.1
GCA_001604035.1
GCA_001604105.1
GCA_001604115.1
GCA_001604135.1
GCA_001604165.1
GCA_001604185.1
GCA_001604215.1
GCA_001604195.1
GCA_001604255.1
GCA_001604265.1
GCA_001604275.1
GCA_001604235.1
GCA_001604325.1
GCA_001604335.1
GCA_001604355.1
GCA_001604385.1
GCA_001604405.1
GCA_001604435.1
GCA_001604445.1
GCA_001604475.1
GCA_001604425.1
GCA_001604505.1
GCA_001604495.1
GCA_001604545.1
GCA_001604565.1
GCA_001604585.1
GCA_001604605.1
GCA_001604625.1
GCA_001604645.1
GCA_000753735.1
GCA_001602415.1
GCA_001602435.1
GCA_001602455.1
GCA_900142685.1
GCA_001602635.1
GCA_009733705.1
GCA_900445235.1
GCA_000758165.1
GCA_000761485.1
GCA_000696345.2
GCA_900101415.1
GCA_001606025.1
GCA_000714545.1
GCA_000737065.1
GCA_009192945.1
GCA_001610835.1
GCA_002265265.1
GCA_001610875.1
GCA_001611555.1
GCA_001611675.1
GCA_900078675.2
GCA_001611975.1
GCA_900078665.2
GCA_001902585.1
GCA_900215415.1
GCA_001613405.1
GCA_001613545.1
GCA_000708045.1
GCA_000818095.1
GCA_900637015.1
GCA_001017125.1
GCA_001614315.2
GCA_007988965.1
GCA_001617625.1
GCA_001618145.1
GCA_001618175.1
GCA_001010945.1
GCA_001189235.2
GCA_001189845.1
GCA_001618385.1
GCA_000585195.1
GCA_000753795.1
GCA_001007875.1
GCA_012516735.1
GCA_001887265.1
GCA_001619695.1
GCA_001629705.2
GCA_014138395.1
GCA_001619955.1
GCA_001595965.1
GCA_001595985.1
GCA_000973625.1
GCA_000875775.1
GCA_000956175.1
GCA_001620265.1
GCA_000400635.2
GCA_900110875.1
GCA_900089525.1
GCA_900129955.1
GCA_001624335.1
GCA_004375085.3
GCA_020614375.1
GCA_019654575.1
GCA_001626125.1
GCA_001626165.1
GCA_001626195.1
GCA_001626575.1
GCA_001626655.1
GCA_001626675.1
GCA_001626685.1
GCA_001626695.1
GCA_001626725.1
GCA_001626755.1
GCA_001626845.1
GCA_001626875.1
GCA_001626895.1
GCA_001626925.1
GCA_001626975.1
GCA_001626995.1
GCA_001627035.1
GCA_001627135.1
GCA_001627215.1
GCA_001627375.1
GCA_001627595.1
GCA_001627635.1
GCA_001627655.1
GCA_001627675.1
GCA_001627685.1
GCA_001627705.1
GCA_001627735.1
GCA_001627755.1
GCA_001627765.1
GCA_001627795.1
GCA_001627815.1
GCA_001627835.1
GCA_001627845.1
GCA_001627865.1
GCA_001627895.1
GCA_001627915.1
GCA_001627925.1
GCA_001627955.1
GCA_001627975.1
GCA_001627995.1
GCA_001628005.1
GCA_001628035.1
GCA_001628075.1
GCA_001628185.1
GCA_003326015.1
GCA_001629155.1
GCA_001629165.1
GCA_001629185.2
GCA_001629205.1
GCA_001629245.1
GCA_001629235.1
GCA_001629255.1
GCA_001629295.1
GCA_001629315.1
GCA_001629325.1
GCA_001629355.1
GCA_001629365.1
GCA_001629395.1
GCA_001629415.1
GCA_001629435.1
GCA_001629445.1
GCA_001629475.1
GCA_001629495.1
GCA_001629515.1
GCA_001628435.1
GCA_001628455.1
GCA_001628475.1
GCA_001628485.1
GCA_001628575.1
GCA_001628595.1
GCA_001628605.1
GCA_014883105.1
GCA_001632305.1
GCA_000513275.1
GCA_000948315.1
GCA_000258575.2
GCA_900055185.1
GCA_003294075.1
GCA_900078745.1
GCA_900078705.1
GCA_900067165.1
GCA_900045905.1
GCA_001634285.1
GCA_001077815.2
GCA_001310225.1
GCA_001634935.1
GCA_019740315.1
GCA_007785795.1
GCA_001635445.1
GCA_001636015.1
GCA_001584325.1
GCA_018582665.1
GCA_001636315.1
GCA_017167025.1
GCA_017874625.1
GCA_001636405.1
GCA_001636425.1
GCA_001636545.1
GCA_013204795.1
GCA_001636835.1
GCA_904848585.1
GCA_902860085.1
GCA_900156375.1
GCA_900143245.1
GCA_001637205.1
GCA_008369725.1
GCA_002813135.1
GCA_001637315.1
GCA_900089755.1
GCA_001639985.1
GCA_001640115.1
GCA_001640365.1
GCA_001641065.1
GCA_001641085.1
GCA_015351335.1
GCA_001639105.2
GCA_001639265.1
GCA_001639285.1
GCA_001639295.1
GCA_007115015.1
GCA_002894085.1
GCA_001641285.1
GCA_900105815.1
GCA_001641695.1
GCA_000722545.1
GCA_001641335.1
GCA_003978075.1
GCA_002693695.1
GCA_001642695.2
GCA_001642835.1
GCA_008087665.1
GCA_008065135.1
GCA_001643475.1
GCA_001643485.1
GCA_001643515.1
GCA_001643535.1
GCA_001643555.1
GCA_001643585.1
GCA_001643615.1
GCA_001643635.1
GCA_001999465.1
GCA_001642945.1
GCA_008374075.1
GCA_001643235.1
GCA_013276225.1
GCA_000756735.1
GCA_001639725.1
GCA_001644015.1
GCA_001644255.1
GCA_001644245.1
GCA_001644275.1
GCA_001644325.1
GCA_001644345.1
GCA_001644365.1
GCA_001644385.1
GCA_001644415.1
GCA_001644445.1
GCA_001644455.1
GCA_001644475.1
GCA_001644495.1
GCA_001644565.1
GCA_001644605.1
GCA_013695175.1
GCA_900089985.1
GCA_001643775.1
GCA_001006285.1
GCA_001644975.1
GCA_018256475.1
GCA_001645135.1
GCA_001645185.1
GCA_900188125.1
GCA_001645765.1
GCA_900455725.1
GCA_001646865.1
GCA_001647025.2
GCA_900111805.1
GCA_001575195.1
GCA_001647285.1
GCA_900103795.1
GCA_001648495.1
GCA_013912375.1
GCA_001650175.1
GCA_003025495.1
GCA_001650635.1
GCA_001650715.1
GCA_001650895.1
GCA_001650905.1
GCA_001650955.1
GCA_000016345.1
GCA_000830415.1
GCA_001651865.1
GCA_900604345.1
GCA_001659785.1
GCA_002975235.1
GCA_001652545.1
GCA_001652585.1
GCA_001642085.1
GCA_002290025.1
GCA_001653075.1
GCA_001653095.1
GCA_001653155.1
GCA_003862465.1
GCA_000986785.1
GCA_001595645.1
GCA_001653815.2
GCA_001653825.2
GCA_004216755.1
GCA_001663855.1
GCA_020034665.1
GCA_007994985.1
GCA_001654835.1
GCA_000224675.1
GCA_001654855.1
GCA_001654915.1
GCA_001654925.1
GCA_000737905.1
GCA_001682915.1
GCA_001656035.1
GCA_001657305.1
GCA_001657315.1
GCA_001657375.1
GCA_001657395.1
GCA_001657585.1
GCA_001657575.1
GCA_001657615.1
GCA_001657625.1
GCA_001659685.2
GCA_001646955.1
GCA_003384605.1
GCA_020042345.1
GCA_001660045.1
GCA_003574835.1
GCA_001660395.1
GCA_000633455.1
GCA_001005305.1
GCA_001641615.1
GCA_900086705.1
GCA_014925355.1
GCA_017357245.1
GCA_019740355.1
GCA_001662105.1
GCA_001662245.1
GCA_014211955.1
GCA_001662775.1
GCA_001663155.1
GCA_001663175.1
GCA_001663675.1
GCA_001664005.1
GCA_001499915.1
GCA_002553575.2
GCA_012317385.1
GCA_001664505.1
GCA_002116635.1
GCA_002086735.1
GCA_000756665.1
GCA_016767215.1
GCA_900089605.1
GCA_900089455.2
GCA_900089585.1
GCA_900089595.1
GCA_016705685.1
GCA_014171495.1
GCA_001675165.1
GCA_001675355.1
GCA_013122135.1
GCA_001675695.1
GCA_001675715.1
GCA_001675775.1
GCA_001675785.1
GCA_000348685.1
GCA_001676745.1
GCA_001676725.1
GCA_001677435.1
GCA_001678475.1
GCA_000213655.1
GCA_000986795.1
GCA_009834165.1
GCA_001678495.1
GCA_003259265.1
GCA_001678685.1
GCA_001678905.1
GCA_001678755.1
GCA_016028775.1
GCA_001679665.1
GCA_001679725.1
GCA_002086285.1
GCA_001975665.1
GCA_001682135.1
GCA_001682385.1
GCA_900089775.1
GCA_001684965.1
GCA_001683825.1
GCA_016679925.1
GCA_014450905.1
GCA_001684975.1
GCA_900142615.1
GCA_008370245.1
GCA_001561915.1
GCA_900109135.1
GCA_001642325.1
GCA_001942225.1
GCA_003344445.1
GCA_003606265.1
GCA_900091425.1
GCA_900092025.1
GCA_001685485.1
GCA_900240005.1
GCA_019645855.1
GCA_900100165.1
GCA_001686925.1
GCA_001687335.1
GCA_001687365.1
GCA_001687545.1
GCA_001687605.2
GCA_001688665.2
GCA_001688905.2
GCA_001688965.2
GCA_001689425.1
GCA_001689415.1
GCA_001689445.1
GCA_001689485.1
GCA_001689495.1
GCA_001689535.1
GCA_001689515.1
GCA_001689575.1
GCA_001689565.1
GCA_001689585.1
GCA_001689615.1
GCA_001689655.1
GCA_001689645.1
GCA_001689665.1
GCA_001689685.1
GCA_001756855.1
GCA_900312675.1
GCA_004564075.1
GCA_016808375.1
GCA_000091465.1
GCA_002156525.1
GCA_900090215.1
GCA_001693385.1
GCA_001693415.1
GCA_001693515.2
GCA_001693775.2
GCA_900659885.1
GCA_001695645.1
GCA_009789575.1
GCA_001697185.1
GCA_001697225.1
GCA_001698205.1
GCA_001544595.2
GCA_001544615.2
GCA_001544655.2
GCA_001544695.2
GCA_001544755.2
GCA_001544915.2
GCA_019357495.1
GCA_902375965.1
GCA_001278055.1
GCA_001597945.1
GCA_900230245.1
GCA_001545035.2
GCA_001545075.2
GCA_001544795.2
GCA_001544835.2
GCA_900044055.2
GCA_001544875.2
GCA_001657475.1
GCA_001598035.1
GCA_001623565.1
GCA_000764855.1
GCA_900089955.1
GCA_900089945.1
GCA_014696485.1
GCA_001698425.1
GCA_001700315.1
GCA_001700325.1
GCA_001700435.1
GCA_001700505.1
GCA_001700515.1
GCA_014650875.1
GCA_000577275.2
GCA_000964005.1
GCA_001661915.1
GCA_001661965.1
GCA_900097105.1
GCA_001687475.2
GCA_001701065.1
GCA_001701075.1
GCA_001701105.1
GCA_001701115.1
GCA_001701135.1
GCA_001701165.1
GCA_001701175.1
GCA_001701195.1
GCA_001701225.1
GCA_001701235.1
GCA_001701255.1
GCA_001701285.1
GCA_001701305.1
GCA_001701295.1
GCA_900016875.1
GCA_900044025.1
GCA_900067065.1
GCA_900018345.1
GCA_001701045.1
GCA_900012635.1
GCA_900094565.1
GCA_900094545.1
GCA_003071385.1
GCA_900094925.1
GCA_014191245.1
GCA_900094585.1
GCA_019469205.1
GCA_900094795.1
GCA_900094885.1
GCA_900094835.1
GCA_900095025.1
GCA_001752475.1
GCA_001703635.1
GCA_001703985.1
GCA_001703975.1
GCA_001703995.1
GCA_001704055.1
GCA_001704065.1
GCA_001704195.1
GCA_016917755.1
GCA_001704385.2
GCA_001704575.1
GCA_001704635.1
GCA_008807735.1
GCA_003333315.1
GCA_002240415.1
GCA_900111735.1
GCA_014287955.1
GCA_000815465.1
GCA_001685395.1
GCA_017811815.1
GCA_013177435.1
GCA_001707825.1
GCA_006538445.1
GCA_000332295.1
GCA_001647085.1
GCA_001708405.1
GCA_001708935.1
GCA_001708955.1
GCA_002211225.1
GCA_001709345.1
GCA_002156865.1
GCA_001712855.1
GCA_000299035.1
GCA_900106035.1
GCA_001715195.1
GCA_001715285.2
GCA_001715535.1
GCA_001715975.1
GCA_014203155.1
GCA_001717025.1
GCA_011373925.1
GCA_001717035.1
GCA_001717125.1
GCA_001717545.1
GCA_003570845.1
GCA_900091575.1
GCA_900091525.1
GCA_900091435.1
GCA_900091565.1
GCA_003612775.1
GCA_900091555.1
GCA_000876225.1
GCA_900090245.1
GCA_900090105.1
GCA_900091475.1
GCA_900091585.1
GCA_900090315.1
GCA_900091615.1
GCA_900091625.1
GCA_900091465.1
GCA_900090225.1
GCA_900091415.1
GCA_900090325.1
GCA_004564135.1
GCA_001717955.1
GCA_001718555.1
GCA_011057735.1
GCA_001719245.1
GCA_001719255.1
GCA_001719265.1
GCA_001719315.1
GCA_001719325.1
GCA_001719355.1
GCA_001719375.1
GCA_001719405.1
GCA_001719415.1
GCA_001719445.1
GCA_001719465.1
GCA_001719475.1
GCA_001719505.1
GCA_001719525.1
GCA_001719545.1
GCA_001719615.1
GCA_001720135.1
GCA_001720165.1
GCA_016798245.1
GCA_003046325.1
GCA_001721185.1
GCA_001721685.1
GCA_001675045.1
GCA_001693735.1
GCA_900103665.1
GCA_001722345.1
GCA_001722335.1
GCA_002102355.1
GCA_002102395.1
GCA_900289185.1
GCA_900417275.1
GCA_900110255.1
GCA_001723285.1
GCA_001723305.1
GCA_001723295.1
GCA_001723355.1
GCA_000013345.1
GCA_000374165.1
GCA_001723645.1
GCA_001723685.1
GCA_008501815.1
GCA_001723855.1
GCA_001723845.1
GCA_001723835.1
GCA_001724025.1
GCA_001724175.1
GCA_001724275.1
GCA_016629525.1
GCA_014338175.1
GCA_017356035.1
GCA_001724615.1
GCA_001724515.1
GCA_001724675.1
GCA_001724695.1
GCA_013693775.1
GCA_010501035.1
GCA_001724915.1
GCA_001725055.1
GCA_001725155.1
GCA_001725175.1
GCA_001725235.1
GCA_001725205.1
GCA_009914315.1
GCA_001725595.1
GCA_001725645.1
GCA_001725715.1
GCA_900095835.1
GCA_900095855.1
GCA_900095875.1
GCA_001577345.1
GCA_003268005.1
GCA_001729625.1
GCA_001729995.1
GCA_001730015.1
GCA_001730065.1
GCA_001730085.1
GCA_001730095.1
GCA_001730225.1
GCA_001730235.1
GCA_001730295.1
GCA_001730285.1
GCA_001886275.1
GCA_001730315.1
GCA_001730365.1
GCA_001730525.1
GCA_013386885.1
GCA_001730685.1
GCA_001412085.1
GCA_001412105.1
GCA_000146025.1
GCA_001695575.1
GCA_000763135.2
GCA_000980885.2
GCA_001050095.1
GCA_902375145.1
GCA_000722625.1
GCA_000285595.1
GCA_001639065.2
GCA_001735765.2
GCA_905176665.1
GCA_001735875.1
GCA_001735895.1
GCA_001735915.1
GCA_001742285.1
GCA_001742305.1
GCA_001742425.1
GCA_001742785.1
GCA_002095315.1
GCA_001746455.1
GCA_001746755.1
GCA_001746835.1
GCA_001005085.2
GCA_001639905.1
GCA_014697015.1
GCA_001747105.1
GCA_001747405.1
GCA_001747425.1
GCA_003860565.1
GCA_001748225.1
GCA_001748245.1
GCA_001748285.1
GCA_001748305.1
GCA_004125825.1
GCA_001748385.1
GCA_003426735.1
GCA_003992745.1
GCA_000688455.1
GCA_001750285.1
GCA_001750625.1
GCA_008704535.1
GCA_001750645.1
GCA_015278165.1
GCA_001750685.1
GCA_001750785.1
GCA_001750905.1
GCA_001750925.1
GCA_001750945.1
GCA_001750995.1
GCA_001751005.1
GCA_001750985.1
GCA_001751015.1
GCA_001751075.1
GCA_001751065.1
GCA_001751085.1
GCA_001751115.2
GCA_001751155.1
GCA_001751145.1
GCA_001751165.1
GCA_001751205.1
GCA_001751225.1
GCA_900096945.1
GCA_001751245.1
GCA_001751255.1
GCA_001751365.1
GCA_900111245.1
GCA_000632515.1
GCA_001752425.1
GCA_008693185.1
GCA_000367945.1
GCA_016699285.1
GCA_001753695.1
GCA_001753795.1
GCA_001757105.1
GCA_018286635.1
GCA_001758195.1
GCA_001758225.1
GCA_001758365.1
GCA_001758565.1
GCA_001758785.1
GCA_900099115.2
GCA_001761425.1
GCA_001761545.1
GCA_001774675.1
GCA_001774685.1
GCA_001774705.1
GCA_001774735.1
GCA_001774755.1
GCA_001774765.1
GCA_001774785.1
GCA_001774815.1
GCA_001774835.1
GCA_001774845.1
GCA_001774865.1
GCA_001774895.1
GCA_001774915.1
GCA_001774935.1
GCA_001774945.1
GCA_001774975.1
GCA_001774995.1
GCA_001775005.1
GCA_001775025.1
GCA_001775055.1
GCA_001775075.1
GCA_001775085.1
GCA_001775095.1
GCA_001775135.1
GCA_001775155.1
GCA_001775165.1
GCA_001775175.1
GCA_001775215.1
GCA_001775235.1
GCA_001775245.1
GCA_001775255.1
GCA_001775285.1
GCA_001775315.1
GCA_001775325.1
GCA_001775355.1
GCA_001775365.1
GCA_001775405.1
GCA_001775395.1
GCA_001775435.1
GCA_001775445.1
GCA_001775475.1
GCA_001775485.1
GCA_001775525.1
GCA_001775515.1
GCA_001775555.1
GCA_001775565.1
GCA_001775605.1
GCA_001775595.1
GCA_001775635.1
GCA_001775645.1
GCA_001775675.1
GCA_001775685.1
GCA_001775695.1
GCA_001775715.1
GCA_001775755.1
GCA_001775785.1
GCA_001775775.1
GCA_001775795.1
GCA_001775835.1
GCA_001775855.1
GCA_001775875.1
GCA_001775885.1
GCA_001775915.1
GCA_001775935.1
GCA_001775955.1
GCA_001775965.1
GCA_001775995.1
GCA_001776015.1
GCA_001776035.1
GCA_001776045.1
GCA_001776075.1
GCA_001776095.1
GCA_001776115.1
GCA_001776125.1
GCA_001776145.1
GCA_001776175.1
GCA_001776195.1
GCA_001776215.1
GCA_001776225.1
GCA_001776255.1
GCA_001776275.1
GCA_001776285.1
GCA_001776315.1
GCA_001776335.1
GCA_001776345.1
GCA_001776375.1
GCA_001776395.1
GCA_001776415.1
GCA_001776425.1
GCA_001776455.1
GCA_001776475.1
GCA_001776495.1
GCA_001776505.1
GCA_001776535.1
GCA_001776545.1
GCA_001776575.1
GCA_001776585.1
GCA_001776605.1
GCA_001776635.1
GCA_001776655.1
GCA_001776675.1
GCA_001776685.1
GCA_001776705.1
GCA_001776735.1
GCA_001776755.1
GCA_001776775.1
GCA_001776785.1
GCA_001776815.1
GCA_001776835.1
GCA_001776865.1
GCA_001776855.1
GCA_001776895.1
GCA_001776905.1
GCA_001776935.1
GCA_001776945.1
GCA_001776975.1
GCA_001776985.1
GCA_001777025.1
GCA_001777015.1
GCA_001777055.1
GCA_001777065.1
GCA_001777095.1
GCA_001777105.1
GCA_001777345.1
GCA_001777335.1
GCA_001777375.1
GCA_001777395.1
GCA_001777415.1
GCA_001777435.1
GCA_001777455.1
GCA_001777465.1
GCA_001777495.1
GCA_001777515.1
GCA_001777525.1
GCA_001777545.1
GCA_001777575.1
GCA_001777585.1
GCA_001777615.1
GCA_001777635.1
GCA_001777665.1
GCA_001777655.1
GCA_001777695.1
GCA_001777705.1
GCA_001777735.1
GCA_001777745.1
GCA_001777785.1
GCA_001777775.1
GCA_001777825.1
GCA_001777815.1
GCA_001777855.1
GCA_001777875.1
GCA_001777895.1
GCA_001777915.1
GCA_001777935.1
GCA_001777945.1
GCA_001777975.1
GCA_001778005.1
GCA_001777995.1
GCA_001778015.1
GCA_001778055.1
GCA_001778085.1
GCA_001778075.1
GCA_001778095.1
GCA_001778135.1
GCA_001778155.1
GCA_001778165.1
GCA_001778195.1
GCA_001778205.1
GCA_001778235.1
GCA_001778255.1
GCA_001778275.1
GCA_001778285.1
GCA_001778315.1
GCA_001778325.1
GCA_001778355.1
GCA_001778375.1
GCA_001778395.1
GCA_001778415.1
GCA_001778435.1
GCA_001778465.1
GCA_001778455.1
GCA_001778495.1
GCA_001778515.1
GCA_001778535.1
GCA_001778545.1
GCA_001778555.1
GCA_001778595.1
GCA_001778615.1
GCA_001778635.1
GCA_001778655.1
GCA_001778665.1
GCA_001778695.1
GCA_001778705.1
GCA_001778735.1
GCA_001778755.1
GCA_001778785.1
GCA_001778775.1
GCA_001778815.1
GCA_001778835.1
GCA_001778855.1
GCA_001778875.1
GCA_001778885.1
GCA_001778905.1
GCA_001778935.1
GCA_001778955.1
GCA_001778985.1
GCA_001778975.1
GCA_001779015.1
GCA_001779035.1
GCA_001779055.1
GCA_001779065.1
GCA_001779095.1
GCA_001779115.1
GCA_001779135.1
GCA_001779145.1
GCA_001779175.1
GCA_001779195.1
GCA_001779205.1
GCA_001779235.1
GCA_001779265.1
GCA_001779255.1
GCA_001779275.1
GCA_001779315.1
GCA_001779335.1
GCA_001779345.1
GCA_001779375.1
GCA_001779385.1
GCA_001779415.1
GCA_001779425.1
GCA_001779455.1
GCA_001779475.1
GCA_001779495.1
GCA_001779505.1
GCA_001779535.1
GCA_001779555.1
GCA_001779575.1
GCA_001779585.1
GCA_001779595.1
GCA_001779615.1
GCA_001779655.1
GCA_001779665.1
GCA_001779675.1
GCA_001779685.1
GCA_001779735.1
GCA_001779745.1
GCA_001779755.1
GCA_001779775.1
GCA_001779815.1
GCA_001779835.1
GCA_001779845.1
GCA_001779875.1
GCA_001779895.1
GCA_001779925.1
GCA_001779915.1
GCA_001779955.1
GCA_001779975.1
GCA_001779985.1
GCA_001779995.1
GCA_001780035.1
GCA_001780065.1
GCA_001780055.1
GCA_001780075.1
GCA_001780115.1
GCA_001780135.1
GCA_001780145.1
GCA_001780165.1
GCA_001780195.1
GCA_001780215.1
GCA_001780235.1
GCA_001780255.1
GCA_001780275.1
GCA_001780285.1
GCA_001780315.1
GCA_001780335.1
GCA_001780345.1
GCA_001780375.1
GCA_001780385.1
GCA_001780415.1
GCA_001780425.1
GCA_001780445.1
GCA_001780475.1
GCA_001780495.1
GCA_001780515.1
GCA_001780535.1
GCA_001780555.1
GCA_001780565.1
GCA_001780595.1
GCA_001780605.1
GCA_001780635.1
GCA_001780645.1
GCA_001780675.1
GCA_001780695.1
GCA_001780705.1
GCA_001780725.1
GCA_001780755.1
GCA_001780775.1
GCA_001780795.1
GCA_001780805.1
GCA_001780825.1
GCA_001780855.1
GCA_001780865.1
GCA_001780895.1
GCA_001780905.1
GCA_001780935.1
GCA_001780955.1
GCA_001780975.1
GCA_001780985.1
GCA_001781015.1
GCA_001781025.1
GCA_001781035.1
GCA_001781055.1
GCA_001781095.1
GCA_001781125.1
GCA_001781115.1
GCA_001781105.1
GCA_001781175.1
GCA_001781195.1
GCA_001781205.1
GCA_001781215.1
GCA_001781255.1
GCA_001781275.1
GCA_001781285.1
GCA_001781305.1
GCA_001781335.1
GCA_001781355.1
GCA_001781365.1
GCA_001781375.1
GCA_001781415.1
GCA_001781435.1
GCA_001781445.1
GCA_001781465.1
GCA_001781475.1
GCA_001781515.1
GCA_001781525.1
GCA_001781565.1
GCA_001781555.1
GCA_001781595.1
GCA_001781605.1
GCA_001781625.1
GCA_001781635.1
GCA_001781675.1
GCA_001781685.1
GCA_001781715.1
GCA_001781725.1
GCA_001781755.1
GCA_001781765.1
GCA_001781795.1
GCA_001781805.1
GCA_001781835.1
GCA_001781845.1
GCA_001781875.1
GCA_001781885.1
GCA_001781915.1
GCA_001781935.1
GCA_001781945.1
GCA_001781965.1
GCA_001781995.1
GCA_001782015.1
GCA_001782035.1
GCA_001782045.1
GCA_001782075.1
GCA_001782085.1
GCA_001782115.1
GCA_001782125.1
GCA_001782165.1
GCA_001782155.1
GCA_001782195.1
GCA_001782205.1
GCA_001782235.1
GCA_001782255.1
GCA_001782265.1
GCA_001782295.1
GCA_001782315.1
GCA_001782335.1
GCA_001782345.1
GCA_001782355.1
GCA_001782395.1
GCA_001782415.1
GCA_001782445.1
GCA_001782435.1
GCA_001782475.1
GCA_001782495.1
GCA_001782515.1
GCA_001782525.1
GCA_001782565.1
GCA_001782555.1
GCA_001782605.1
GCA_001782595.1
GCA_001782635.1
GCA_001782645.1
GCA_001782685.1
GCA_001782675.1
GCA_001782715.1
GCA_001782725.1
GCA_001782735.1
GCA_001782755.1
GCA_001782805.1
GCA_001782795.1
GCA_001782825.1
GCA_001782815.1
GCA_001782875.1
GCA_001782895.1
GCA_001782905.1
GCA_001782935.1
GCA_001782965.1
GCA_001782955.1
GCA_001782975.1
GCA_001783015.1
GCA_001783045.1
GCA_001783035.1
GCA_001783065.1
GCA_001783105.1
GCA_001783095.1
GCA_001783145.1
GCA_001783135.1
GCA_001783175.1
GCA_001783185.1
GCA_001783195.1
GCA_001783215.1
GCA_001783265.1
GCA_001783255.1
GCA_001783275.1
GCA_001783315.1
GCA_001783335.1
GCA_001783355.1
GCA_001783385.1
GCA_001783375.1
GCA_001783415.1
GCA_001783435.1
GCA_001783445.1
GCA_001783465.1
GCA_001783485.1
GCA_001783515.1
GCA_001783525.1
GCA_001783565.1
GCA_001783555.1
GCA_001783595.1
GCA_001783615.1
GCA_001783635.1
GCA_001783645.1
GCA_001783655.1
GCA_001783695.1
GCA_001783725.1
GCA_001783715.1
GCA_001783735.1
GCA_001783775.1
GCA_001783805.1
GCA_001783795.1
GCA_001783815.1
GCA_001783845.1
GCA_001783875.1
GCA_001783885.1
GCA_001783905.1
GCA_001783935.1
GCA_001783955.1
GCA_001783975.1
GCA_001783985.1
GCA_001783995.1
GCA_001784035.1
GCA_001784045.1
GCA_001784055.1
GCA_001784095.1
GCA_001784125.1
GCA_001784115.1
GCA_001784155.1
GCA_001784175.1
GCA_001784195.1
GCA_001784205.1
GCA_001784235.1
GCA_001784255.1
GCA_001784275.1
GCA_001784285.1
GCA_001784325.1
GCA_001784315.1
GCA_001784355.1
GCA_001784365.1
GCA_001784395.1
GCA_001784405.1
GCA_001784435.1
GCA_001784455.1
GCA_001784475.1
GCA_001784485.1
GCA_001784515.1
GCA_001784535.1
GCA_001784555.1
GCA_001784565.1
GCA_001784585.1
GCA_001784615.1
GCA_001784635.1
GCA_001784645.1
GCA_001784675.1
GCA_001784695.1
GCA_001784725.1
GCA_001784715.1
GCA_001784735.1
GCA_001784775.1
GCA_001784795.1
GCA_001784805.1
GCA_001784815.1
GCA_001784835.1
GCA_001784875.1
GCA_001784885.1
GCA_001784895.1
GCA_001784915.1
GCA_001784955.1
GCA_001784965.1
GCA_001784975.1
GCA_001785005.1
GCA_001785045.1
GCA_001785035.1
GCA_001785085.1
GCA_001785055.1
GCA_001785115.1
GCA_001785125.1
GCA_001785155.1
GCA_001785175.1
GCA_001785205.1
GCA_001785195.1
GCA_001785215.1
GCA_001785255.1
GCA_001785275.1
GCA_001785285.1
GCA_001785295.1
GCA_001785325.1
GCA_001785355.1
GCA_001785365.1
GCA_001785375.1
GCA_001785415.1
GCA_001785435.1
GCA_001785445.1
GCA_001785485.1
GCA_001785465.1
GCA_001785515.1
GCA_001785525.1
GCA_001785545.1
GCA_001785575.1
GCA_001785595.1
GCA_001785625.1
GCA_001785615.1
GCA_001785635.1
GCA_001785675.1
GCA_001785695.1
GCA_001785725.1
GCA_001785715.1
GCA_001785735.1
GCA_001785775.1
GCA_001785805.1
GCA_001785785.1
GCA_001785815.1
GCA_001785855.1
GCA_001785865.1
GCA_001785875.1
GCA_001785895.1
GCA_001785935.1
GCA_001785955.1
GCA_001785965.1
GCA_001785985.1
GCA_001786015.1
GCA_001786035.1
GCA_001786045.1
GCA_001786055.1
GCA_001786095.1
GCA_001786115.1
GCA_001786125.1
GCA_001786145.1
GCA_001786175.1
GCA_001786195.1
GCA_001786215.1
GCA_001786225.1
GCA_001786255.1
GCA_001786275.1
GCA_001786295.1
GCA_001786315.1
GCA_001786325.1
GCA_001786365.1
GCA_001786355.1
GCA_001786425.1
GCA_001786405.1
GCA_001786415.1
GCA_001786395.1
GCA_001786475.1
GCA_001786485.1
GCA_001786505.1
GCA_001786525.1
GCA_001786555.1
GCA_001786585.1
GCA_001786575.1
GCA_001786615.1
GCA_001786625.1
GCA_001786655.1
GCA_001786665.1
GCA_001786695.1
GCA_001786715.1
GCA_001786735.1
GCA_001786745.1
GCA_001786765.1
GCA_001786795.1
GCA_001786805.1
GCA_001786825.1
GCA_001786835.1
GCA_001786875.1
GCA_001786885.1
GCA_001786905.1
GCA_001786925.1
GCA_001786955.1
GCA_001786965.1
GCA_001786995.1
GCA_001787005.1
GCA_001787035.1
GCA_001787055.1
GCA_001787075.1
GCA_001787085.1
GCA_001787115.1
GCA_001787125.1
GCA_001787155.1
GCA_001787165.1
GCA_001787205.1
GCA_001787195.1
GCA_001787235.1
GCA_001787245.1
GCA_001787275.1
GCA_001787285.1
GCA_001787315.1
GCA_001787375.1
GCA_001787395.1
GCA_001787405.1
GCA_001787385.1
GCA_001787465.1
GCA_001787455.1
GCA_001787475.1
GCA_001787485.1
GCA_001787535.1
GCA_001787565.1
GCA_001787555.1
GCA_001787585.1
GCA_001787615.1
GCA_001787625.1
GCA_001787635.1
GCA_001787675.1
GCA_001787695.1
GCA_001787705.1
GCA_001787725.1
GCA_001787755.1
GCA_001787775.1
GCA_001787795.1
GCA_001787805.1
GCA_001787835.1
GCA_001787865.1
GCA_001787855.1
GCA_001787885.1
GCA_001787915.1
GCA_001787935.1
GCA_001787945.1
GCA_001787965.1
GCA_001787985.1
GCA_001788015.1
GCA_001788045.1
GCA_001788035.1
GCA_001788055.1
GCA_001788095.1
GCA_001788115.1
GCA_001788125.1
GCA_001788135.1
GCA_001788165.1
GCA_001788195.1
GCA_001788215.1
GCA_001788225.1
GCA_001788235.1
GCA_001788275.1
GCA_001788295.1
GCA_001788325.1
GCA_001788305.1
GCA_001788355.1
GCA_001788375.1
GCA_001788395.1
GCA_001788415.1
GCA_001788425.1
GCA_001788445.1
GCA_001788485.1
GCA_001788475.1
GCA_001788495.1
GCA_001788535.1
GCA_001788565.1
GCA_001788555.1
GCA_001788605.1
GCA_001788595.1
GCA_001788645.1
GCA_001788635.1
GCA_001788685.1
GCA_001788675.1
GCA_001788715.1
GCA_001788725.1
GCA_001788755.1
GCA_001788765.1
GCA_001788795.1
GCA_001788805.1
GCA_001788835.1
GCA_001788845.1
GCA_001788885.1
GCA_001788875.1
GCA_001788915.1
GCA_001788925.1
GCA_001788965.1
GCA_001788955.1
GCA_001788995.1
GCA_001789005.1
GCA_001789035.1
GCA_001789045.1
GCA_001789075.1
GCA_001789085.1
GCA_001789115.1
GCA_001789125.1
GCA_001789155.1
GCA_001789165.1
GCA_001789195.1
GCA_001789205.1
GCA_001789215.1
GCA_001789245.1
GCA_001789285.1
GCA_001789275.1
GCA_001789305.1
GCA_001789325.1
GCA_001789355.1
GCA_001789365.1
GCA_001789395.1
GCA_001789405.1
GCA_001789435.1
GCA_001789445.1
GCA_001789475.1
GCA_001789485.1
GCA_001789515.1
GCA_001789535.1
GCA_001789555.1
GCA_001789545.1
GCA_001789595.1
GCA_001789615.1
GCA_001789645.1
GCA_001789635.1
GCA_001789675.1
GCA_001789695.1
GCA_001789725.1
GCA_001789715.1
GCA_001789745.1
GCA_001789775.1
GCA_001789795.1
GCA_001789805.1
GCA_001789815.1
GCA_001789855.1
GCA_001789885.1
GCA_001789875.1
GCA_001789895.1
GCA_001789935.1
GCA_001789955.1
GCA_001789965.1
GCA_001789995.1
GCA_001790005.1
GCA_001790035.1
GCA_001790045.1
GCA_001790075.1
GCA_001790095.1
GCA_001790115.1
GCA_001790125.1
GCA_001790155.1
GCA_001790165.1
GCA_001790195.1
GCA_001790205.1
GCA_001790235.1
GCA_001790245.1
GCA_001790275.1
GCA_001790285.1
GCA_001790315.1
GCA_001790335.1
GCA_001790365.1
GCA_001790345.1
GCA_001790385.1
GCA_001790415.1
GCA_001790435.1
GCA_001790445.1
GCA_001790455.1
GCA_001790495.1
GCA_001790515.1
GCA_001790535.1
GCA_001790525.1
GCA_001790575.1
GCA_001790595.1
GCA_001790615.1
GCA_001790625.1
GCA_001790645.1
GCA_001790675.1
GCA_001790695.1
GCA_001790715.1
GCA_001790735.1
GCA_001790745.1
GCA_001790765.1
GCA_001790785.1
GCA_001790815.1
GCA_001790825.1
GCA_001790855.1
GCA_001790865.1
GCA_001790895.1
GCA_001790905.1
GCA_001790935.1
GCA_001790955.1
GCA_001790975.1
GCA_001790985.1
GCA_001791005.1
GCA_001791035.1
GCA_001791045.1
GCA_001791055.1
GCA_001791065.1
GCA_001791115.1
GCA_001791135.1
GCA_001791155.1
GCA_001791145.1
GCA_001791195.1
GCA_001791205.1
GCA_001791225.1
GCA_001791245.1
GCA_001791275.1
GCA_001791305.1
GCA_001791295.1
GCA_001791325.1
GCA_001791335.1
GCA_001791375.1
GCA_001791385.1
GCA_001791415.1
GCA_001791425.1
GCA_001791455.1
GCA_001791465.1
GCA_001791475.1
GCA_001791505.1
GCA_001791535.1
GCA_001791555.1
GCA_001791575.1
GCA_001791565.1
GCA_001791615.1
GCA_001791645.1
GCA_001791635.1
GCA_001791655.1
GCA_001791695.1
GCA_001791725.1
GCA_001791715.1
GCA_001791745.1
GCA_001791735.1
GCA_001791795.1
GCA_001791825.1
GCA_001791815.1
GCA_001791835.1
GCA_001791895.1
GCA_001791885.1
GCA_001791875.1
GCA_001791935.1
GCA_001791955.1
GCA_001791965.1
GCA_001791995.1
GCA_001792005.1
GCA_001792035.1
GCA_001792055.1
GCA_001792075.1
GCA_001792065.1
GCA_001792115.1
GCA_001792135.1
GCA_001792155.1
GCA_001792165.1
GCA_001792185.1
GCA_001792215.1
GCA_001792225.1
GCA_001792255.1
GCA_001792265.1
GCA_001792295.1
GCA_001792305.1
GCA_001792335.1
GCA_001792345.1
GCA_001792375.1
GCA_001792385.1
GCA_001792415.1
GCA_001792425.1
GCA_001792465.1
GCA_001792455.1
GCA_001792495.1
GCA_001792515.1
GCA_001792535.1
GCA_001792545.1
GCA_001792575.1
GCA_001792585.1
GCA_001768035.1
GCA_001768085.1
GCA_001768115.1
GCA_001768125.1
GCA_001768155.1
GCA_001768165.1
GCA_001768195.1
GCA_001768205.1
GCA_001768235.1
GCA_001768245.1
GCA_001768275.1
GCA_001768285.1
GCA_001768305.1
GCA_001768325.1
GCA_001768355.1
GCA_001768365.1
GCA_001768395.1
GCA_001768405.1
GCA_001768435.1
GCA_001768455.1
GCA_001768475.1
GCA_001768485.1
GCA_001768515.1
GCA_001768535.1
GCA_001768555.1
GCA_001768565.1
GCA_001768595.1
GCA_001768615.1
GCA_001768675.1
GCA_001768695.1
GCA_001768715.1
GCA_001768725.1
GCA_001768735.1
GCA_001768775.1
GCA_001768795.1
GCA_001768805.1
GCA_001768825.1
GCA_001768845.1
GCA_001768875.1
GCA_001768885.1
GCA_001768895.1
GCA_001768925.1
GCA_001768955.1
GCA_001768965.1
GCA_001769005.1
GCA_001768975.1
GCA_001769035.1
GCA_001769045.1
GCA_001769075.1
GCA_001769085.1
GCA_001769115.1
GCA_001769125.1
GCA_001769145.1
GCA_001769175.1
GCA_001769195.1
GCA_001769215.1
GCA_001769245.1
GCA_001769225.1
GCA_001769275.1
GCA_001769295.1
GCA_001769315.1
GCA_001769325.1
GCA_001769355.1
GCA_001769385.1
GCA_001769375.1
GCA_001769395.1
GCA_001769435.1
GCA_001769455.1
GCA_001769465.1
GCA_001769475.1
GCA_001769505.1
GCA_001769535.1
GCA_001769545.1
GCA_001769555.1
GCA_001769575.1
GCA_001769625.1
GCA_001769615.1
GCA_001769635.1
GCA_001769655.1
GCA_001769695.1
GCA_001769705.1
GCA_001769725.1
GCA_001769745.1
GCA_001769775.1
GCA_001769785.1
GCA_001769805.1
GCA_001769835.1
GCA_001769855.1
GCA_001769865.1
GCA_001769845.1
GCA_001769915.1
GCA_001769935.1
GCA_001769925.1
GCA_001769975.1
GCA_001769995.1
GCA_001770015.1
GCA_001770035.1
GCA_001770005.1
GCA_001770085.1
GCA_001770075.1
GCA_001770105.1
GCA_001770125.1
GCA_001770165.1
GCA_001770155.1
GCA_001770175.1
GCA_001770205.1
GCA_001770235.1
GCA_001770245.1
GCA_001770255.1
GCA_001770285.1
GCA_001770315.1
GCA_001770325.1
GCA_001770345.1
GCA_001770355.1
GCA_001770395.1
GCA_001770415.1
GCA_001770425.1
GCA_001770435.1
GCA_001770475.1
GCA_001770495.1
GCA_001770505.1
GCA_001770525.1
GCA_001770545.1
GCA_001770575.1
GCA_001770585.1
GCA_001770615.1
GCA_001770625.1
GCA_001770655.1
GCA_001770675.1
GCA_001770695.1
GCA_001770705.1
GCA_001770725.1
GCA_001770745.1
GCA_001770775.1
GCA_001770785.1
GCA_001770815.1
GCA_001770805.1
GCA_001770855.1
GCA_001770865.1
GCA_001770905.1
GCA_001770895.1
GCA_001770935.1
GCA_001770955.1
GCA_001770985.1
GCA_001770965.1
GCA_001770995.1
GCA_001771035.1
GCA_001771065.1
GCA_001771075.1
GCA_001771115.1
GCA_001771135.1
GCA_001771155.1
GCA_001771165.1
GCA_001771185.1
GCA_001771215.1
GCA_001771235.1
GCA_001771245.1
GCA_001771275.1
GCA_001771285.1
GCA_001771315.1
GCA_001771325.1
GCA_001771345.1
GCA_001771365.1
GCA_001771395.1
GCA_001771425.1
GCA_001771415.1
GCA_001771455.1
GCA_001771465.1
GCA_001771495.1
GCA_001771505.1
GCA_001771545.1
GCA_001771535.1
GCA_001771575.1
GCA_001771585.1
GCA_001771615.1
GCA_001771625.1
GCA_001771655.1
GCA_001771665.1
GCA_001771695.1
GCA_001771705.1
GCA_001771745.1
GCA_001771735.1
GCA_001771775.1
GCA_001771785.1
GCA_001771815.1
GCA_001771825.1
GCA_001771845.1
GCA_001771865.1
GCA_001771895.1
GCA_001771905.1
GCA_001771915.1
GCA_001771935.1
GCA_001771975.1
GCA_001771985.1
GCA_001772005.1
GCA_001772025.1
GCA_001772055.1
GCA_001772075.1
GCA_001772105.1
GCA_001772095.1
GCA_001772145.1
GCA_001772135.1
GCA_001772175.1
GCA_001772185.1
GCA_001772225.1
GCA_001772215.1
GCA_001772255.1
GCA_001772265.1
GCA_001772295.1
GCA_001772305.1
GCA_001772335.1
GCA_001772355.1
GCA_001772375.1
GCA_001772385.1
GCA_001772415.1
GCA_001772435.1
GCA_001772455.1
GCA_001772465.1
GCA_001772485.1
GCA_001772515.1
GCA_001772535.1
GCA_001772545.1
GCA_001772575.1
GCA_001772585.1
GCA_001772615.1
GCA_001772625.1
GCA_001772655.1
GCA_001772665.1
GCA_001772695.1
GCA_001772705.1
GCA_001772715.1
GCA_001772745.1
GCA_001772775.1
GCA_001772795.1
GCA_001772815.1
GCA_001772805.1
GCA_001772855.1
GCA_001772865.1
GCA_001772885.1
GCA_001772895.1
GCA_001772935.1
GCA_001772955.1
GCA_001772965.1
GCA_001772985.1
GCA_001773015.1
GCA_001773035.1
GCA_001773055.1
GCA_001773065.1
GCA_001773095.1
GCA_001773115.1
GCA_001773145.1
GCA_001773135.1
GCA_001773175.1
GCA_001773195.1
GCA_001773215.1
GCA_001773225.1
GCA_001773255.1
GCA_001773275.1
GCA_001773295.1
GCA_001773305.1
GCA_001773315.1
GCA_001773375.1
GCA_001773385.1
GCA_001773395.1
GCA_001773425.1
GCA_001773455.1
GCA_001773465.1
GCA_001773485.1
GCA_001773505.1
GCA_001773535.1
GCA_001773545.1
GCA_001773575.1
GCA_001773585.1
GCA_001773615.1
GCA_001773625.1
GCA_001773655.1
GCA_001773645.1
GCA_001773695.1
GCA_001773715.1
GCA_001773725.1
GCA_001773735.1
GCA_001773775.1
GCA_001773795.1
GCA_001773815.1
GCA_001773825.1
GCA_001773855.1
GCA_001773875.1
GCA_001773895.1
GCA_001773915.1
GCA_001773925.1
GCA_001773955.1
GCA_001773975.1
GCA_001773995.1
GCA_001774005.1
GCA_001774035.1
GCA_001774055.1
GCA_001774075.1
GCA_001774085.1
GCA_001774105.1
GCA_001774135.1
GCA_001774155.1
GCA_001774165.1
GCA_001774195.1
GCA_001774215.1
GCA_001774235.1
GCA_001774245.1
GCA_001774275.1
GCA_001774295.1
GCA_001774315.1
GCA_001774335.1
GCA_001774345.1
GCA_001774375.1
GCA_001774395.1
GCA_001774415.1
GCA_001774425.1
GCA_001774455.1
GCA_001774475.1
GCA_001774495.1
GCA_001774505.1
GCA_001774535.1
GCA_001774555.1
GCA_001774575.1
GCA_001774585.1
GCA_001774615.1
GCA_001774635.1
GCA_001774655.1
GCA_001792915.1
GCA_001792945.1
GCA_001792935.1
GCA_001792925.1
GCA_001793015.1
GCA_001793005.1
GCA_001792995.1
GCA_001793025.1
GCA_001793085.1
GCA_001793075.1
GCA_001793095.1
GCA_001793105.1
GCA_001793155.1
GCA_001793165.1
GCA_001793175.1
GCA_001793185.1
GCA_001793235.1
GCA_001793255.1
GCA_001793265.1
GCA_001793275.1
GCA_001793315.1
GCA_001793335.1
GCA_001793345.1
GCA_001793355.1
GCA_001793395.1
GCA_001793415.1
GCA_001793425.1
GCA_001793455.1
GCA_001793465.1
GCA_001793475.1
GCA_001793485.1
GCA_001793535.1
GCA_001793555.1
GCA_001793545.1
GCA_001793575.1
GCA_001793625.1
GCA_001793615.1
GCA_001793635.1
GCA_001793665.1
GCA_001793695.1
GCA_001793715.1
GCA_001793705.1
GCA_001793755.1
GCA_001793775.1
GCA_001793785.1
GCA_001793815.1
GCA_001793825.1
GCA_001793855.1
GCA_001793865.1
GCA_001793895.1
GCA_001793905.1
GCA_001793935.1
GCA_001793945.1
GCA_001793985.1
GCA_001793975.1
GCA_001794015.1
GCA_001794025.1
GCA_001794055.1
GCA_001794065.1
GCA_001794095.1
GCA_001794105.1
GCA_001794125.1
GCA_001794145.1
GCA_001794175.1
GCA_001794195.1
GCA_001794205.1
GCA_001794215.1
GCA_001794255.1
GCA_001794275.1
GCA_001794285.1
GCA_001794295.1
GCA_001794335.1
GCA_001794355.1
GCA_001794375.1
GCA_001794385.1
GCA_001794415.1
GCA_001794435.1
GCA_001794455.1
GCA_001794475.1
GCA_001794485.1
GCA_001794515.1
GCA_001794525.1
GCA_001794555.1
GCA_001794575.1
GCA_001794595.1
GCA_001794605.1
GCA_001794635.1
GCA_001794655.1
GCA_001794675.1
GCA_001794695.1
GCA_001794715.1
GCA_001794735.1
GCA_001794755.1
GCA_001794775.1
GCA_001794795.1
GCA_001794815.1
GCA_001794825.1
GCA_001794865.1
GCA_001794855.1
GCA_001794895.1
GCA_001794905.1
GCA_001794935.1
GCA_001794945.1
GCA_001794965.1
GCA_001794985.1
GCA_001795015.1
GCA_001795035.1
GCA_001795045.1
GCA_001795065.1
GCA_001795085.1
GCA_001795115.1
GCA_001795125.1
GCA_001795155.1
GCA_001795165.1
GCA_001795195.1
GCA_001795205.1
GCA_001795235.1
GCA_001795245.1
GCA_001795275.1
GCA_001795285.1
GCA_001795315.1
GCA_001795335.1
GCA_001795345.1
GCA_001795385.1
GCA_001795365.1
GCA_001795415.1
GCA_001795495.1
GCA_001795505.1
GCA_001795535.1
GCA_001795545.1
GCA_001795585.1
GCA_001795575.1
GCA_001795615.1
GCA_001795625.1
GCA_001795655.1
GCA_001795665.1
GCA_001795695.1
GCA_001795715.1
GCA_001795735.1
GCA_001795745.1
GCA_001795775.1
GCA_001795795.1
GCA_001795815.1
GCA_001795825.1
GCA_001795855.1
GCA_001795875.1
GCA_001795895.1
GCA_001795915.1
GCA_001795935.1
GCA_001795955.1
GCA_001795975.1
GCA_001795995.1
GCA_001796015.1
GCA_001796025.1
GCA_001796045.1
GCA_001796065.1
GCA_001796095.1
GCA_001796105.1
GCA_001796125.1
GCA_001796155.1
GCA_001796175.1
GCA_001796185.1
GCA_001796195.1
GCA_001796235.1
GCA_001796255.1
GCA_001796285.1
GCA_001796275.1
GCA_001796315.1
GCA_001796335.1
GCA_001796365.1
GCA_001796355.1
GCA_001796395.1
GCA_001796415.1
GCA_001796435.1
GCA_001796445.1
GCA_001796475.1
GCA_001796495.1
GCA_001796515.1
GCA_001796525.1
GCA_001796555.1
GCA_001796575.1
GCA_001796595.1
GCA_001796605.1
GCA_001796635.1
GCA_001796655.1
GCA_001796685.1
GCA_001796675.1
GCA_001796715.1
GCA_001796725.1
GCA_001796755.1
GCA_001796765.1
GCA_001796785.1
GCA_001796805.1
GCA_001796835.1
GCA_001796845.1
GCA_001796865.1
GCA_001796885.1
GCA_001796915.1
GCA_001796935.1
GCA_001796945.1
GCA_001796965.1
GCA_001796995.1
GCA_001797015.1
GCA_001797035.1
GCA_001797045.1
GCA_001797075.1
GCA_001797095.1
GCA_001797105.1
GCA_001797125.1
GCA_001797155.1
GCA_001797185.1
GCA_001797165.1
GCA_001797195.1
GCA_001797235.1
GCA_001797255.1
GCA_001797275.1
GCA_001797335.1
GCA_001797355.1
GCA_001797365.1
GCA_001797395.1
GCA_001797415.1
GCA_001797435.1
GCA_001797445.1
GCA_001797465.1
GCA_001797495.1
GCA_001797525.1
GCA_001797515.1
GCA_001797505.1
GCA_001797575.1
GCA_001797585.1
GCA_001797595.1
GCA_001797615.1
GCA_001797655.1
GCA_001797665.1
GCA_001797675.1
GCA_001797695.1
GCA_001797735.1
GCA_001797745.1
GCA_001797765.1
GCA_001797785.1
GCA_001797815.1
GCA_001797825.1
GCA_001797845.1
GCA_001797865.1
GCA_001797895.1
GCA_001797905.1
GCA_001797935.1
GCA_001797945.1
GCA_001797975.1
GCA_001797985.1
GCA_001798005.1
GCA_001798015.1
GCA_001798055.1
GCA_001798075.1
GCA_001798085.1
GCA_001798105.1
GCA_001798135.1
GCA_001798155.1
GCA_001798165.1
GCA_001798185.1
GCA_001798205.1
GCA_001798235.1
GCA_001798255.1
GCA_001798265.1
GCA_001798285.1
GCA_001798315.1
GCA_001798335.1
GCA_001798355.1
GCA_001798365.1
GCA_001798395.1
GCA_001798425.1
GCA_001798415.1
GCA_001798455.1
GCA_001798475.1
GCA_001798485.1
GCA_001798515.1
GCA_001798535.1
GCA_001798545.1
GCA_001798565.1
GCA_001798595.1
GCA_001798605.1
GCA_001798625.1
GCA_001798655.1
GCA_001798685.1
GCA_001798675.1
GCA_001798715.1
GCA_001798725.1
GCA_001798755.1
GCA_001798765.1
GCA_001798785.1
GCA_001798805.1
GCA_001798835.1
GCA_001798855.1
GCA_001798865.1
GCA_001798885.1
GCA_001798915.1
GCA_001798945.1
GCA_001798935.1
GCA_001798975.1
GCA_001798995.1
GCA_001799015.1
GCA_001799025.1
GCA_001799045.1
GCA_001799065.1
GCA_001799095.1
GCA_001799115.1
GCA_001799125.1
GCA_001799145.1
GCA_001799175.1
GCA_001799195.1
GCA_001799205.1
GCA_001799225.1
GCA_001799255.1
GCA_001799275.1
GCA_001799285.1
GCA_001799305.1
GCA_001765415.1
GCA_900099975.1
GCA_008107585.1
GCA_001766875.1
GCA_001766905.1
GCA_001766895.1
GCA_001766955.1
GCA_001766965.1
GCA_001766985.1
GCA_001766975.1
GCA_001767035.1
GCA_001767055.1
GCA_001767065.1
GCA_001767075.1
GCA_001767115.1
GCA_001767135.1
GCA_001767145.1
GCA_001767165.1
GCA_001767195.1
GCA_001767435.1
GCA_001767455.1
GCA_001767445.1
GCA_001767495.1
GCA_001767515.1
GCA_001767525.1
GCA_001767575.1
GCA_001767595.1
GCA_001767615.1
GCA_001767655.1
GCA_001767675.1
GCA_001767695.1
GCA_001767685.1
GCA_001767735.1
GCA_001767775.1
GCA_001767755.1
GCA_001767795.1
GCA_001767835.1
GCA_001767855.1
GCA_001767865.1
GCA_001767885.1
GCA_001767915.1
GCA_001767925.1
GCA_001767955.1
GCA_001767945.1
GCA_001767995.1
GCA_001768015.1
GCA_001749745.1
GCA_001766815.1
GCA_001766825.1
GCA_000515315.1
GCA_020725545.1
GCA_001799365.1
GCA_001799395.1
GCA_001799475.1
GCA_001799485.1
GCA_001799505.1
GCA_001799535.1
GCA_001799565.1
GCA_001799555.1
GCA_001799575.1
GCA_001799615.1
GCA_001799635.1
GCA_001799645.1
GCA_001799675.1
GCA_001799695.1
GCA_001799715.1
GCA_001799735.1
GCA_001799745.1
GCA_001799775.1
GCA_001799795.1
GCA_001799815.1
GCA_001799825.1
GCA_001799845.1
GCA_001799875.1
GCA_001799895.1
GCA_001799915.1
GCA_001799925.1
GCA_001799945.1
GCA_001799975.1
GCA_001799995.1
GCA_001800005.1
GCA_001800015.1
GCA_001800025.1
GCA_001800075.1
GCA_001800095.1
GCA_001800085.1
GCA_001800135.1
GCA_001800155.1
GCA_001800165.1
GCA_001800205.1
GCA_001800185.1
GCA_001800235.1
GCA_001800245.1
GCA_001800275.1
GCA_001800285.1
GCA_001800315.1
GCA_001800325.1
GCA_001800355.1
GCA_001800375.1
GCA_001800395.1
GCA_001800425.1
GCA_001800405.1
GCA_001800455.1
GCA_001800475.1
GCA_001800495.1
GCA_001800515.1
GCA_001800525.1
GCA_001800555.1
GCA_001800565.1
GCA_001800605.1
GCA_001800595.1
GCA_001800635.1
GCA_001800665.1
GCA_001800675.1
GCA_001800715.1
GCA_001800735.1
GCA_001800755.1
GCA_001800745.1
GCA_001800795.1
GCA_001800815.1
GCA_001800825.1
GCA_001800835.1
GCA_001800865.1
GCA_001800895.1
GCA_001800905.1
GCA_001800925.1
GCA_001800945.1
GCA_001800975.1
GCA_020723965.1
GCA_001803385.1
GCA_001803415.1
GCA_001803445.1
GCA_001803475.1
GCA_001803465.1
GCA_001803505.1
GCA_001803525.1
GCA_001803535.1
GCA_001803575.1
GCA_001803565.1
GCA_001803605.1
GCA_001803615.1
GCA_001803635.1
GCA_001803645.1
GCA_001803685.1
GCA_001803705.1
GCA_001803715.1
GCA_001803725.1
GCA_001803765.1
GCA_001803785.1
GCA_001803795.1
GCA_001803815.1
GCA_001803845.1
GCA_001803865.1
GCA_001803875.1
GCA_001803885.1
GCA_001803925.1
GCA_001803945.1
GCA_001803955.1
GCA_001803975.1
GCA_001804005.1
GCA_001804025.1
GCA_001804045.1
GCA_001804055.1
GCA_001804065.1
GCA_001804105.1
GCA_001804125.1
GCA_001804145.1
GCA_001804165.1
GCA_001804155.1
GCA_001804205.1
GCA_001804225.1
GCA_001804245.1
GCA_001804255.1
GCA_001804285.1
GCA_001804305.1
GCA_001804315.1
GCA_001804345.1
GCA_001804365.1
GCA_001804385.1
GCA_001804395.1
GCA_001804415.1
GCA_001804445.1
GCA_001804465.1
GCA_001804475.1
GCA_001804485.1
GCA_001804525.1
GCA_001804545.1
GCA_001804555.1
GCA_001804565.1
GCA_001804605.1
GCA_001804625.1
GCA_001804645.1
GCA_001804635.1
GCA_001804665.1
GCA_001804705.1
GCA_001804715.1
GCA_001804735.1
GCA_001804755.1
GCA_001804785.1
GCA_001804805.1
GCA_001804815.1
GCA_001804825.1
GCA_001804865.1
GCA_001804885.1
GCA_001804905.1
GCA_001804915.1
GCA_001804945.1
GCA_001804965.1
GCA_001804975.1
GCA_001805005.1
GCA_001805025.1
GCA_001805045.1
GCA_001805055.1
GCA_001805085.1
GCA_001805105.1
GCA_001805125.1
GCA_001805135.1
GCA_001805165.1
GCA_001805185.1
GCA_001805205.1
GCA_001805235.1
GCA_001805245.1
GCA_001805225.1
GCA_001805285.1
GCA_001805305.1
GCA_001805325.1
GCA_001805295.1
GCA_001805365.1
GCA_001805395.1
GCA_001805375.1
GCA_001805405.1
GCA_001805445.1
GCA_001805465.1
GCA_001805475.1
GCA_001805485.1
GCA_001805525.1
GCA_001805545.1
GCA_001805565.1
GCA_001805575.1
GCA_001805605.1
GCA_001805615.1
GCA_001805645.1
GCA_001805655.1
GCA_001805685.1
GCA_001805695.1
GCA_001805725.1
GCA_001805735.1
GCA_001805765.1
GCA_001805775.1
GCA_001805805.1
GCA_001805815.1
GCA_001805845.1
GCA_001805855.1
GCA_001805885.1
GCA_001805895.1
GCA_001805925.1
GCA_001805945.1
GCA_001805965.1
GCA_001805975.1
GCA_001805995.1
GCA_001806025.1
GCA_001806045.1
GCA_001806055.1
GCA_001806075.1
GCA_001806235.1
GCA_001806225.1
GCA_001808185.1
GCA_001801025.1
GCA_001801055.1
GCA_001801065.1
GCA_001801085.1
GCA_001801105.1
GCA_001801135.1
GCA_001801155.1
GCA_001801175.1
GCA_001801165.1
GCA_001801215.1
GCA_001801235.1
GCA_001801255.1
GCA_001801285.1
GCA_001801305.1
GCA_001801315.1
GCA_001801345.1
GCA_001801365.1
GCA_001801375.1
GCA_001801405.1
GCA_001801425.1
GCA_001801435.1
GCA_001801465.1
GCA_001801485.1
GCA_001801495.1
GCA_001801515.1
GCA_001801545.1
GCA_001801575.1
GCA_001801565.1
GCA_001801605.1
GCA_001801625.1
GCA_001801635.1
GCA_001801665.1
GCA_001801685.1
GCA_001801695.1
GCA_001801725.1
GCA_001801745.1
GCA_001801755.1
GCA_001801785.1
GCA_001801815.1
GCA_001801805.1
GCA_001801825.1
GCA_001801865.1
GCA_001801885.1
GCA_001801895.1
GCA_001801915.1
GCA_001801945.1
GCA_001801965.1
GCA_001801995.1
GCA_001801985.1
GCA_001802015.1
GCA_001802045.1
GCA_001802055.1
GCA_001802095.1
GCA_001802085.1
GCA_001802125.1
GCA_001802135.1
GCA_001802165.1
GCA_001802185.1
GCA_001802215.1
GCA_001802205.1
GCA_001802245.1
GCA_001802285.1
GCA_001802295.1
GCA_001802325.1
GCA_001802335.1
GCA_001802355.1
GCA_001802375.1
GCA_001802405.1
GCA_001802425.1
GCA_001802445.1
GCA_001802455.1
GCA_001802485.1
GCA_001802505.1
GCA_001802525.1
GCA_001802535.1
GCA_001802565.1
GCA_001802575.1
GCA_001802605.1
GCA_001802615.1
GCA_001802645.1
GCA_001802655.1
GCA_001802685.1
GCA_001802705.1
GCA_001802725.1
GCA_001802715.1
GCA_001802785.1
GCA_001802795.1
GCA_001802805.1
GCA_001802845.1
GCA_001802865.1
GCA_001802885.1
GCA_001802895.1
GCA_001802915.1
GCA_001802945.1
GCA_001802955.1
GCA_001802975.1
GCA_001802995.1
GCA_001803025.1
GCA_001803045.1
GCA_001803055.1
GCA_001803075.1
GCA_001803105.1
GCA_001803125.1
GCA_001803135.1
GCA_001803165.1
GCA_001803185.1
GCA_001803205.1
GCA_001803225.1
GCA_001803235.1
GCA_001803255.1
GCA_001803285.1
GCA_001803305.1
GCA_001803315.1
GCA_015500095.1
GCA_020722815.1
GCA_011030385.1
GCA_001808335.1
GCA_019550835.1
GCA_010892325.1
GCA_001811625.1
GCA_001813415.1
GCA_001815865.1
GCA_001816375.1
GCA_001816385.1
GCA_001816405.1
GCA_001816425.1
GCA_001816455.1
GCA_001816485.1
GCA_001816475.1
GCA_001816495.1
GCA_001816535.1
GCA_001816555.1
GCA_001816575.1
GCA_001816585.1
GCA_001816605.1
GCA_001816635.1
GCA_001816655.1
GCA_001816645.1
GCA_001816695.1
GCA_001816735.1
GCA_001816725.1
GCA_001816715.1
GCA_001816775.1
GCA_001816795.1
GCA_001816825.1
GCA_001816815.1
GCA_001816835.1
GCA_001816875.1
GCA_001816895.1
GCA_001816905.1
GCA_001816915.1
GCA_001816955.1
GCA_001816975.1
GCA_001816985.1
GCA_001816995.1
GCA_001817035.1
GCA_001817055.1
GCA_001817065.1
GCA_001817095.1
GCA_001817115.1
GCA_001817135.1
GCA_001817145.1
GCA_001817175.1
GCA_001817195.1
GCA_001817215.1
GCA_001817235.1
GCA_001817255.1
GCA_001817265.1
GCA_001817295.1
GCA_001817305.1
GCA_001817345.1
GCA_001817335.1
GCA_001817375.1
GCA_001817385.1
GCA_001817415.1
GCA_001817425.1
GCA_001817455.1
GCA_001817465.1
GCA_001817495.1
GCA_001817505.1
GCA_001817535.1
GCA_001817545.1
GCA_001817575.1
GCA_001817585.1
GCA_001817615.1
GCA_001817635.1
GCA_001817655.1
GCA_001817675.1
GCA_001817685.1
GCA_001817715.1
GCA_001817735.1
GCA_001817755.1
GCA_001817765.1
GCA_001817795.1
GCA_001817805.1
GCA_001817835.1
GCA_001817845.1
GCA_001817875.1
GCA_001817925.1
GCA_001817935.1
GCA_001817915.1
GCA_001817975.1
GCA_001817995.1
GCA_001818005.1
GCA_001818015.1
GCA_001818055.1
GCA_001818075.1
GCA_001818085.1
GCA_001818105.1
GCA_001818135.1
GCA_001818155.1
GCA_001818175.1
GCA_001818185.1
GCA_001818205.1
GCA_001818235.1
GCA_001818255.1
GCA_001818275.1
GCA_001818285.1
GCA_001818315.1
GCA_001818335.1
GCA_001818355.1
GCA_001818365.1
GCA_001818395.1
GCA_001818415.1
GCA_001818435.1
GCA_001818445.1
GCA_001818475.1
GCA_001818495.1
GCA_001818515.1
GCA_001818545.1
GCA_001818535.1
GCA_001818575.1
GCA_001818595.1
GCA_001818615.1
GCA_001818625.1
GCA_001818655.1
GCA_001818675.1
GCA_001818695.1
GCA_001818705.1
GCA_001818735.1
GCA_001818755.1
GCA_001818775.1
GCA_001818785.1
GCA_001818815.1
GCA_001818835.1
GCA_001818855.1
GCA_001818865.1
GCA_001818895.1
GCA_001818915.1
GCA_001818935.1
GCA_001818945.1
GCA_001818975.1
GCA_001818995.1
GCA_001819015.1
GCA_001819035.1
GCA_001819055.1
GCA_001819075.1
GCA_001819095.1
GCA_001819115.1
GCA_001819135.1
GCA_001819145.1
GCA_001819175.1
GCA_001819195.1
GCA_001819215.1
GCA_001819235.1
GCA_001819255.1
GCA_001819265.1
GCA_001819295.1
GCA_001819315.1
GCA_001819335.1
GCA_001819345.1
GCA_001819375.1
GCA_001819395.1
GCA_001819415.1
GCA_001819435.1
GCA_001819455.1
GCA_001819475.1
GCA_001819495.1
GCA_001819505.1
GCA_001819535.1
GCA_001819555.1
GCA_001819575.1
GCA_001819585.1
GCA_001819605.1
GCA_001819635.1
GCA_001819665.1
GCA_001819655.1
GCA_001819695.1
GCA_001819715.1
GCA_001819735.1
GCA_001819745.1
GCA_001819775.1
GCA_001819785.1
GCA_001819815.1
GCA_001819835.1
GCA_001819855.1
GCA_001819875.1
GCA_001819895.1
GCA_001819905.1
GCA_001819935.1
GCA_001819945.1
GCA_001819975.1
GCA_001819985.1
GCA_001820015.1
GCA_001820035.1
GCA_001820055.1
GCA_001820065.1
GCA_001820095.1
GCA_001820115.1
GCA_001820145.1
GCA_001820135.1
GCA_001820175.1
GCA_001820195.1
GCA_001820215.1
GCA_001820225.1
GCA_001820255.1
GCA_001820275.1
GCA_001820295.1
GCA_001820305.1
GCA_001820325.1
GCA_001820355.1
GCA_001820375.1
GCA_001820395.1
GCA_001820405.1
GCA_001820435.1
GCA_001820445.1
GCA_001820475.1
GCA_001820485.1
GCA_001820515.1
GCA_001820535.1
GCA_001820555.1
GCA_001820565.1
GCA_001820595.1
GCA_001820605.1
GCA_001820635.1
GCA_001820655.1
GCA_001820675.1
GCA_001820685.1
GCA_001820715.1
GCA_001820725.1
GCA_001820755.1
GCA_001820775.1
GCA_001820785.1
GCA_001820815.1
GCA_001820825.1
GCA_001820855.1
GCA_001820875.1
GCA_001820885.1
GCA_001820905.1
GCA_001820935.1
GCA_001820955.1
GCA_001820965.1
GCA_001820985.1
GCA_001821015.1
GCA_001821035.1
GCA_001821055.1
GCA_001821065.1
GCA_001821095.1
GCA_001821115.1
GCA_001821135.1
GCA_001821155.1
GCA_001821165.1
GCA_001821185.1
GCA_001821215.1
GCA_001821235.1
GCA_001821245.1
GCA_001821275.1
GCA_001821295.1
GCA_001821315.1
GCA_001821305.1
GCA_001821355.1
GCA_001821375.1
GCA_001821395.1
GCA_001821385.1
GCA_001821435.1
GCA_001821455.1
GCA_001821475.1
GCA_001821485.1
GCA_001821505.1
GCA_001821535.1
GCA_001821555.1
GCA_001821575.1
GCA_001821585.1
GCA_001821615.1
GCA_001821655.1
GCA_001821675.1
GCA_001821685.1
GCA_001821715.1
GCA_001821725.1
GCA_001821755.1
GCA_001821765.1
GCA_001821795.1
GCA_001821805.1
GCA_001821835.1
GCA_001821845.1
GCA_001821885.1
GCA_001821875.1
GCA_001821935.1
GCA_001821925.1
GCA_001821915.1
GCA_001821945.1
GCA_001821995.1
GCA_001822005.1
GCA_001822025.1
GCA_001822065.1
GCA_001822055.1
GCA_001822075.1
GCA_001822095.1
GCA_001822135.1
GCA_001822155.1
GCA_001822145.1
GCA_001822165.1
GCA_001822215.1
GCA_001822225.1
GCA_001822235.1
GCA_001822245.1
GCA_001822295.1
GCA_001822305.1
GCA_001822325.1
GCA_001822345.1
GCA_001822375.1
GCA_001822385.1
GCA_001822415.1
GCA_001822425.1
GCA_001822455.1
GCA_001822475.1
GCA_001822495.1
GCA_001822505.1
GCA_001822535.1
GCA_001822555.1
GCA_001822575.1
GCA_001822595.1
GCA_001822615.1
GCA_001822625.1
GCA_001822655.1
GCA_001822675.1
GCA_001822695.1
GCA_001822705.1
GCA_001822735.1
GCA_001822755.1
GCA_001822765.1
GCA_001822795.1
GCA_001822815.1
GCA_001822835.1
GCA_001822855.1
GCA_001822865.1
GCA_001822895.1
GCA_001822905.1
GCA_001822935.1
GCA_001822945.1
GCA_001822975.1
GCA_001822985.1
GCA_001823015.1
GCA_001823025.1
GCA_001823055.1
GCA_001823065.1
GCA_001823095.1
GCA_001823105.1
GCA_001823135.1
GCA_001823155.1
GCA_001823185.1
GCA_001823165.1
GCA_001823215.1
GCA_001823235.1
GCA_001823255.1
GCA_001823265.1
GCA_001823295.1
GCA_001823315.1
GCA_001823335.1
GCA_001823345.1
GCA_001823375.1
GCA_001823385.1
GCA_001823415.1
GCA_001823425.1
GCA_001823455.1
GCA_001823475.1
GCA_001823505.1
GCA_001823495.1
GCA_001823545.1
GCA_001823535.1
GCA_001823575.1
GCA_001823595.1
GCA_001823605.1
GCA_001823625.1
GCA_001823655.1
GCA_001823665.1
GCA_001823695.1
GCA_001823715.1
GCA_001823735.1
GCA_001823745.1
GCA_001823775.1
GCA_001823795.1
GCA_001823815.1
GCA_001823825.1
GCA_001823845.1
GCA_001823875.1
GCA_001823895.1
GCA_001823915.1
GCA_001823925.1
GCA_001823945.1
GCA_001823975.1
GCA_001823995.1
GCA_001824025.1
GCA_001824005.1
GCA_001824055.1
GCA_001824075.1
GCA_001824095.1
GCA_001824105.1
GCA_001824135.1
GCA_001824155.1
GCA_001824175.1
GCA_001824195.1
GCA_001824215.1
GCA_001824235.1
GCA_001824255.1
GCA_001824275.1
GCA_001824295.1
GCA_001824315.1
GCA_001824325.1
GCA_001824355.1
GCA_001824375.1
GCA_001824395.1
GCA_001824405.1
GCA_001824435.1
GCA_001824455.1
GCA_001824485.1
GCA_001824505.1
GCA_001824525.1
GCA_001824555.1
GCA_001824565.1
GCA_001824595.1
GCA_001824605.1
GCA_001824635.1
GCA_001824645.1
GCA_001824675.1
GCA_001824685.1
GCA_001824715.1
GCA_001824735.1
GCA_001824745.1
GCA_001824755.1
GCA_001824795.1
GCA_001824815.1
GCA_001824825.1
GCA_001824845.1
GCA_001824875.1
GCA_001824885.1
GCA_001824915.1
GCA_001824925.1
GCA_001824955.1
GCA_001824975.1
GCA_001824985.1
GCA_001825005.1
GCA_001825035.1
GCA_001825055.1
GCA_001825065.1
GCA_001825075.1
GCA_001825115.1
GCA_001825145.1
GCA_001825135.1
GCA_001825155.1
GCA_001825195.1
GCA_001825215.1
GCA_001825235.1
GCA_001825245.1
GCA_001825255.1
GCA_001825295.1
GCA_001825325.1
GCA_001825315.1
GCA_001825335.1
GCA_001825365.1
GCA_001825405.1
GCA_001825395.1
GCA_001825415.1
GCA_001825445.1
GCA_001825485.1
GCA_001825475.1
GCA_001825495.1
GCA_001825525.1
GCA_001825555.1
GCA_001825565.1
GCA_001825595.1
GCA_001825635.1
GCA_001825655.1
GCA_001825665.1
GCA_001825675.1
GCA_001825715.1
GCA_001828245.1
GCA_001828265.1
GCA_001828295.1
GCA_001828305.1
GCA_001828335.1
GCA_001828345.1
GCA_001828365.1
GCA_001828385.1
GCA_001828415.1
GCA_001828445.1
GCA_001828435.1
GCA_001828465.1
GCA_001828495.1
GCA_001828515.1
GCA_001828545.1
GCA_001828565.1
GCA_001828535.1
GCA_001828595.1
GCA_001828605.1
GCA_001828645.1
GCA_001828635.1
GCA_001828685.1
GCA_001828665.1
GCA_001828715.1
GCA_001828735.1
GCA_001828745.1
GCA_001828765.1
GCA_001828795.1
GCA_001828815.1
GCA_001828845.1
GCA_001828835.1
GCA_001828855.1
GCA_001828895.1
GCA_001828915.1
GCA_001828925.1
GCA_001828935.1
GCA_001828995.1
GCA_001829005.1
GCA_001829035.1
GCA_001829045.1
GCA_001829075.1
GCA_001829085.1
GCA_001829125.1
GCA_001829155.1
GCA_001829165.1
GCA_001829185.1
GCA_001829215.1
GCA_001829235.1
GCA_001829245.1
GCA_001829255.1
GCA_001829295.1
GCA_001829315.1
GCA_001829335.1
GCA_001829345.1
GCA_001829375.1
GCA_001829395.1
GCA_001829425.1
GCA_001829415.1
GCA_001829455.1
GCA_001829475.1
GCA_001829495.1
GCA_001829505.1
GCA_001829535.1
GCA_001829835.1
GCA_001829855.1
GCA_002355555.1
GCA_001816045.1
GCA_002067825.1
GCA_001829865.1
GCA_001829915.1
GCA_001829935.1
GCA_001829955.1
GCA_001829965.1
GCA_001829995.1
GCA_001830015.1
GCA_001830035.1
GCA_001830045.1
GCA_001830065.1
GCA_001830095.1
GCA_001830115.1
GCA_001830165.1
GCA_001830205.1
GCA_001830235.1
GCA_001830245.1
GCA_001830275.1
GCA_001830285.1
GCA_001830315.1
GCA_001830365.1
GCA_001830395.1
GCA_001830425.1
GCA_001830455.1
GCA_001830475.1
GCA_001830565.1
GCA_001830585.1
GCA_001830615.1
GCA_001830635.1
GCA_001830645.1
GCA_001830835.1
GCA_001830865.1
GCA_001830895.1
GCA_001830905.1
GCA_001830935.1
GCA_001830945.1
GCA_001830975.1
GCA_001831055.1
GCA_001831095.1
GCA_001831115.1
GCA_001831125.1
GCA_001831135.1
GCA_001831175.1
GCA_000422525.1
GCA_013791855.1
GCA_001672295.1
GCA_900142655.1
GCA_900113905.1
GCA_001853345.1
GCA_001853795.1
GCA_001761465.1
GCA_001708305.1
GCA_001758465.1
GCA_002080475.1
GCA_001854225.1
GCA_001854475.1
GCA_900099645.1
GCA_900099715.1
GCA_900100345.1
GCA_900100095.1
GCA_900099615.1
GCA_900167085.1
GCA_900100475.1
GCA_900100155.1
GCA_900100255.1
GCA_900099775.1
GCA_900102135.1
GCA_900100595.1
GCA_900102065.1
GCA_001705175.1
GCA_011455875.1
GCA_900102235.1
GCA_902498735.1
GCA_900101495.1
GCA_900100895.1
GCA_900101895.1
GCA_900102505.1
GCA_900102695.1
GCA_002796795.1
GCA_900102855.1
GCA_900103005.1
GCA_900141825.1
GCA_019638805.1
GCA_900103035.1
GCA_900104175.1
GCA_900101825.1
GCA_900103495.1
GCA_900100975.1
GCA_900103615.1
GCA_900104245.1
GCA_900104045.1
GCA_900100715.1
GCA_900101745.1
GCA_900102145.1
GCA_001855385.1
GCA_900102885.1
GCA_900103955.1
GCA_900101085.1
GCA_900096895.1
GCA_900100605.1
GCA_900099785.1
GCA_900104215.1
GCA_900104135.1
GCA_900100195.1
GCA_018130265.1
GCA_900103915.1
GCA_900101185.1
GCA_900104445.1
GCA_900104475.1
GCA_900100395.1
GCA_900100735.1
GCA_900102545.1
GCA_900099815.1
GCA_900103875.1
GCA_900101885.1
GCA_900103445.1
GCA_900104555.1
GCA_900104525.1
GCA_900102925.1
GCA_900102685.1
GCA_900102055.1
GCA_900102525.1
GCA_900102905.1
GCA_900100275.1
GCA_900101705.1
GCA_900100655.1
GCA_900101835.1
GCA_004564325.1
GCA_900100325.1
GCA_900102745.1
GCA_900101615.1
GCA_900103885.1
GCA_900103735.1
GCA_900101285.1
GCA_900101075.1
GCA_900102305.1
GCA_900102045.1
GCA_900100295.1
GCA_900102225.1
GCA_900112895.1
GCA_014196395.1
GCA_900101385.1
GCA_900103285.1
GCA_900100245.1
GCA_900103985.1
GCA_900100725.1
GCA_018403785.1
GCA_900099705.1
GCA_900103185.1
GCA_004366375.1
GCA_003029845.1
GCA_900100765.1
GCA_900102435.1
GCA_900101845.1
GCA_900100665.1
GCA_900104375.1
GCA_900103275.1
GCA_900103425.1
GCA_900092135.1
GCA_004362515.1
GCA_900101095.1
GCA_900100705.1
GCA_900100085.1
GCA_900101435.1
GCA_002240355.1
GCA_900104455.1
GCA_004117075.1
GCA_900099965.1
GCA_900103535.1
GCA_900100925.1
GCA_900099765.1
GCA_900103545.1
GCA_900099695.1
GCA_900099935.1
GCA_900103715.1
GCA_900103325.1
GCA_900101875.1
GCA_900100385.1
GCA_900103935.1
GCA_900099985.1
GCA_900100015.1
GCA_900096905.1
GCA_900102195.1
GCA_900103785.1
GCA_900102945.1
GCA_900100755.1
GCA_900104065.1
GCA_900103835.1
GCA_900101915.1
GCA_900187975.1
GCA_000465575.1
GCA_900104265.1
GCA_900103215.1
GCA_900100455.1
GCA_900101955.1
GCA_017569325.1
GCA_900104415.1
GCA_900101125.1
GCA_002886255.1
GCA_900103865.1
GCA_900102465.1
GCA_900104305.1
GCA_900101395.1
GCA_002871685.1
GCA_900101685.1
GCA_900100375.1
GCA_900102415.1
GCA_900100785.1
GCA_900104185.1
GCA_900100955.1
GCA_900100845.1
GCA_019603355.1
GCA_900101165.1
GCA_016008925.1
GCA_900100495.1
GCA_900100875.1
GCA_900104125.1
GCA_900105025.1
GCA_900099905.1
GCA_900102215.1
GCA_900187165.1
GCA_004768445.1
GCA_900099735.1
GCA_900102625.1
GCA_900102095.1
GCA_900102815.1
GCA_900096955.1
GCA_900100075.1
GCA_900104535.1
GCA_900103975.1
GCA_900102535.1
GCA_900100185.1
GCA_001855565.1
GCA_900103625.1
GCA_900102335.1
GCA_004309735.1
GCA_900100775.1
GCA_900102915.1
GCA_004402625.1
GCA_900102385.1
GCA_900101815.1
GCA_015390235.1
GCA_017348895.1
GCA_900100695.1
GCA_900100005.1
GCA_900103895.1
GCA_900101965.1
GCA_900683625.1
GCA_900100335.1
GCA_900100885.1
GCA_900100315.1
GCA_900103455.1
GCA_900104485.1
GCA_900101995.1
GCA_900102875.1
GCA_900102015.1
GCA_900101785.1
GCA_900099605.1
GCA_900100355.1
GCA_900100115.1
GCA_900103485.1
GCA_900103135.1
GCA_900101475.1
GCA_900102265.1
GCA_900096935.1
GCA_900101905.1
GCA_900105065.1
GCA_900105865.1
GCA_902859805.1
GCA_900099915.1
GCA_900101985.1
GCA_015708635.1
GCA_900102725.1
GCA_900104495.1
GCA_900096965.1
GCA_900103505.1
GCA_900103475.1
GCA_900101105.1
GCA_900101865.1
GCA_900099995.1
GCA_900099675.1
GCA_900104805.1
GCA_900105535.1
GCA_900105155.1
GCA_900100175.1
GCA_900101465.1
GCA_900105165.1
GCA_900105385.1
GCA_900106015.1
GCA_900106055.1
GCA_900104745.1
GCA_900105005.1
GCA_900105995.1
GCA_900105045.1
GCA_900104705.1
GCA_900104725.1
GCA_014635805.1
GCA_900105685.1
GCA_900105485.1
GCA_900105225.1
GCA_900105175.1
GCA_900105475.1
GCA_900105645.1
GCA_900104945.1
GCA_001612705.2
GCA_900105655.1
GCA_900105885.1
GCA_900105255.1
GCA_900104925.1
GCA_019402665.1
GCA_900105315.1
GCA_900105825.1
GCA_900104915.1
GCA_900104965.1
GCA_900105785.1
GCA_900106565.1
GCA_900107575.1
GCA_900107115.1
GCA_900107665.1
GCA_900107125.1
GCA_900106925.1
GCA_900107215.1
GCA_900105935.1
GCA_900105695.1
GCA_900104855.1
GCA_900107195.1
GCA_900107765.1
GCA_900107465.1
GCA_900105765.1
GCA_900107045.1
GCA_900107455.1
GCA_900107385.1
GCA_900107925.1
GCA_900107185.1
GCA_900106985.1
GCA_001907295.1
GCA_900104905.1
GCA_009833085.1
GCA_900106975.1
GCA_900107685.1
GCA_900107645.1
GCA_007992695.1
GCA_900107755.1
GCA_900105185.1
GCA_900105555.1
GCA_900107415.1
GCA_900106695.1
GCA_900104845.1
GCA_900105115.1
GCA_900107275.1
GCA_002355635.1
GCA_900105975.1
GCA_014681765.1
GCA_900106945.1
GCA_900106615.1
GCA_900107785.1
GCA_900107635.1
GCA_900106595.1
GCA_008692035.1
GCA_900105715.1
GCA_900142985.1
GCA_900105945.1
GCA_900105585.1
GCA_002564105.1
GCA_900107015.1
GCA_900107485.1
GCA_001889405.1
GCA_900104955.1
GCA_900106675.1
GCA_900107165.1
GCA_900106785.1
GCA_900107815.1
GCA_900067155.1
GCA_900107435.1
GCA_900105365.1
GCA_900107595.1
GCA_900106775.1
GCA_900107585.1
GCA_900107625.1
GCA_900107535.1
GCA_900107695.1
GCA_900107285.1
GCA_900107145.1
GCA_900107255.1
GCA_900107845.1
GCA_900106645.1
GCA_900107725.1
GCA_900107355.1
GCA_012986025.1
GCA_900105355.1
GCA_900107405.1
GCA_900095795.1
GCA_900107605.1
GCA_900106765.1
GCA_900106955.1
GCA_900107235.1
GCA_900106795.1
GCA_900107105.1
GCA_900107135.1
GCA_900106995.1
GCA_900095615.1
GCA_900108485.1
GCA_900108095.1
GCA_002902965.1
GCA_003730015.1
GCA_900108505.1
GCA_008669045.1
GCA_900108365.1
GCA_900108395.1
GCA_002161055.1
GCA_900108405.1
GCA_900108055.1
GCA_910577125.1
GCA_003428865.1
GCA_002009235.1
GCA_001761365.1
GCA_001267955.1
GCA_001858025.1
GCA_003149345.1
GCA_001865995.1
GCA_001866005.1
GCA_001866055.1
GCA_007118195.1
GCA_001866375.1
GCA_001861355.1
GCA_001659725.1
GCA_001484765.1
GCA_000331575.1
GCA_001654455.1
GCA_001719065.1
GCA_000166135.1
GCA_900104565.1
GCA_900110485.1
GCA_900110835.1
GCA_900109875.1
GCA_900111395.1
GCA_900108945.1
GCA_900111355.1
GCA_900111375.1
GCA_900111195.1
GCA_900111295.1
GCA_900110925.1
GCA_900111755.1
GCA_900111685.1
GCA_900110955.1
GCA_001417755.1
GCA_900109495.1
GCA_900111455.1
GCA_900110535.1
GCA_900110425.1
GCA_900109365.1
GCA_900111745.1
GCA_004402515.1
GCA_900110815.1
GCA_900110885.1
GCA_900110165.1
GCA_900110285.1
GCA_900109935.1
GCA_900110215.1
GCA_900111155.1
GCA_002271915.1
GCA_900111145.1
GCA_900110865.1
GCA_900111365.1
GCA_900109705.1
GCA_900102365.1
GCA_900109785.1
GCA_900109065.1
GCA_900111175.1
GCA_900110735.1
GCA_900111645.1
GCA_900110105.1
GCA_900110575.1
GCA_900111615.1
GCA_900110235.1
GCA_900108915.1
GCA_900109035.1
GCA_900111495.1
GCA_001938935.1
GCA_900110065.1
GCA_900111435.1
GCA_002104455.1
GCA_900110025.1
GCA_900110915.1
GCA_900110645.1
GCA_900156535.1
GCA_900110245.1
GCA_900109925.1
GCA_003350445.1
GCA_900110145.1
GCA_900109725.1
GCA_900109345.1
GCA_900108955.1
GCA_900111445.1
GCA_900111135.1
GCA_900110265.1
GCA_900109375.1
GCA_900110635.1
GCA_003814745.1
GCA_900110375.1
GCA_900111105.1
GCA_900172305.1
GCA_900111675.1
GCA_900215485.1
GCA_900110965.1
GCA_900111115.1
GCA_013377295.1
GCA_900111285.1
GCA_900110695.1
GCA_003814835.1
GCA_900110675.1
GCA_900109165.1
GCA_019800905.1
GCA_000498975.2
GCA_007991315.1
GCA_900111405.1
GCA_900110115.1
GCA_900110395.1
GCA_900110855.1
GCA_007988845.1
GCA_900109025.1
GCA_900111005.1
GCA_900109735.1
GCA_902364025.1
GCA_900109005.1
GCA_900109085.1
GCA_900109225.1
GCA_900111555.1
GCA_900109955.1
GCA_900111235.1
GCA_900110975.1
GCA_900111015.1
GCA_900109885.1
GCA_900109285.1
GCA_900187295.1
GCA_900109575.1
GCA_900109745.1
GCA_900109295.1
GCA_900108855.1
GCA_900109185.1
GCA_008389435.1
GCA_900111305.1
GCA_900111095.1
GCA_001870225.1
GCA_900111025.1
GCA_900110435.1
GCA_900111515.1
GCA_900177385.1
GCA_900109115.1
GCA_903166595.1
GCA_900109525.1
GCA_900109895.1
GCA_900110555.1
GCA_900110895.1
GCA_900111595.1
GCA_900111315.1
GCA_900109175.1
GCA_900110615.1
GCA_900110345.1
GCA_001870205.1
GCA_003012055.1
GCA_900109685.1
GCA_900110585.1
GCA_900114325.1
GCA_900113125.1
GCA_900112595.1
GCA_900113325.1
GCA_900114005.1
GCA_900113745.1
GCA_900114795.1
GCA_002934635.1
GCA_900115655.1
GCA_900113845.1
GCA_900113445.1
GCA_900114635.1
GCA_900112295.1
GCA_900113375.1
GCA_900114825.1
GCA_900115775.1
GCA_900114385.1
GCA_900113405.1
GCA_900114595.1
GCA_900112705.1
GCA_900114405.1
GCA_900115065.1
GCA_900114045.1
GCA_900114115.1
GCA_900114035.1
GCA_900113055.1
GCA_900112975.1
GCA_000152245.2
GCA_900113935.1
GCA_900113085.1
GCA_900114155.1
GCA_003635025.1
GCA_900114775.1
GCA_900115165.1
GCA_900114545.1
GCA_900114055.1
GCA_900113595.1
GCA_900114615.1
GCA_900112765.1
GCA_900112225.1
GCA_900113645.1
GCA_900115755.1
GCA_900113875.1
GCA_900114835.1
GCA_900112845.1
GCA_900115565.1
GCA_900115005.1
GCA_900114455.1
GCA_900112315.1
GCA_900112485.1
GCA_900112405.1
GCA_900113695.1
GCA_900115795.1
GCA_900112915.1
GCA_900113675.1
GCA_900114085.1
GCA_900113285.1
GCA_001870735.1
GCA_900113335.1
GCA_900112265.1
GCA_900112455.1
GCA_900112165.1
GCA_004365885.1
GCA_001870675.1
GCA_900113385.1
GCA_900113865.1
GCA_900113035.1
GCA_900112585.1
GCA_900114415.1
GCA_900112335.1
GCA_900111925.1
GCA_001870485.1
GCA_900115905.1
GCA_007833675.1
GCA_900114715.1
GCA_900113945.1
GCA_900112255.1
GCA_900115195.1
GCA_900113135.1
GCA_900115015.1
GCA_003046585.1
GCA_900113175.1
GCA_900112675.1
GCA_900115055.1
GCA_900111885.1
GCA_900113025.1
GCA_900114975.1
GCA_900111965.1
GCA_900115305.1
GCA_900113275.1
GCA_900113825.1
GCA_900114485.1
GCA_900112035.1
GCA_900114375.1
GCA_900114645.1
GCA_900115605.1
GCA_900067125.1
GCA_900113665.1
GCA_900115745.1
GCA_900112865.1
GCA_900113065.1
GCA_900113045.1
GCA_900205915.1
GCA_900112205.1
GCA_900111985.1
GCA_900113995.1
GCA_900112365.1
GCA_900112325.1
GCA_900114765.1
GCA_900112525.1
GCA_900115625.1
GCA_900115085.1
GCA_014490785.1
GCA_900115665.1
GCA_900115595.1
GCA_900115825.1
GCA_900113955.1
GCA_900113005.1
GCA_900114285.1
GCA_900115815.1
GCA_007992415.1
GCA_900112355.1
GCA_900112755.1
GCA_900115045.1
GCA_900115585.1
GCA_900114365.1
GCA_007991355.1
GCA_900115865.1
GCA_900114535.1
GCA_900112085.1
GCA_900113015.1
GCA_900112695.1
GCA_900113245.1
GCA_900112235.1
GCA_900114215.1
GCA_900115225.1
GCA_900114705.1
GCA_900312785.1
GCA_007992355.1
GCA_002343915.1
GCA_900115155.1
GCA_900113635.1
GCA_900112105.1
GCA_900115615.1
GCA_900112045.1
GCA_900112345.1
GCA_900111875.1
GCA_900113605.1
GCA_900079135.1
GCA_900113525.1
GCA_900114235.1
GCA_900111865.1
GCA_900111795.1
GCA_900114205.1
GCA_900113485.1
GCA_900115345.1
GCA_900114895.1
GCA_002916915.1
GCA_900113435.1
GCA_900114885.1
GCA_900114925.1
GCA_900113805.1
GCA_900115185.1
GCA_900115115.1
GCA_900113145.1
GCA_900115765.1
GCA_900115805.1
GCA_900112005.1
GCA_002890855.1
GCA_900115715.1
GCA_900112575.1
GCA_900115555.1
GCA_900115145.1
GCA_900112605.1
GCA_900115975.1
GCA_900112775.1
GCA_900112175.1
GCA_900112245.1
GCA_900114625.1
GCA_900115255.1
GCA_900115785.1
GCA_900114435.1
GCA_900115105.1
GCA_900115205.1
GCA_900114675.1
GCA_900115175.1
GCA_900111945.1
GCA_012070355.1
GCA_900116005.1
GCA_900111935.1
GCA_900115955.1
GCA_900116285.1
GCA_900116205.1
GCA_013364095.1
GCA_015291705.1
GCA_900116545.1
GCA_900116555.1
GCA_003987405.1
GCA_900116395.1
GCA_900116065.1
GCA_900116905.1
GCA_900116635.1
GCA_900116615.1
GCA_900116115.1
GCA_900116405.1
GCA_900116175.1
GCA_900116645.1
GCA_900116665.1
GCA_900116225.1
GCA_900682675.2
GCA_900116425.1
GCA_900116705.1
GCA_900116745.1
GCA_009363135.1
GCA_900116135.1
GCA_900116515.1
GCA_900116355.1
GCA_007990305.1
GCA_900116075.1
GCA_016622005.1
GCA_900116565.1
GCA_001871595.1
GCA_001871605.1
GCA_001871625.1
GCA_001871655.1
GCA_001871685.1
GCA_001871695.1
GCA_001871675.1
GCA_001871725.1
GCA_001871765.1
GCA_001871775.1
GCA_001871815.1
GCA_001871835.1
GCA_001871755.1
GCA_001871865.1
GCA_001871905.1
GCA_001871895.1
GCA_001871935.1
GCA_001871925.1
GCA_001871945.1
GCA_001871995.1
GCA_001872005.1
GCA_001872015.1
GCA_001872035.1
GCA_001872105.1
GCA_001872125.1
GCA_001872145.1
GCA_001872165.1
GCA_001872185.1
GCA_001872205.1
GCA_001872225.1
GCA_001872245.1
GCA_001872265.1
GCA_001872285.1
GCA_001872305.1
GCA_001872325.1
GCA_001872315.1
GCA_001872335.1
GCA_001872385.1
GCA_001872405.1
GCA_001872425.1
GCA_001872435.1
GCA_001872455.1
GCA_001872495.1
GCA_001872485.1
GCA_001872505.1
GCA_001872545.1
GCA_001872565.1
GCA_001872575.1
GCA_001872605.1
GCA_001872625.1
GCA_001872655.1
GCA_001872695.1
GCA_001872685.1
GCA_001872735.1
GCA_001872725.1
GCA_001872765.1
GCA_001872775.1
GCA_001872795.1
GCA_001872825.1
GCA_001872845.1
GCA_001872865.1
GCA_001872855.1
GCA_001872885.1
GCA_001872935.1
GCA_001872925.1
GCA_001872945.1
GCA_001872985.1
GCA_001873005.1
GCA_001872995.1
GCA_001873045.1
GCA_001873065.1
GCA_001873075.1
GCA_001873105.1
GCA_001873115.1
GCA_001873135.1
GCA_001873165.1
GCA_001873185.1
GCA_001873195.1
GCA_001873215.1
GCA_001873245.1
GCA_001873265.1
GCA_001873285.1
GCA_001873305.1
GCA_001873295.1
GCA_001873345.1
GCA_001873365.1
GCA_001873375.1
GCA_001873405.1
GCA_001873435.1
GCA_001873425.1
GCA_001873465.1
GCA_001873485.1
GCA_001873495.1
GCA_001873515.1
GCA_001873525.1
GCA_001873565.1
GCA_001873585.1
GCA_001873595.1
GCA_001873625.1
GCA_001873635.1
GCA_001873665.1
GCA_001873675.1
GCA_001873705.1
GCA_001873755.1
GCA_001873745.1
GCA_001873785.1
GCA_001873795.1
GCA_001873825.1
GCA_001871015.1
GCA_001871025.1
GCA_001871035.1
GCA_001871075.1
GCA_001871085.1
GCA_001871115.1
GCA_001871125.1
GCA_001871155.1
GCA_001871165.1
GCA_001871195.1
GCA_001871205.1
GCA_001871235.1
GCA_001871255.1
GCA_001871275.1
GCA_001871285.1
GCA_001871315.1
GCA_001871325.1
GCA_001871355.1
GCA_001871365.1
GCA_001871385.1
GCA_001871415.1
GCA_001871435.1
GCA_001871445.1
GCA_001871475.1
GCA_001871495.1
GCA_001871515.1
GCA_001871525.1
GCA_001871535.1
GCA_001871575.1
GCA_001247745.1
GCA_001873875.1
GCA_001873855.1
GCA_001873905.1
GCA_001873935.1
GCA_001873925.1
GCA_001873945.1
GCA_001873985.1
GCA_001873995.1
GCA_001874005.1
GCA_001874025.1
GCA_001874255.1
GCA_001874265.1
GCA_001874335.1
GCA_001874365.1
GCA_001875255.1
GCA_001875345.1
GCA_001875355.1
GCA_001875365.1
GCA_001875375.1
GCA_001875425.1
GCA_001875455.1
GCA_001875445.1
GCA_001875465.1
GCA_018260615.1
GCA_003711265.1
GCA_001875605.1
GCA_015319205.1
GCA_000445475.1
GCA_000455265.1
GCA_901538265.1
GCA_000757725.1
GCA_900557735.1
GCA_001688725.2
GCA_002161605.1
GCA_001660705.2
GCA_001701025.1
GCA_000612665.1
GCA_000612805.1
GCA_900067705.2
GCA_001876955.1
GCA_001877035.1
GCA_001880285.1
GCA_001880325.1
GCA_001881495.1
GCA_001879105.1
GCA_001879715.1
GCA_002710305.1
GCA_003049765.1
GCA_004217335.1
GCA_900108425.1
GCA_900109455.1
GCA_900110775.1
GCA_900110465.1
GCA_001884735.1
GCA_001884825.1
GCA_000445995.2
GCA_900095295.1
GCA_003751945.1
GCA_002939475.1
GCA_002269685.1
GCA_001885765.1
GCA_018917555.1
GCA_001885945.1
GCA_001643015.1
GCA_000577555.1
GCA_000577815.1
GCA_015554605.1
GCA_000612625.1
GCA_000723585.1
GCA_000403725.2
GCA_001886955.1
GCA_902375335.1
GCA_000821245.2
GCA_001006805.1
GCA_001887245.1
GCA_001286805.1
GCA_001403875.1
GCA_001887355.1
GCA_000750635.1
GCA_015235415.1
GCA_902375605.1
GCA_902375405.1
GCA_000826065.2
GCA_000821325.2
GCA_001243895.1
GCA_902375955.1
GCA_900086725.1
GCA_900048895.1
GCA_900106845.1
GCA_900111815.1
GCA_000503215.1
GCA_001660485.1
GCA_001887715.1
GCA_001887885.1
GCA_001888055.1
GCA_900119105.1
GCA_900119285.1
GCA_900119145.1
GCA_900119185.1
GCA_900119165.1
GCA_900119735.1
GCA_900119825.1
GCA_900119845.1
GCA_900114265.1
GCA_900114875.1
GCA_014773365.1
GCA_002761295.1
GCA_900120405.1
GCA_002160865.1
GCA_004103715.1
GCA_900120395.1
GCA_003122425.1
GCA_900128485.1
GCA_900009265.2
GCA_900460265.1
GCA_001368915.1
GCA_008704475.1
GCA_001457875.1
GCA_900086585.1
GCA_900087015.1
GCA_900128455.1
GCA_001889965.1
GCA_001890025.1
GCA_001890045.1
GCA_001890035.1
GCA_900091655.1
GCA_003990395.1
GCA_001854765.1
GCA_900104615.1
GCA_900128475.1
GCA_001890765.1
GCA_001890925.1
GCA_001890965.1
GCA_001890975.1
GCA_001890945.1
GCA_001891165.1
GCA_001895085.1
GCA_014898175.1
GCA_900094635.1
GCA_900143065.1
GCA_900143005.1
GCA_900143255.1
GCA_900143265.1
GCA_900143285.1
GCA_900143235.1
GCA_900010725.2
GCA_014697575.1
GCA_900009145.1
GCA_900128925.1
GCA_900142415.1
GCA_900141935.1
GCA_900142805.1
GCA_002300465.1
GCA_900142075.1
GCA_900142605.1
GCA_001895285.1
GCA_900129875.1
GCA_900129205.1
GCA_900129135.1
GCA_900141985.1
GCA_900129685.1
GCA_900129915.1
GCA_900129275.1
GCA_900128995.1
GCA_004349435.1
GCA_900128965.1
GCA_900129295.1
GCA_900142055.1
GCA_900142725.1
GCA_900142385.1
GCA_900129155.1
GCA_900129385.1
GCA_900129725.1
GCA_900130005.1
GCA_900129305.1
GCA_900129015.1
GCA_900142025.1
GCA_002217275.1
GCA_900142375.1
GCA_900129025.1
GCA_900129885.1
GCA_900129315.1
GCA_900143075.1
GCA_900129245.1
GCA_900142565.1
GCA_900129845.1
GCA_900142225.1
GCA_018257325.1
GCA_900142125.1
GCA_900129445.1
GCA_900141905.1
GCA_900141855.1
GCA_900141895.1
GCA_900142005.1
GCA_900129365.1
GCA_900142735.1
GCA_900129225.1
GCA_003609595.1
GCA_900142575.1
GCA_900129825.1
GCA_900130045.1
GCA_900129935.1
GCA_900141815.1
GCA_900129325.1
GCA_900142235.1
GCA_900142245.1
GCA_900142275.1
GCA_900142325.1
GCA_900129625.1
GCA_900142875.1
GCA_900141845.1
GCA_900129175.1
GCA_900129575.1
GCA_900129495.1
GCA_900143095.1
GCA_900142665.1
GCA_900130065.1
GCA_900098745.1
GCA_900129485.1
GCA_900142215.1
GCA_900129865.1
GCA_900129375.1
GCA_900129215.1
GCA_900142145.1
GCA_003003155.1
GCA_014982935.1
GCA_018916835.1
GCA_900141805.1
GCA_900130035.1
GCA_900129285.1
GCA_900129585.1
GCA_900142105.1
GCA_004104035.1
GCA_900129815.1
GCA_900141995.1
GCA_900129115.1
GCA_900129235.1
GCA_014961145.1
GCA_900142625.1
GCA_900129355.1
GCA_900129195.1
GCA_900142955.1
GCA_900141915.1
GCA_900142165.1
GCA_900445045.1
GCA_900129565.1
GCA_900142445.1
GCA_900129265.1
GCA_900129925.1
GCA_900129965.1
GCA_900142675.1
GCA_900129455.1
GCA_900142995.1
GCA_900142205.1
GCA_900141875.1
GCA_003815695.1
GCA_900142635.1
GCA_900142365.1
GCA_900129985.1
GCA_900129075.1
GCA_900129665.1
GCA_900130015.1
GCA_900142775.1
GCA_900142175.1
GCA_900129745.1
GCA_900142755.1
GCA_900142695.1
GCA_900141885.1
GCA_900129095.1
GCA_900142395.1
GCA_900129805.1
GCA_900129035.1
GCA_900129405.1
GCA_900129085.1
GCA_900143085.1
GCA_900129555.1
GCA_900142885.1
GCA_900141785.1
GCA_900128905.1
GCA_900141925.1
GCA_900142085.1
GCA_900142035.1
GCA_900128885.1
GCA_900129545.1
GCA_900142715.1
GCA_900129055.1
GCA_900141735.1
GCA_001896145.1
GCA_001896135.2
GCA_003330825.1
GCA_016806735.1
GCA_001896555.1
GCA_001896565.1
GCA_018434465.1
GCA_001896625.1
GCA_013824685.1
GCA_001896785.1
GCA_001896795.2
GCA_001896805.1
GCA_001896885.1
GCA_001896875.1
GCA_001896865.1
GCA_001896915.1
GCA_001896945.1
GCA_001896965.1
GCA_001897005.1
GCA_001897035.1
GCA_001897115.1
GCA_001897155.1
GCA_001897225.1
GCA_001897215.1
GCA_001897195.1
GCA_001897295.1
GCA_001897305.1
GCA_001897355.1
GCA_001897425.1
GCA_001897435.1
GCA_001897445.1
GCA_001897475.1
GCA_001897515.1
GCA_001897505.1
GCA_001897525.1
GCA_001897535.1
GCA_001897605.1
GCA_001897585.1
GCA_001897595.1
GCA_001897615.1
GCA_001897795.1
GCA_001897825.1
GCA_001897845.1
GCA_001897835.1
GCA_001897855.1
GCA_001897995.1
GCA_001898035.1
GCA_001898015.1
GCA_001898075.1
GCA_903970625.1
GCA_001898165.1
GCA_001898235.1
GCA_001898225.1
GCA_001898385.1
GCA_001898425.1
GCA_001898405.1
GCA_001898465.1
GCA_001898495.1
GCA_001898505.1
GCA_001898485.1
GCA_001898545.1
GCA_014117325.1
GCA_001899335.1
GCA_001899365.1
GCA_001899385.1
GCA_001899395.1
GCA_001899425.1
GCA_001899445.1
GCA_001899525.1
GCA_001899585.1
GCA_001899605.1
GCA_001899635.1
GCA_001899685.1
GCA_001899805.1
GCA_001899845.1
GCA_001899855.1
GCA_000756715.2
GCA_001898835.1
GCA_001898855.1
GCA_001898885.1
GCA_001898905.1
GCA_001898965.1
GCA_001898985.1
GCA_001898995.1
GCA_001899005.1
GCA_001899145.1
GCA_001899255.1
GCA_001899285.1
GCA_001899315.1
GCA_001898625.1
GCA_001898645.1
GCA_001898655.1
GCA_001898665.1
GCA_001898705.1
GCA_003935525.1
GCA_001577775.1
GCA_900021165.1
GCA_001647275.1
GCA_900095705.1
GCA_001050015.1
GCA_000935965.1
GCA_900065875.1
GCA_900104605.1
GCA_900104665.1
GCA_001904635.1
GCA_001904645.1
GCA_001904655.1
GCA_002368435.1
GCA_006334135.1
GCA_001901525.1
GCA_014697355.1
GCA_001904725.1
GCA_001904775.1
GCA_900143745.1
GCA_900148835.1
GCA_900143645.1
GCA_900143695.1
GCA_900148505.1
GCA_001905345.1
GCA_004366575.1
GCA_004359955.1
GCA_008370855.1
GCA_001906585.1
GCA_001907235.1
GCA_019456655.1
GCA_001907675.1
GCA_902499105.1
GCA_017874615.1
GCA_001909285.1
GCA_900128895.1
GCA_900129465.1
GCA_012516215.1
GCA_900129785.1
GCA_900129975.1
GCA_900141795.1
GCA_900129635.1
GCA_900141765.1
GCA_900142065.1
GCA_900142295.1
GCA_900143185.1
GCA_001914775.1
GCA_001914785.1
GCA_001914795.1
GCA_001914815.1
GCA_001914855.1
GCA_001914875.1
GCA_001914885.1
GCA_001914935.1
GCA_001914905.1
GCA_001914955.1
GCA_001914985.1
GCA_001915005.1
GCA_001915025.1
GCA_001915065.1
GCA_001915075.1
GCA_001915105.1
GCA_001915135.1
GCA_001915145.1
GCA_001915185.1
GCA_001915345.1
GCA_001915365.1
GCA_001915385.1
GCA_001915415.1
GCA_001915755.1
GCA_001915765.1
GCA_001915775.1
GCA_001915795.1
GCA_001915835.1
GCA_001915845.1
GCA_001915895.1
GCA_001915855.1
GCA_001915915.1
GCA_001916615.1
GCA_001916625.1
GCA_001916635.1
GCA_001916655.1
GCA_001916695.1
GCA_001916705.1
GCA_001916715.1
GCA_001916755.1
GCA_001916775.1
GCA_001916785.1
GCA_001916795.1
GCA_001917285.1
GCA_001917305.1
GCA_001917375.1
GCA_001917385.1
GCA_001917435.1
GCA_001917455.1
GCA_001917445.1
GCA_001917495.1
GCA_001917505.1
GCA_001917525.1
GCA_001917535.1
GCA_001917575.1
GCA_001917585.1
GCA_001917615.1
GCA_001917625.1
GCA_001917655.1
GCA_001917665.1
GCA_001917695.1
GCA_001917705.1
GCA_001917735.1
GCA_001917745.1
GCA_001917775.1
GCA_001917785.1
GCA_001917815.1
GCA_001917825.1
GCA_001917855.1
GCA_001917895.1
GCA_001917905.1
GCA_001917925.1
GCA_001917935.1
GCA_001917965.1
GCA_001917995.1
GCA_001918005.1
GCA_001918015.1
GCA_001918035.1
GCA_001918075.1
GCA_001918085.1
GCA_001918115.1
GCA_001918125.1
GCA_001918165.1
GCA_001918155.1
GCA_001918185.1
GCA_001918205.1
GCA_001918235.1
GCA_001918245.1
GCA_001918295.1
GCA_001918315.1
GCA_001918325.1
GCA_001918335.1
GCA_001918375.1
GCA_001918395.1
GCA_001918405.1
GCA_001918415.1
GCA_001918455.1
GCA_001918475.1
GCA_001918505.1
GCA_001918485.1
GCA_001918525.1
GCA_001918555.1
GCA_001918575.1
GCA_001918585.1
GCA_001918595.1
GCA_001918635.1
GCA_001918655.1
GCA_001918665.1
GCA_001918715.1
GCA_001918735.1
GCA_001918745.1
GCA_001918765.1
GCA_001918795.1
GCA_001918815.1
GCA_001918845.1
GCA_001918865.1
GCA_001918885.1
GCA_001918835.1
GCA_001918905.1
GCA_001918935.1
GCA_001918945.1
GCA_001918975.1
GCA_001918995.1
GCA_001919015.1
GCA_001919035.1
GCA_001919045.1
GCA_001919055.1
GCA_001919095.1
GCA_001919115.1
GCA_001919105.1
GCA_001919145.1
GCA_001919175.1
GCA_001919195.1
GCA_001919205.1
GCA_001919215.1
GCA_001919275.1
GCA_001919285.1
GCA_001919295.1
GCA_001919305.1
GCA_001919355.1
GCA_001919365.1
GCA_001919375.1
GCA_001919385.1
GCA_001919435.1
GCA_001919445.1
GCA_001919455.1
GCA_001919485.1
GCA_001919515.1
GCA_001919235.1
GCA_001919545.1
GCA_001919565.1
GCA_001919605.1
GCA_001919625.1
GCA_001919645.1
GCA_001919675.1
GCA_001919685.1
GCA_001919715.1
GCA_001919725.1
GCA_001919755.1
GCA_001919765.1
GCA_001919785.1
GCA_001919805.1
GCA_001919835.1
GCA_001919865.1
GCA_001919895.1
GCA_001919915.1
GCA_001919965.1
GCA_001919975.1
GCA_001919945.1
GCA_001920045.1
GCA_001920055.1
GCA_001920025.1
GCA_001920085.1
GCA_001920095.1
GCA_001920115.1
GCA_001920155.1
GCA_001920165.1
GCA_001920175.1
GCA_001920245.1
GCA_001920255.1
GCA_001920275.1
GCA_900143515.1
GCA_900095305.1
GCA_900095815.1
GCA_001597725.1
GCA_001597735.1
GCA_001017655.1
GCA_001914235.1
GCA_001914295.1
GCA_001914355.1
GCA_001914405.1
GCA_014201515.1
GCA_001914455.1
GCA_001914465.1
GCA_001914475.1
GCA_001914485.1
GCA_001914535.1
GCA_001914545.1
GCA_001914555.1
GCA_001914565.1
GCA_001914615.1
GCA_001914625.1
GCA_001914635.1
GCA_001914645.1
GCA_001914695.1
GCA_001914705.1
GCA_001914735.1
GCA_020720885.1
GCA_016587415.1
GCA_009898475.1
GCA_013362315.1
GCA_001920325.1
GCA_001920335.1
GCA_001920375.1
GCA_001920395.1
GCA_001920405.1
GCA_001920415.1
GCA_001920445.1
GCA_001920475.1
GCA_001920485.1
GCA_001920495.1
GCA_001920515.1
GCA_001920555.1
GCA_001920565.1
GCA_001920575.1
GCA_001920585.1
GCA_001920635.1
GCA_001920645.1
GCA_001920655.1
GCA_001920665.1
GCA_001920715.1
GCA_001920725.1
GCA_001920735.1
GCA_001920755.1
GCA_001920795.1
GCA_001920805.1
GCA_001920815.1
GCA_001920835.1
GCA_001920875.1
GCA_009379765.1
GCA_001921215.1
GCA_900459045.1
GCA_001273845.1
GCA_001273835.1
GCA_002214625.2
GCA_001922305.1
GCA_001921845.1
GCA_001922345.1
GCA_001856865.3
GCA_000968685.2
GCA_001927245.1
GCA_001936115.1
GCA_001012815.1
GCA_001420595.1
GCA_001752395.1
GCA_900120375.1
GCA_001927285.1
GCA_001931505.1
GCA_001931535.1
GCA_001931655.1
GCA_001931755.2
GCA_001932615.1
GCA_013394205.1
GCA_001936295.1
GCA_001936625.1
GCA_003206115.1
GCA_003182375.1
GCA_900059565.1
GCA_001462435.1
GCA_001938985.1
GCA_001939045.1
GCA_001939075.1
GCA_001939115.1
GCA_001027865.1
GCA_001908105.1
GCA_001908095.1
GCA_001939725.1
GCA_001921205.1
GCA_001940645.1
GCA_001940665.1
GCA_001940725.1
GCA_001940705.1
GCA_001940755.1
GCA_001940655.1
GCA_001940805.1
GCA_001940455.1
GCA_001940565.1
GCA_016406725.1
GCA_001940845.1
GCA_001940855.1
GCA_019448115.1
GCA_001940895.1
GCA_001940985.1
GCA_001941025.1
GCA_001941045.1
GCA_001941075.1
GCA_001941125.1
GCA_001941165.1
GCA_001941185.1
GCA_001941225.1
GCA_001941445.1
GCA_001941485.1
GCA_001941505.1
GCA_001941565.1
GCA_001941645.1
GCA_001941825.1
GCA_900042765.1
GCA_004322775.1
GCA_013364275.1
GCA_001950255.1
GCA_001950325.1
GCA_001950395.1
GCA_001950595.1
GCA_001945545.1
GCA_001945555.1
GCA_001945605.1
GCA_001942495.1
GCA_001945525.1
GCA_900094555.1
GCA_900155405.1
GCA_001904615.1
GCA_001951155.1
GCA_001952065.1
GCA_001244995.1
GCA_900089075.1
GCA_900095845.1
GCA_900098925.1
GCA_900106585.1
GCA_900104675.1
GCA_900120165.1
GCA_900143685.1
GCA_900155395.1
GCA_900095865.1
GCA_900095825.1
GCA_000939975.1
GCA_900016675.1
GCA_900120345.1
GCA_014652275.1
GCA_001953215.1
GCA_014192015.1
GCA_001956915.1
GCA_004022485.1
GCA_001695195.1
GCA_001953745.1
GCA_001953865.1
GCA_001953875.1
GCA_001017755.1
GCA_001879695.1
GCA_001956985.1
GCA_015159555.1
GCA_001955715.1
GCA_004000945.1
GCA_900156785.1
GCA_900156105.1
GCA_900155985.1
GCA_900217755.1
GCA_900156415.1
GCA_900156755.1
GCA_900156475.1
GCA_900156425.1
GCA_003815915.1
GCA_900637105.1
GCA_900155965.1
GCA_900156805.1
GCA_900156405.1
GCA_001971705.1
GCA_900155935.1
GCA_900156675.1
GCA_002355595.1
GCA_900156065.1
GCA_900156705.1
GCA_900156725.1
GCA_900156825.1
GCA_900156645.1
GCA_013282215.1
GCA_900156815.1
GCA_900156285.1
GCA_900156495.1
GCA_900156655.1
GCA_900156265.1
GCA_900156735.1
GCA_900156155.1
GCA_900155925.1
GCA_014637265.1
GCA_900156605.1
GCA_900156685.1
GCA_001957165.1
GCA_000373365.1
GCA_000723885.1
GCA_000826185.2
GCA_017309075.1
GCA_001968825.1
GCA_001968835.1
GCA_014651375.1
GCA_000485905.1
GCA_001507645.1
GCA_001650695.1
GCA_000690595.2
GCA_013201605.1
GCA_001931685.1
GCA_001953175.1
GCA_000731675.1
GCA_000813245.1
GCA_905480265.1
GCA_001375495.1
GCA_001889165.1
GCA_008245125.1
GCA_001971745.1
GCA_001971785.1
GCA_900156345.1
GCA_900156305.1
GCA_900156525.1
GCA_900156225.1
GCA_900156505.1
GCA_900095135.1
GCA_000705355.1
GCA_000972495.1
GCA_001458115.1
GCA_001974985.1
GCA_001975685.1
GCA_001975705.1
GCA_001975725.1
GCA_002078505.1
GCA_001280455.1
GCA_001375655.1
GCA_001431295.1
GCA_001431315.1
GCA_000768055.1
GCA_000829465.1
GCA_000940515.1
GCA_001244495.1
GCA_013305055.1
GCA_001280425.1
GCA_001543325.1
GCA_900018785.1
GCA_900078305.2
GCA_001655675.1
GCA_003209395.1
GCA_001704765.1
GCA_900104585.1
GCA_900119695.1
GCA_900155435.1
GCA_001968985.1
GCA_900019265.2
GCA_001981305.1
GCA_001983935.1
GCA_001983975.1
GCA_001642995.1
GCA_900086715.1
GCA_015686525.1
GCA_002869505.1
GCA_001984155.1
GCA_004365175.1
GCA_001984705.1
GCA_000715205.1
GCA_000752475.1
GCA_001307105.1
GCA_001465875.1
GCA_001509585.1
GCA_004365595.1
GCA_001573155.1
GCA_001704115.1
GCA_001720395.1
GCA_900156875.1
GCA_900155585.1
GCA_001988955.1
GCA_900090055.1
GCA_002081795.1
GCA_001989615.1
GCA_001655685.1
GCA_900078685.2
GCA_001831475.1
GCA_002078095.1
GCA_001990485.1
GCA_001854125.1
GCA_001990725.1
GCA_002632345.1
GCA_001995095.2
GCA_001995255.1
GCA_900156895.1
GCA_900162615.1
GCA_007991515.1
GCA_009856365.1
GCA_900162695.1
GCA_900163965.1
GCA_001995985.1
GCA_001996005.1
GCA_001996165.1
GCA_001997385.1
GCA_001998325.1
GCA_900156865.1
GCA_020404745.1
GCA_900155615.1
GCA_900155555.1
GCA_002000485.1
GCA_002000365.1
GCA_000993805.1
GCA_001545095.1
GCA_002002485.1
GCA_002002905.1
GCA_010587025.1
GCA_001998805.1
GCA_001998825.1
GCA_001998865.1
GCA_003987515.1
GCA_001998965.1
GCA_001999225.1
GCA_002000425.1
GCA_001999285.1
GCA_001999305.1
GCA_020521555.1
GCA_001999425.1
GCA_001999765.1
GCA_001999965.1
GCA_902502825.2
GCA_019931145.1
GCA_002000125.1
GCA_002104435.1
GCA_002003465.1
GCA_002003665.1
GCA_017832375.1
GCA_002005145.1
GCA_002005165.1
GCA_002005305.1
GCA_002005325.1
GCA_011927625.1
GCA_002849835.1
GCA_010731295.1
GCA_002006215.1
GCA_002006235.1
GCA_002006345.1
GCA_002006355.1
GCA_002006755.1
GCA_002252155.1
GCA_002005465.1
GCA_001707755.1
GCA_001562015.1
GCA_002007215.1
GCA_002007405.1
GCA_002007425.1
GCA_002007645.1
GCA_010731695.1
GCA_013087515.1
GCA_019778565.1
GCA_002009015.1
GCA_002009295.1
GCA_002717955.1
GCA_002009475.1
GCA_018916695.1
GCA_002009625.1
GCA_002010065.1
GCA_002010075.1
GCA_002010305.1
GCA_002010355.1
GCA_002010365.1
GCA_002010385.1
GCA_002010435.1
GCA_002010475.1
GCA_002010515.1
GCA_002010535.1
GCA_002010555.1
GCA_002010545.1
GCA_002010595.1
GCA_002010615.1
GCA_002010635.1
GCA_002010655.1
GCA_002010665.1
GCA_002010685.1
GCA_002010715.1
GCA_002010725.1
GCA_002010755.1
GCA_002010775.1
GCA_002010795.1
GCA_002010885.1
GCA_002010925.1
GCA_002010915.1
GCA_002010955.1
GCA_002010975.1
GCA_002010995.1
GCA_002011005.1
GCA_002011035.1
GCA_002011055.1
GCA_002011075.1
GCA_002011085.1
GCA_002011115.1
GCA_002011125.1
GCA_002011155.1
GCA_002011165.1
GCA_002011355.1
GCA_002011365.1
GCA_002011415.1
GCA_002011425.1
GCA_002011435.1
GCA_002011535.1
GCA_002011555.1
GCA_002011565.1
GCA_002011575.1
GCA_002011615.1
GCA_002011635.1
GCA_002011655.1
GCA_002011675.1
GCA_002011685.1
GCA_002011715.1
GCA_002011735.1
GCA_002011745.1
GCA_002011775.1
GCA_002011795.1
GCA_002011815.1
GCA_002011845.1
GCA_002011835.1
GCA_002011895.1
GCA_002012345.1
GCA_002009955.1
GCA_019561615.1
GCA_002009985.1
GCA_002010035.1
GCA_002010115.1
GCA_004924335.1
GCA_002013915.1
GCA_002014765.1
GCA_002014825.1
GCA_002014855.1
GCA_002014965.1
GCA_900453175.1
GCA_900450725.1
GCA_002015115.1
GCA_002015125.1
GCA_900078395.1
GCA_002017865.1
GCA_900120415.1
GCA_900128415.1
GCA_902375985.1
GCA_001887185.1
GCA_002019595.1
GCA_002019605.1
GCA_002019635.1
GCA_002019225.1
GCA_002019645.1
GCA_002019665.1
GCA_002019695.1
GCA_002019705.1
GCA_002021945.1
GCA_002021095.1
GCA_002020805.1
GCA_002020875.1
GCA_002021565.1
GCA_002019735.1
GCA_002019765.1
GCA_900167275.1
GCA_900167155.1
GCA_900167065.1
GCA_900167095.1
GCA_902363055.1
GCA_900167115.1
GCA_900167605.1
GCA_900167375.1
GCA_900167105.1
GCA_900167315.1
GCA_900167165.1
GCA_900167135.1
GCA_900167055.1
GCA_900142455.1
GCA_900167075.1
GCA_900167465.1
GCA_900167255.1
GCA_900167335.1
GCA_900167125.1
GCA_900167205.1
GCA_900167035.1
GCA_900167475.1
GCA_900167185.1
GCA_900167535.1
GCA_900167025.1
GCA_900167145.1
GCA_003755125.1
GCA_002803535.1
GCA_014138325.1
GCA_004792515.1
GCA_000959025.1
GCA_900453335.1
GCA_002027705.1
GCA_009469605.1
GCA_002029295.1
GCA_002833365.1
GCA_900168025.1
GCA_900167945.1
GCA_900168005.1
GCA_900167935.1
GCA_900168055.1
GCA_002028545.1
GCA_002029235.1
GCA_003575225.1
GCA_900168125.1
GCA_003544855.1
GCA_900167915.1
GCA_900168045.1
GCA_002201795.1
GCA_900168155.1
GCA_900167905.1
GCA_900168015.1
GCA_900167975.1
GCA_900167565.1
GCA_900167895.1
GCA_900167575.1
GCA_900167175.1
GCA_900167925.1
GCA_900167525.1
GCA_900446785.1
GCA_002874535.1
GCA_002067335.1
GCA_002067405.1
GCA_002067485.1
GCA_002067595.1
GCA_002067635.1
GCA_002067665.1
GCA_002067685.1
GCA_002067855.1
GCA_002067865.1
GCA_002068035.1
GCA_002068195.1
GCA_002068205.1
GCA_002068215.1
GCA_002068225.1
GCA_002068275.1
GCA_002068285.1
GCA_002068295.1
GCA_002068355.1
GCA_002068325.1
GCA_002068365.1
GCA_002068375.1
GCA_002068415.1
GCA_002068435.1
GCA_002068445.1
GCA_002068455.1
GCA_002068465.1
GCA_002068525.1
GCA_002068515.1
GCA_002068575.1
GCA_002068545.1
GCA_002068595.1
GCA_002068615.1
GCA_002068625.1
GCA_002068635.1
GCA_002068695.1
GCA_002068705.1
GCA_002068715.1
GCA_002068755.1
GCA_002068765.1
GCA_002068775.1
GCA_002068815.1
GCA_002068835.1
GCA_002068845.1
GCA_002068855.1
GCA_002068885.1
GCA_002068915.1
GCA_002068925.1
GCA_002068935.1
GCA_002068945.1
GCA_002069015.1
GCA_002069025.1
GCA_002069035.1
GCA_002069045.1
GCA_002069095.1
GCA_002069115.1
GCA_002069125.1
GCA_002069135.1
GCA_002069195.1
GCA_002069205.1
GCA_002069215.1
GCA_002069255.1
GCA_002069265.1
GCA_002069295.1
GCA_002069305.1
GCA_002069335.1
GCA_002069345.1
GCA_002069365.1
GCA_002069395.1
GCA_002069415.1
GCA_002069425.1
GCA_002069435.1
GCA_002069475.1
GCA_002069495.1
GCA_002069505.1
GCA_002069525.1
GCA_002069535.1
GCA_002069575.1
GCA_002069585.1
GCA_002069605.1
GCA_002069625.1
GCA_002069655.1
GCA_002069665.1
GCA_002069695.1
GCA_002069705.1
GCA_002069725.1
GCA_002069755.1
GCA_002069765.1
GCA_002069775.1
GCA_002069785.1
GCA_002069815.1
GCA_002069855.1
GCA_002069875.1
GCA_002069885.1
GCA_002069895.1
GCA_002069935.1
GCA_002069945.1
GCA_002069965.1
GCA_002069975.1
GCA_002070025.1
GCA_002070005.1
GCA_002070055.1
GCA_002070045.1
GCA_002070095.1
GCA_002070105.1
GCA_002070115.1
GCA_002070125.1
GCA_002070175.1
GCA_002070185.1
GCA_002070205.1
GCA_002070265.1
GCA_002070275.1
GCA_002070215.1
GCA_002070315.1
GCA_002070335.1
GCA_002070355.1
GCA_002070295.1
GCA_002070245.1
GCA_002070375.1
GCA_002070395.1
GCA_002070415.1
GCA_002070465.1
GCA_002070475.1
GCA_002070515.1
GCA_002070455.1
GCA_002070525.1
GCA_002070505.1
GCA_002070565.1
GCA_002070575.1
GCA_002070655.1
GCA_002070605.1
GCA_002070645.1
GCA_002070635.1
GCA_002070675.1
GCA_002070735.1
GCA_002070715.1
GCA_002070725.1
GCA_002070755.1
GCA_002070835.1
GCA_002070785.1
GCA_002070845.1
GCA_002070895.1
GCA_002070875.1
GCA_002070795.1
GCA_002070905.1
GCA_002070825.1
GCA_002070945.1
GCA_002070955.1
GCA_002070965.1
GCA_002071025.1
GCA_002071015.1
GCA_002071045.1
GCA_002071085.1
GCA_002071145.1
GCA_002071175.1
GCA_002071125.1
GCA_002071195.1
GCA_002071205.1
GCA_002071135.1
GCA_002071235.1
GCA_002071245.1
GCA_002071265.1
GCA_002071305.1
GCA_002071095.1
GCA_002071345.1
GCA_002071325.1
GCA_002071385.1
GCA_002071335.1
GCA_002071415.1
GCA_002071395.1
GCA_002071445.1
GCA_002071475.1
GCA_002071485.1
GCA_002071495.1
GCA_002071505.1
GCA_002071555.1
GCA_900166965.1
GCA_002071675.1
GCA_002071685.1
GCA_002071695.1
GCA_002072105.2
GCA_003315295.1
GCA_900168325.1
GCA_900169485.1
GCA_004684905.1
GCA_900166655.1
GCA_900079095.1
GCA_002029965.1
GCA_002029975.1
GCA_002030005.1
GCA_002030015.1
GCA_002030045.1
GCA_900142435.1
GCA_900142895.1
GCA_002049255.1
GCA_002049785.1
GCA_002049825.1
GCA_002049845.1
GCA_002049885.1
GCA_002049895.1
GCA_002049905.1
GCA_002049955.1
GCA_002049985.1
GCA_002050005.1
GCA_002050025.1
GCA_002050035.1
GCA_002050095.1
GCA_002050085.1
GCA_002050125.1
GCA_002050165.1
GCA_002050155.1
GCA_002050195.1
GCA_002050205.1
GCA_002050235.1
GCA_002050245.1
GCA_002050275.1
GCA_002050295.1
GCA_002050355.1
GCA_002050365.1
GCA_002050375.1
GCA_002050415.1
GCA_002050435.1
GCA_002050455.1
GCA_002050465.1
GCA_900155415.1
GCA_900142975.1
GCA_002049495.1
GCA_002049545.1
GCA_913061415.1
GCA_013359755.1
GCA_002051585.1
GCA_002056795.1
GCA_002059205.1
GCA_002066955.1
GCA_002066995.1
GCA_002067005.1
GCA_000371465.1
GCA_002502735.1
GCA_002067045.1
GCA_002067095.1
GCA_002067115.1
GCA_002067135.1
GCA_002067155.1
GCA_017992995.1
GCA_018434035.1
GCA_002407265.1
GCA_000348805.1
GCA_900217905.1
GCA_900021175.1
GCA_002072955.1
GCA_002073955.1
GCA_002074035.1
GCA_002075085.1
GCA_900166635.1
GCA_900166625.1
GCA_014288125.1
GCA_900169565.1
GCA_900170035.1
GCA_002075285.3
GCA_002075795.1
GCA_002075885.1
GCA_001050035.1
GCA_900119495.1
GCA_900155655.1
GCA_902386935.1
GCA_002077135.1
GCA_000527035.1
GCA_002077945.1
GCA_002078015.1
GCA_002078355.1
GCA_016756055.1
GCA_000723565.1
GCA_900094935.1
GCA_900094945.1
GCA_002082195.1
GCA_002082285.1
GCA_002082295.1
GCA_002082305.1
GCA_002082535.1
GCA_002082585.1
GCA_002083395.1
GCA_002083435.1
GCA_002083445.1
GCA_002083475.1
GCA_002083485.1
GCA_002083515.1
GCA_002083525.1
GCA_002083595.1
GCA_002083785.1
GCA_002083825.1
GCA_002083815.1
GCA_002083855.1
GCA_002083895.1
GCA_002083885.1
GCA_002083965.1
GCA_002083975.1
GCA_002083955.1
GCA_002083985.1
GCA_002084035.1
GCA_002084115.1
GCA_002084355.1
GCA_002084385.1
GCA_002084345.1
GCA_002084425.1
GCA_002084435.1
GCA_002084445.1
GCA_002084455.1
GCA_002084505.1
GCA_002084525.1
GCA_002084535.1
GCA_002084545.1
GCA_002084585.1
GCA_002084625.1
GCA_002084665.1
GCA_001908835.1
GCA_016342325.1
GCA_002084705.1
GCA_002084715.1
GCA_002084745.1
GCA_002084765.1
GCA_002084785.1
GCA_002084805.1
GCA_002084825.1
GCA_002084835.1
GCA_002084865.1
GCA_002084875.1
GCA_002084905.1
GCA_002084945.1
GCA_002084955.1
GCA_002084995.1
GCA_002085025.1
GCA_002085035.1
GCA_002085085.1
GCA_002085145.1
GCA_002085155.1
GCA_002085165.1
GCA_002085215.1
GCA_002085225.1
GCA_002085285.1
GCA_002085265.1
GCA_002085305.1
GCA_002085315.1
GCA_002085345.1
GCA_002085355.1
GCA_002085375.1
GCA_002085385.1
GCA_002085425.1
GCA_002085455.1
GCA_002085465.1
GCA_002749335.1
GCA_003729985.1
GCA_002009425.1
GCA_002086115.1
GCA_002086155.1
GCA_002086165.1
GCA_001667065.1
GCA_010730745.1
GCA_010731615.1
GCA_010731775.1
GCA_002285715.1
GCA_010726085.1
GCA_010731755.1
GCA_010731635.1
GCA_010723515.1
GCA_010731655.1
GCA_010728725.1
GCA_002086635.1
GCA_010730055.1
GCA_002086775.1
GCA_010725485.1
GCA_014217215.1
GCA_900078545.1
GCA_002087335.1
GCA_002088235.1
GCA_900104655.1
GCA_002088935.1
GCA_002087295.1
GCA_002088975.1
GCA_900176425.1
GCA_900176285.1
GCA_900176275.1
GCA_900176415.1
GCA_013213785.1
GCA_015243575.1
GCA_900176465.1
GCA_002272945.1
GCA_014638275.1
GCA_900176335.1
GCA_900176305.1
GCA_900176505.1
GCA_900176355.1
GCA_900176535.1
GCA_001889125.1
GCA_900176375.1
GCA_900176325.1
GCA_900176575.1
GCA_002090115.1
GCA_900104645.1
GCA_001870125.1
GCA_900155365.1
GCA_011067265.1
GCA_900148495.1
GCA_015476605.1
GCA_002093975.1
GCA_002094855.1
GCA_002797755.1
GCA_002094885.1
GCA_001294575.1
GCA_900119895.1
GCA_900155525.1
GCA_013403315.1
GCA_007681265.1
GCA_006494415.1
GCA_002953195.1
GCA_002095485.1
GCA_017875755.1
GCA_003148935.1
GCA_002096055.1
GCA_002097535.1
GCA_002097715.1
GCA_002095075.2
GCA_002101335.1
GCA_002101395.1
GCA_010730355.1
GCA_002101585.1
GCA_010729485.1
GCA_002101815.1
GCA_014263315.1
GCA_002101885.1
GCA_900187145.1
GCA_010729105.1
GCA_002101785.1
GCA_010726955.1
GCA_010729895.1
GCA_010728155.1
GCA_905219535.1
GCA_010730195.1
GCA_002102185.1
GCA_002102265.1
GCA_010730575.1
GCA_010731535.1
GCA_900103085.1
GCA_900103255.1
GCA_004328535.1
GCA_002083615.1
GCA_002102645.1
GCA_002102725.1
GCA_002102715.1
GCA_002102735.1
GCA_002102745.1
GCA_002102795.1
GCA_002102815.1
GCA_002102805.1
GCA_002102825.1
GCA_002102885.1
GCA_002102875.1
GCA_002102895.1
GCA_002102905.1
GCA_002102955.1
GCA_002102975.1
GCA_002102985.1
GCA_002102995.1
GCA_002103035.1
GCA_002103055.1
GCA_002103075.1
GCA_002103085.1
GCA_002103105.1
GCA_002103135.1
GCA_002104475.1
GCA_002104515.1
GCA_004346105.1
GCA_900188055.1
GCA_013347285.1
GCA_900177275.1
GCA_019633705.1
GCA_900177405.1
GCA_003600795.1
GCA_007097545.1
GCA_002104535.1
GCA_002083635.1
GCA_002083645.1
GCA_002083655.1
GCA_002083695.1
GCA_002105465.1
GCA_002105555.1
GCA_002108455.1
GCA_002105195.1
GCA_018607995.1
GCA_001722415.1
GCA_900636765.1
GCA_900187305.1
GCA_900453685.1
GCA_900638345.1
GCA_016599735.1
GCA_900104575.1
GCA_002109495.1
GCA_002110465.1
GCA_900232885.1
GCA_900177725.1
GCA_900177745.1
GCA_900177685.1
GCA_900177645.1
GCA_900177735.1
GCA_004421025.1
GCA_900177665.1
GCA_900178005.1
GCA_900178525.1
GCA_900002405.2
GCA_001564415.1
GCA_002115725.1
GCA_002115755.1
GCA_002115805.1
GCA_002115745.1
GCA_002116695.1
GCA_002117105.1
GCA_002117125.1
GCA_002117145.1
GCA_002117405.1
GCA_002117445.1
GCA_900176885.1
GCA_900176865.1
GCA_900176625.1
GCA_900176635.1
GCA_003014435.1
GCA_900172215.1
GCA_900172265.1
GCA_900172275.1
GCA_900172355.1
GCA_900172325.1
GCA_900172285.1
GCA_002762215.1
GCA_002117005.1
GCA_900176615.1
GCA_002786295.1
GCA_900172295.1
GCA_900172375.1
GCA_003634925.1
GCA_900172335.1
GCA_900172365.1
GCA_900172235.1
GCA_018476885.1
GCA_014845115.1
GCA_002118325.2
GCA_002118355.2
GCA_008704855.1
GCA_006212115.1
GCA_900169495.1
GCA_002119425.1
GCA_002119605.1
GCA_002119665.1
GCA_002119685.1
GCA_002119705.1
GCA_002119725.1
GCA_002119765.1
GCA_005706215.1
GCA_002120225.1
GCA_002127285.1
GCA_002127295.1
GCA_002127415.1
GCA_002127425.1
GCA_002127535.1
GCA_002127545.1
GCA_002259705.1
GCA_004114975.1
GCA_002134785.1
GCA_002128425.1
GCA_014697025.1
GCA_900177795.1
GCA_900177655.1
GCA_002148965.1
GCA_002149015.1
GCA_003203775.1
GCA_002149925.1
GCA_002149965.1
GCA_002150005.2
GCA_002374275.1
GCA_900177715.1
GCA_900177775.1
GCA_003254355.1
GCA_002150685.1
GCA_014164585.1
GCA_002150845.1
GCA_002151545.1
GCA_002153375.1
GCA_018812145.1
GCA_900096585.1
GCA_002153915.1
GCA_002154385.1
GCA_002150735.1
GCA_002150765.1
GCA_009176265.1
GCA_014649475.1
GCA_002154505.1
GCA_016467295.1
GCA_002154575.1
GCA_002154615.1
GCA_002154605.1
GCA_002154675.1
GCA_002155055.1
GCA_002155685.1
GCA_002155695.1
GCA_002155915.1
GCA_002155905.1
GCA_002155965.1
GCA_020312235.1
GCA_017942185.1
GCA_002155975.1
GCA_015167415.1
GCA_002156475.1
GCA_014873755.1
GCA_002156545.1
GCA_000832545.1
GCA_004342725.1
GCA_001439735.1
GCA_003002115.1
GCA_000263675.2
GCA_001442615.1
GCA_001885585.1
GCA_002156965.1
GCA_002157205.1
GCA_002157225.2
GCA_001886615.1
GCA_900631605.1
GCA_017498065.1
GCA_002157895.1
GCA_003795375.1
GCA_900111775.1
GCA_900143175.1
GCA_900163555.1
GCA_016907315.1
GCA_900163755.1
GCA_900155355.1
GCA_900155735.1
GCA_002860725.1
GCA_900155535.1
GCA_900155625.1
GCA_016107685.1
GCA_001050155.1
GCA_019731765.1
GCA_902386925.1
GCA_001302565.1
GCA_002158865.1
GCA_002158995.1
GCA_002159075.1
GCA_002159065.1
GCA_002159155.1
GCA_002159085.1
GCA_002161595.1
GCA_012027715.1
GCA_002159295.1
GCA_004793735.1
GCA_002159705.1
GCA_002159895.1
GCA_002159945.1
GCA_004570975.1
GCA_002161525.1
GCA_014287275.1
GCA_002160055.1
GCA_019132535.1
GCA_017052585.1
GCA_007066085.1
GCA_002162075.1
GCA_002162095.1
GCA_004340785.1
GCA_002162035.1
GCA_002162375.1
GCA_002168325.2
GCA_002168315.1
GCA_002168355.1
GCA_002168375.2
GCA_002168385.1
GCA_002168395.1
GCA_002168405.1
GCA_002168465.1
GCA_002168455.2
GCA_002168475.1
GCA_002168485.1
GCA_002168535.1
GCA_002168565.1
GCA_002168555.1
GCA_002168595.1
GCA_002168605.2
GCA_002168635.1
GCA_002168645.1
GCA_002168685.2
GCA_002168655.1
GCA_002168715.2
GCA_002168725.1
GCA_002168745.1
GCA_002168775.1
GCA_002168795.1
GCA_002168805.2
GCA_002168815.2
GCA_002168855.1
GCA_002168875.2
GCA_002168885.1
GCA_002168905.2
GCA_002168935.1
GCA_002168955.2
GCA_002168965.2
GCA_002168995.2
GCA_002169015.2
GCA_002169035.1
GCA_002169045.1
GCA_002169075.1
GCA_002169095.1
GCA_002169105.1
GCA_002169115.2
GCA_002169155.2
GCA_002169175.1
GCA_002169195.2
GCA_002169215.2
GCA_002169235.1
GCA_002169255.1
GCA_002169275.1
GCA_002169295.1
GCA_002169315.1
GCA_002169335.2
GCA_002169365.1
GCA_002169355.1
GCA_002169395.1
GCA_002169405.1
GCA_002169435.2
GCA_002169445.2
GCA_002169475.2
GCA_002169485.1
GCA_002169525.2
GCA_002169515.1
GCA_002169555.1
GCA_002169595.2
GCA_002169605.1
GCA_002169615.1
GCA_002169625.2
GCA_002169675.1
GCA_002169695.1
GCA_002169705.1
GCA_002169685.1
GCA_002169765.1
GCA_002169785.1
GCA_002169755.1
GCA_002169775.1
GCA_002169845.1
GCA_002169855.2
GCA_002169865.1
GCA_002169835.1
GCA_002169915.1
GCA_002169925.2
GCA_002169935.2
GCA_002169995.2
GCA_002170005.2
GCA_002170035.2
GCA_002170045.2
GCA_002170075.2
GCA_002170085.1
GCA_002170115.1
GCA_002170125.1
GCA_002170155.1
GCA_002170165.1
GCA_002170205.2
GCA_002170195.1
GCA_002170235.1
GCA_002170245.2
GCA_002170275.2
GCA_002170285.1
GCA_002170315.2
GCA_002170335.2
GCA_002170355.2
GCA_002170365.2
GCA_002170395.1
GCA_002170405.1
GCA_002170435.1
GCA_002170445.2
GCA_002170485.2
GCA_002170515.2
GCA_002170535.1
GCA_002170545.1
GCA_002170565.2
GCA_002170595.1
GCA_002170625.2
GCA_002170615.1
GCA_002170655.2
GCA_002170675.2
GCA_002170695.1
GCA_002170735.1
GCA_002170745.2
GCA_002170785.1
GCA_002170775.2
GCA_002170815.1
GCA_002170825.1
GCA_002170855.1
GCA_002170875.2
GCA_002170885.2
GCA_002170915.1
GCA_002170935.1
GCA_002170965.1
GCA_002170955.2
GCA_002170995.1
GCA_002171015.1
GCA_002171035.2
GCA_002171045.1
GCA_002171085.1
GCA_002171115.1
GCA_002171125.1
GCA_002171155.1
GCA_002171175.2
GCA_002171195.1
GCA_002171215.1
GCA_002171225.2
GCA_002171235.1
GCA_002171275.2
GCA_002171305.1
GCA_002171295.2
GCA_002171315.2
GCA_002171355.1
GCA_002171375.1
GCA_002171395.2
GCA_002171405.1
GCA_002171435.2
GCA_002171445.1
GCA_002171475.2
GCA_002171495.2
GCA_002171515.1
GCA_002171535.2
GCA_002171525.1
GCA_002171575.2
GCA_002171605.1
GCA_002171595.1
GCA_002171615.1
GCA_002171655.1
GCA_002171675.1
GCA_002171705.1
GCA_002171755.1
GCA_002171765.1
GCA_002171775.2
GCA_002171815.2
GCA_002171855.1
GCA_002171835.1
GCA_002171845.1
GCA_002171895.1
GCA_002171935.2
GCA_002171915.2
GCA_002171925.1
GCA_002171975.2
GCA_002172015.1
GCA_002172025.2
GCA_002172075.1
GCA_002172105.2
GCA_002172115.1
GCA_002172095.2
GCA_002172145.1
GCA_002172185.1
GCA_002172195.2
GCA_002172215.2
GCA_002172255.1
GCA_002172275.1
GCA_002172285.1
GCA_002172295.1
GCA_002172335.1
GCA_002172355.2
GCA_002172385.3
GCA_002172375.1
GCA_002172415.2
GCA_002172435.2
GCA_002172455.1
GCA_002172465.1
GCA_002172485.2
GCA_002172515.1
GCA_002172535.2
GCA_002172545.1
GCA_002172575.1
GCA_002172585.1
GCA_002172615.1
GCA_002172625.1
GCA_002172655.2
GCA_002172675.1
GCA_002172695.2
GCA_002172705.1
GCA_002172715.1
GCA_002172725.2
GCA_002172775.1
GCA_002172795.1
GCA_002172845.2
GCA_002172855.1
GCA_002172835.1
GCA_002172865.1
GCA_002172925.2
GCA_002172995.1
GCA_002173025.1
GCA_002173075.2
GCA_002173095.1
GCA_002174125.1
GCA_002174535.1
GCA_002162685.1
GCA_002162755.1
GCA_002162765.1
GCA_002162795.1
GCA_002162825.1
GCA_002162815.1
GCA_002162875.1
GCA_002162885.1
GCA_002162915.1
GCA_002162955.1
GCA_002163025.1
GCA_002163135.1
GCA_002163245.1
GCA_900184245.1
GCA_913058575.1
GCA_900184095.1
GCA_002795265.1
GCA_002163875.1
GCA_002163975.1
GCA_002165625.1
GCA_001028175.1
GCA_001618865.1
GCA_002166865.1
GCA_002167215.1
GCA_002167265.1
GCA_002167285.1
GCA_002167275.2
GCA_002167305.2
GCA_002167345.2
GCA_002167365.1
GCA_002167385.1
GCA_002167375.1
GCA_002167465.1
GCA_002167525.1
GCA_002167535.1
GCA_002167555.2
GCA_002167585.1
GCA_002167605.1
GCA_002167615.1
GCA_002167635.1
GCA_002167665.1
GCA_002167685.1
GCA_002167695.1
GCA_002167745.1
GCA_002167765.1
GCA_002167775.1
GCA_002087235.1
GCA_001689405.1
GCA_002695025.1
GCA_002167825.1
GCA_003712165.1
GCA_002167935.2
GCA_002167925.1
GCA_002167985.2
GCA_002168005.2
GCA_002168035.1
GCA_002168015.1
GCA_002168065.1
GCA_002168075.1
GCA_002168105.2
GCA_002168115.1
GCA_002167855.2
GCA_002167875.1
GCA_002167905.2
GCA_002167945.1
GCA_002168185.1
GCA_002168195.1
GCA_002168225.1
GCA_900065925.1
GCA_900167305.1
GCA_002176875.1
GCA_002176905.1
GCA_002176885.1
GCA_002176965.1
GCA_002176955.1
GCA_002176975.1
GCA_002176985.1
GCA_002177035.1
GCA_002177045.1
GCA_002177075.1
GCA_002177085.1
GCA_913043865.1
GCA_003660425.1
GCA_003206135.1
GCA_900007165.2
GCA_900070325.1
GCA_002180435.1
GCA_002118315.1
GCA_001940525.2
GCA_900116235.1
GCA_003854895.1
GCA_900184705.1
GCA_002189065.1
GCA_002205895.1
GCA_002192415.1
GCA_019703835.1
GCA_019703815.1
GCA_002196855.1
GCA_002286695.1
GCA_015137655.1
GCA_900093655.1
GCA_900093645.1
GCA_900093625.1
GCA_002197525.1
GCA_002197545.1
GCA_002197685.1
GCA_002197665.1
GCA_002197835.1
GCA_002197845.1
GCA_002197875.1
GCA_900108005.1
GCA_002198095.1
GCA_014243345.1
GCA_002198635.2
GCA_014784055.1
GCA_002201475.1
GCA_018499875.1
GCA_002198735.1
GCA_001688845.2
GCA_002201915.1
GCA_002204655.1
GCA_002204695.1
GCA_002204705.1
GCA_002205675.1
GCA_014192155.1
GCA_002205645.1
GCA_002205845.1
GCA_002205635.1
GCA_002207765.1
GCA_002207865.1
GCA_000826105.1
GCA_002201535.1
GCA_003985145.1
GCA_900187365.1
GCA_900187945.1
GCA_900187885.1
GCA_002209385.1
GCA_902859635.1
GCA_002209565.1
GCA_001982635.1
GCA_002000085.1
GCA_002210095.1
GCA_002210435.1
GCA_001413955.1
GCA_002211445.1
GCA_003987095.1
GCA_002211785.1
GCA_002212725.1
GCA_002212765.2
GCA_002212985.1
GCA_002213425.1
GCA_916700565.1
GCA_002213405.1
GCA_900079685.1
GCA_902806445.1
GCA_900079765.1
GCA_900079695.1
GCA_900095415.1
GCA_900187375.1
GCA_900187395.1
GCA_002214165.1
GCA_900197575.1
GCA_002214385.1
GCA_002214465.1
GCA_002214485.1
GCA_002214505.1
GCA_002214565.1
GCA_002214585.1
GCA_002214645.1
GCA_002215035.1
GCA_001687305.1
GCA_001704615.3
GCA_900102085.1
GCA_001907275.1
GCA_002086915.1
GCA_000585215.1
GCA_000818395.1
GCA_001939735.1
GCA_002215585.1
GCA_002215645.1
GCA_002215675.1
GCA_002215665.1
GCA_002171735.1
GCA_001486505.1
GCA_001486585.1
GCA_900086655.1
GCA_900155685.1
GCA_900177895.1
GCA_001831495.1
GCA_001936475.1
GCA_002008345.1
GCA_001747085.1
GCA_001888185.1
GCA_900091495.1
GCA_900090275.1
GCA_900090235.1
GCA_900090305.1
GCA_900091545.1
GCA_900090285.1
GCA_900091445.1
GCA_900090295.1
GCA_900091455.1
GCA_002216855.1
GCA_002216875.1
GCA_002217285.1
GCA_002217355.1
GCA_002217395.1
GCA_002217475.1
GCA_002216005.1
GCA_002217665.1
GCA_002217735.1
GCA_002217755.1
GCA_002217925.1
GCA_007623795.1
GCA_002218065.1
GCA_013371215.1
GCA_900096915.1
GCA_900101375.1
GCA_002020355.1
GCA_002020135.1
GCA_900188335.1
GCA_900188325.1
GCA_900188165.1
GCA_900188245.1
GCA_900187985.1
GCA_900188485.1
GCA_900188155.1
GCA_900188005.1
GCA_900188355.1
GCA_900188115.1
GCA_900188235.1
GCA_900188065.1
GCA_900188375.1
GCA_900188345.1
GCA_900188295.1
GCA_002220865.2
GCA_900188145.1
GCA_900188275.1
GCA_900188265.1
GCA_900188185.1
GCA_900188415.1
GCA_900188075.1
GCA_900188395.1
GCA_900188095.1
GCA_900188225.1
GCA_900188205.1
GCA_900188035.1
GCA_900188425.1
GCA_900188105.1
GCA_900188465.1
GCA_900188175.1
GCA_017347565.1
GCA_900188405.1
GCA_002849795.1
GCA_900188445.1
GCA_900188085.1
GCA_900188255.1
GCA_900199215.1
GCA_900199195.1
GCA_002221505.1
GCA_900461125.1
GCA_002221525.1
GCA_016696765.1
GCA_003148525.1
GCA_002222655.1
GCA_002224225.1
GCA_002224365.1
GCA_001676655.1
GCA_001754075.1
GCA_002224645.1
GCA_002077695.1
GCA_002233675.1
GCA_001462205.1
GCA_002234405.1
GCA_002234535.1
GCA_002234615.1
GCA_001816125.1
GCA_001816145.1
GCA_001816165.1
GCA_009915765.1
GCA_013032855.1
GCA_900184895.1
GCA_900184945.1
GCA_900185015.1
GCA_900184935.1
GCA_900184815.1
GCA_002407485.1
GCA_014652515.1
GCA_002237575.1
GCA_019801865.1
GCA_003260995.1
GCA_002238435.1
GCA_002238685.1
GCA_002238645.1
GCA_002238725.1
GCA_002238745.1
GCA_002238785.1
GCA_002238705.1
GCA_002238825.1
GCA_002238665.1
GCA_002238865.1
GCA_002238855.1
GCA_002238925.1
GCA_002238805.1
GCA_002238905.1
GCA_002238945.1
GCA_002238965.1
GCA_002239005.1
GCA_002238415.1
GCA_002238485.1
GCA_002238465.1
GCA_002238505.1
GCA_002238525.1
GCA_002238555.1
GCA_002238425.1
GCA_002238445.1
GCA_002238605.1
GCA_002238585.1
GCA_002238565.1
GCA_002238045.1
GCA_001652725.1
GCA_002241085.1
GCA_900088825.1
GCA_900199505.1
GCA_900199655.1
GCA_900199555.1
GCA_002242685.1
GCA_001857965.1
GCA_900130075.1
GCA_000788395.1
GCA_002245355.1
GCA_002243605.1
GCA_002243385.1
GCA_002243515.1
GCA_002245415.1
GCA_002245405.1
GCA_002239045.1
GCA_002239025.1
GCA_002238625.1
GCA_002239105.1
GCA_002238985.1
GCA_002238885.1
GCA_002239085.1
GCA_002240035.1
GCA_002240225.1
GCA_004365405.1
GCA_013414705.1
GCA_004362335.1
GCA_001651805.1
GCA_002250565.1
GCA_002250625.1
GCA_002250655.1
GCA_002245765.1
GCA_003201285.1
GCA_903931835.1
GCA_009495745.1
GCA_000751595.1
GCA_000762845.2
GCA_002252045.1
GCA_002252445.1
GCA_002252565.1
GCA_002252985.1
GCA_002254285.1
GCA_002254295.1
GCA_002254335.1
GCA_002254405.1
GCA_002254395.1
GCA_002254385.1
GCA_002254415.1
GCA_002254465.1
GCA_002254475.1
GCA_002254495.1
GCA_002254485.1
GCA_002254545.1
GCA_002254565.1
GCA_002254585.1
GCA_002254605.1
GCA_002254665.1
GCA_002254685.1
GCA_002254705.1
GCA_002254745.1
GCA_002254765.1
GCA_002254785.1
GCA_002254805.1
GCA_002254825.2
GCA_002252505.1
GCA_002252535.1
GCA_903970225.1
GCA_002255365.1
GCA_002255385.1
GCA_002255405.1
GCA_002255415.1
GCA_002255295.1
GCA_002255495.1
GCA_002255565.1
GCA_002255585.1
GCA_002255705.1
GCA_002255805.1
GCA_002255885.1
GCA_002255905.1
GCA_002255925.1
GCA_002255935.1
GCA_002255955.1
GCA_002255985.1
GCA_002256005.1
GCA_002256095.1
GCA_002256115.1
GCA_002256145.1
GCA_002256185.1
GCA_002256205.1
GCA_002256085.1
GCA_002256225.1
GCA_002256345.1
GCA_002256295.1
GCA_002256265.1
GCA_002256395.1
GCA_002256425.1
GCA_002256435.1
GCA_002256275.1
GCA_002256465.1
GCA_002256485.1
GCA_002256535.1
GCA_002256685.1
GCA_002256705.1
GCA_002256735.1
GCA_002256765.1
GCA_002256785.1
GCA_002256885.1
GCA_002256875.1
GCA_002256965.1
GCA_002256995.1
GCA_002257025.1
GCA_002257045.1
GCA_002257055.1
GCA_002257085.1
GCA_002257155.1
GCA_002257185.1
GCA_002257205.1
GCA_002257235.1
GCA_002257245.1
GCA_002257285.1
GCA_002257315.1
GCA_002257365.1
GCA_002257385.1
GCA_002257445.1
GCA_002254865.1
GCA_002254885.1
GCA_002254895.1
GCA_002254945.1
GCA_002254965.1
GCA_002254975.1
GCA_002254985.1
GCA_002255025.1
GCA_002255045.1
GCA_002255055.1
GCA_002255065.1
GCA_002255105.1
GCA_002255125.1
GCA_002255135.1
GCA_002255165.1
GCA_002255185.1
GCA_002255215.1
GCA_002255195.1
GCA_002255285.1
GCA_018304805.1
GCA_004363555.1
GCA_002257665.1
GCA_008180465.1
GCA_014042035.1
GCA_001753675.2
GCA_002257705.1
GCA_001685015.1
GCA_001854525.1
GCA_002741055.1
GCA_014644035.1
GCA_002258215.1
GCA_002259525.1
GCA_013408435.1
GCA_002259585.1
GCA_002259605.1
GCA_002259645.1
GCA_014898155.1
GCA_002797875.1
GCA_002259745.1
GCA_002259755.1
GCA_002259795.1
GCA_004135205.1
GCA_002260545.1
GCA_001439605.1
GCA_001855575.1
GCA_002261115.1
GCA_900094625.1
GCA_002838835.1
GCA_002261295.1
GCA_002261215.1
GCA_002261225.1
GCA_002261265.1
GCA_002261315.1
GCA_002261435.1
GCA_002261345.1
GCA_002261355.1
GCA_013359905.1
GCA_002265435.1
GCA_001953355.1
GCA_002261155.1
GCA_900460625.1
GCA_900066015.1
GCA_900187005.1
GCA_900187075.1
GCA_003860545.1
GCA_900187285.1
GCA_007992655.1
GCA_900198195.1
GCA_002270055.1
GCA_018917425.1
GCA_002270415.1
GCA_002270355.1
GCA_001906925.1
GCA_002086485.1
GCA_002150805.1
GCA_002198715.1
GCA_001642575.1
GCA_001660815.1
GCA_001975785.1
GCA_900162815.1
GCA_900162825.1
GCA_002105285.1
GCA_004329705.1
GCA_003051885.1
GCA_002276165.1
GCA_902497585.1
GCA_002272015.1
GCA_004291115.2
GCA_002276555.1
GCA_014083925.1
GCA_900162645.1
GCA_002026305.1
GCA_008693605.1
GCA_002277955.1
GCA_002278855.1
GCA_002278935.1
GCA_002278915.1
GCA_002279065.1
GCA_002279205.1
GCA_002279195.1
GCA_002279215.1
GCA_002279275.1
GCA_002279285.1
GCA_002279405.1
GCA_002279415.1
GCA_002279375.1
GCA_002279455.1
GCA_002279465.1
GCA_002279485.1
GCA_002279525.1
GCA_002279535.1
GCA_004364705.1
GCA_002279695.1
GCA_002279755.1
GCA_002279765.1
GCA_002279795.1
GCA_002279825.1
GCA_002279855.1
GCA_002279885.1
GCA_002279895.1
GCA_002279965.1
GCA_002279945.1
GCA_002280025.1
GCA_002280035.1
GCA_002280095.1
GCA_002280165.1
GCA_002280225.1
GCA_002280205.1
GCA_002280315.1
GCA_002280335.1
GCA_002280365.1
GCA_002280405.1
GCA_002280415.1
GCA_002280425.1
GCA_002280395.1
GCA_002280485.1
GCA_002280515.1
GCA_002280525.1
GCA_002280595.1
GCA_002280635.1
GCA_002280625.1
GCA_002280615.1
GCA_002280685.1
GCA_002280705.1
GCA_002280725.1
GCA_002280755.1
GCA_002280815.1
GCA_002280855.1
GCA_002280935.1
GCA_002281025.1
GCA_002281095.1
GCA_002281075.1
GCA_002281085.1
GCA_002281185.1
GCA_002281235.1
GCA_002281275.1
GCA_002281325.1
GCA_002281255.1
GCA_002281365.1
GCA_002281415.1
GCA_002281435.1
GCA_002281475.1
GCA_002281555.1
GCA_002281575.1
GCA_002281585.1
GCA_002281615.1
GCA_002281625.1
GCA_002281655.1
GCA_002281685.1
GCA_002281735.1
GCA_002281775.1
GCA_002281855.1
GCA_002281875.1
GCA_002281915.1
GCA_002281955.1
GCA_002281975.1
GCA_002282055.1
GCA_002282065.1
GCA_002282095.1
GCA_002282115.1
GCA_002282135.1
GCA_002282155.1
GCA_002282195.1
GCA_002282215.1
GCA_002282245.1
GCA_002282235.1
GCA_002282285.1
GCA_002282385.1
GCA_002282365.1
GCA_002282445.1
GCA_002282435.1
GCA_002282515.1
GCA_002282555.1
GCA_002282575.1
GCA_002282695.1
GCA_010993985.1
GCA_002282855.1
GCA_002076915.1
GCA_002279605.1
GCA_014696875.1
GCA_002283365.1
GCA_002283555.1
GCA_002283755.1
GCA_002284565.1
GCA_002284575.1
GCA_002284855.1
GCA_002284875.1
GCA_002284895.1
GCA_002284915.1
GCA_014736495.1
GCA_002157835.1
GCA_001664265.1
GCA_002285055.1
GCA_002285265.1
GCA_002285275.1
GCA_002285285.1
GCA_002285255.1
GCA_002285335.1
GCA_000826525.2
GCA_001183985.1
GCA_001976145.1
GCA_900156915.1
GCA_002084375.1
GCA_002285435.1
GCA_002285495.1
GCA_003030385.1
GCA_913056445.1
GCA_002287075.1
GCA_002287175.1
GCA_002287195.1
GCA_015063105.1
GCA_002155145.1
GCA_002287885.2
GCA_003569185.1
GCA_002287235.1
GCA_002287155.1
GCA_003096655.1
GCA_002288005.1
GCA_002288305.1
GCA_002288365.1
GCA_002288405.1
GCA_002288415.1
GCA_002288445.1
GCA_002288455.1
GCA_012521495.1
GCA_002287505.1
GCA_001907975.2
GCA_002211465.1
GCA_902376185.1
GCA_002217985.1
GCA_002288875.1
GCA_002288865.1
GCA_000751535.1
GCA_900067225.1
GCA_002210225.1
GCA_001523725.1
GCA_002289455.1
GCA_002289575.1
GCA_002290545.1
GCA_002290555.1
GCA_002290585.1
GCA_002290595.1
GCA_002290625.1
GCA_002290645.2
GCA_002291425.1
GCA_002291485.1
GCA_002291505.1
GCA_002291495.1
GCA_002291585.1
GCA_016719385.1
GCA_002291675.1
GCA_002291645.1
GCA_002291665.1
GCA_002291725.1
GCA_002291735.1
GCA_002291765.1
GCA_002291775.1
GCA_002291845.1
GCA_002291875.1
GCA_002291895.1
GCA_002291925.1
GCA_002291945.1
GCA_002291955.1
GCA_002291985.1
GCA_002292025.1
GCA_002292015.1
GCA_002292105.1
GCA_002292185.1
GCA_002292205.1
GCA_002292245.1
GCA_002292265.1
GCA_002292285.1
GCA_002292325.1
GCA_002292345.1
GCA_002292365.1
GCA_002292375.1
GCA_002292405.1
GCA_002292815.1
GCA_002292805.1
GCA_002292845.1
GCA_002292855.1
GCA_002292895.1
GCA_002292925.1
GCA_002292945.1
GCA_002292955.1
GCA_002293005.1
GCA_002293025.1
GCA_002293045.1
GCA_002293055.1
GCA_002293065.1
GCA_002293105.1
GCA_002293125.1
GCA_002293145.1
GCA_002293155.1
GCA_002293185.1
GCA_002293205.1
GCA_002293245.1
GCA_002293265.1
GCA_002293315.1
GCA_002293275.1
GCA_002293385.1
GCA_002293475.1
GCA_002293525.1
GCA_002293585.1
GCA_002293605.1
GCA_002293615.1
GCA_002293625.1
GCA_002293685.1
GCA_002293705.1
GCA_002293725.1
GCA_002293715.1
GCA_002293765.1
GCA_002293775.1
GCA_002293795.1
GCA_002293825.1
GCA_002293855.1
GCA_002293845.1
GCA_002293885.1
GCA_002293915.1
GCA_002293965.1
GCA_002295665.1
GCA_002295675.1
GCA_002295725.1
GCA_002295795.1
GCA_002295855.1
GCA_002295885.1
GCA_002295895.1
GCA_002295925.1
GCA_002295955.1
GCA_002295965.1
GCA_002296055.1
GCA_002296085.1
GCA_002296125.1
GCA_002296115.1
GCA_002296185.1
GCA_002296225.1
GCA_002296255.1
GCA_002296285.1
GCA_002296305.1
GCA_002296405.1
GCA_002296425.1
GCA_002296445.1
GCA_002296455.1
GCA_002296475.1
GCA_002296505.1
GCA_002296585.1
GCA_002296665.1
GCA_002296805.1
GCA_002296815.1
GCA_002296845.1
GCA_002296855.1
GCA_002296895.1
GCA_002296975.1
GCA_002297005.1
GCA_002297015.1
GCA_002297045.1
GCA_002297085.1
GCA_002297115.1
GCA_002297105.1
GCA_002297165.1
GCA_002297225.1
GCA_002297255.1
GCA_002297295.1
GCA_002297345.1
GCA_002297355.1
GCA_002297365.1
GCA_002297405.1
GCA_002297415.1
GCA_002297435.1
GCA_002297465.1
GCA_002297475.1
GCA_002297505.1
GCA_002297525.1
GCA_002297545.1
GCA_002297595.1
GCA_002297645.1
GCA_002297665.1
GCA_002297685.1
GCA_002297775.1
GCA_002297815.1
GCA_002297875.1
GCA_002297905.1
GCA_002297925.1
GCA_002297985.1
GCA_002298025.1
GCA_002298045.1
GCA_002298065.1
GCA_002298075.1
GCA_002298105.1
GCA_002298145.1
GCA_002298155.1
GCA_002298165.1
GCA_002298205.1
GCA_002298225.1
GCA_002298235.1
GCA_002298295.1
GCA_002298385.1
GCA_002298405.1
GCA_002298425.1
GCA_002298485.1
GCA_002298515.1
GCA_002298555.1
GCA_002298615.1
GCA_002298665.1
GCA_002298695.1
GCA_002298685.1
GCA_002298745.1
GCA_002298785.1
GCA_002298805.1
GCA_002298815.1
GCA_002298885.1
GCA_002298965.1
GCA_002298995.1
GCA_002299005.1
GCA_002299045.1
GCA_002299055.1
GCA_002299085.1
GCA_002299125.1
GCA_002294005.1
GCA_002294105.1
GCA_002294145.1
GCA_002294405.1
GCA_002294445.1
GCA_002294575.1
GCA_002294615.1
GCA_002294645.1
GCA_002294665.1
GCA_002295025.1
GCA_002295045.1
GCA_002295215.1
GCA_002295285.1
GCA_002295325.1
GCA_002295335.1
GCA_002295415.1
GCA_002295565.1
GCA_002295585.1
GCA_002295605.1
GCA_002295625.1
GCA_002295635.1
GCA_002472945.1
GCA_009296185.1
GCA_002299195.1
GCA_002299265.1
GCA_002372625.1
GCA_002299305.1
GCA_002299425.1
GCA_002299395.1
GCA_002299465.1
GCA_002299475.1
GCA_002299495.1
GCA_002299555.1
GCA_002299595.1
GCA_002299625.1
GCA_002299665.1
GCA_916438875.1
GCA_002299795.1
GCA_002299785.1
GCA_002299835.1
GCA_002299865.1
GCA_002299895.1
GCA_002299915.1
GCA_002299945.1
GCA_002299965.1
GCA_002299975.1
GCA_002299995.1
GCA_002300065.1
GCA_009856605.1
GCA_016599755.1
GCA_002300525.1
GCA_003054025.1
GCA_002303775.1
GCA_002303765.1
GCA_002303785.1
GCA_002302635.1
GCA_002690655.1
GCA_002304345.1
GCA_002304385.1
GCA_002304315.1
GCA_002304355.1
GCA_002304435.1
GCA_002304375.1
GCA_002304425.1
GCA_002304445.1
GCA_002304505.1
GCA_002304495.1
GCA_002304675.1
GCA_002304695.1
GCA_002304705.1
GCA_002304735.1
GCA_002304755.1
GCA_002304765.1
GCA_002304835.1
GCA_002304855.1
GCA_002304845.1
GCA_002304915.1
GCA_002304925.1
GCA_002304935.1
GCA_002304945.1
GCA_002304995.1
GCA_002305015.1
GCA_002305085.1
GCA_002305075.1
GCA_002305115.1
GCA_002305125.1
GCA_002305155.1
GCA_002305165.1
GCA_002305205.1
GCA_002305195.1
GCA_002305255.1
GCA_002305265.1
GCA_002305275.1
GCA_002305315.1
GCA_002305925.1
GCA_002305955.1
GCA_002305995.1
GCA_002306055.1
GCA_002306075.1
GCA_002306085.1
GCA_002306095.1
GCA_002306185.1
GCA_002306235.1
GCA_002306245.1
GCA_002306295.1
GCA_002306315.1
GCA_002306345.1
GCA_002306335.1
GCA_002306385.1
GCA_002306405.1
GCA_002306435.1
GCA_002306455.1
GCA_002306465.1
GCA_002306475.1
GCA_002306535.1
GCA_002306555.1
GCA_002306565.1
GCA_002306585.1
GCA_002306615.1
GCA_002306635.1
GCA_002306655.1
GCA_002306695.1
GCA_002306715.1
GCA_002306735.1
GCA_002306745.1
GCA_002306775.1
GCA_002306815.1
GCA_002306835.1
GCA_002306855.1
GCA_002306905.1
GCA_002306945.1
GCA_002306975.1
GCA_002306985.1
GCA_002307015.1
GCA_002307065.1
GCA_903828565.1
GCA_002305395.1
GCA_002305415.1
GCA_002305435.1
GCA_002305445.1
GCA_002305475.1
GCA_002305495.1
GCA_002305545.1
GCA_002305575.1
GCA_002305585.1
GCA_002305615.1
GCA_002305635.1
GCA_002305655.1
GCA_002305675.1
GCA_002305685.1
GCA_002305765.1
GCA_002305795.1
GCA_002305335.1
GCA_002305355.1
GCA_002307055.1
GCA_002307135.1
GCA_002307175.1
GCA_002307185.1
GCA_002307235.1
GCA_002307245.1
GCA_002307295.1
GCA_002307315.1
GCA_900103645.1
GCA_001981525.1
GCA_002087085.1
GCA_002234915.1
GCA_002307715.1
GCA_002307725.1
GCA_002307905.1
GCA_002307955.1
GCA_002308035.1
GCA_002308055.1
GCA_002308075.1
GCA_002308095.1
GCA_002308115.1
GCA_002308135.1
GCA_002308195.1
GCA_002308235.1
GCA_002308255.1
GCA_002308275.1
GCA_002308295.1
GCA_002308315.1
GCA_002308345.1
GCA_002308335.1
GCA_002308375.1
GCA_002308435.1
GCA_002308475.1
GCA_002308495.1
GCA_002308515.1
GCA_002307375.1
GCA_001854605.1
GCA_001761385.1
GCA_905236945.1
GCA_002308555.1
GCA_900111545.1
GCA_002308615.1
GCA_002308635.1
GCA_002308655.1
GCA_002308665.1
GCA_002308695.1
GCA_002308715.1
GCA_002308735.1
GCA_002308815.1
GCA_002308855.1
GCA_002308895.1
GCA_002308935.1
GCA_002308975.1
GCA_002308995.1
GCA_002309015.1
GCA_002309035.1
GCA_002309055.1
GCA_002309075.1
GCA_002309095.1
GCA_002309115.1
GCA_002309135.1
GCA_002309155.1
GCA_002309175.1
GCA_002309215.1
GCA_002309255.1
GCA_002309275.1
GCA_002309295.1
GCA_002309335.1
GCA_002309395.1
GCA_002309415.1
GCA_002309425.1
GCA_002309455.1
GCA_002309475.1
GCA_002309495.1
GCA_002309575.1
GCA_002309585.1
GCA_002309615.1
GCA_002309675.1
GCA_002309695.1
GCA_002309715.1
GCA_002309765.1
GCA_002309755.1
GCA_002309795.1
GCA_002309805.1
GCA_002309835.1
GCA_002309855.1
GCA_002309885.1
GCA_002309875.1
GCA_002309915.1
GCA_002309935.1
GCA_002309955.1
GCA_002309975.1
GCA_002309995.1
GCA_002310015.1
GCA_002310035.1
GCA_002310055.1
GCA_002310075.1
GCA_002310095.1
GCA_002310135.1
GCA_002310175.1
GCA_002310195.1
GCA_002310215.1
GCA_002450095.1
GCA_905233395.1
GCA_002310415.1
GCA_016716505.1
GCA_002311025.1
GCA_002310995.1
GCA_002311005.1
GCA_002311135.1
GCA_002311275.1
GCA_002311285.1
GCA_002311315.1
GCA_002311345.1
GCA_002311335.1
GCA_002311375.1
GCA_002311395.1
GCA_002311385.1
GCA_002311435.1
GCA_002311455.1
GCA_002311465.1
GCA_002311595.1
GCA_002311605.1
GCA_002311635.1
GCA_002311645.1
GCA_002311655.1
GCA_002311725.1
GCA_002311745.1
GCA_002311805.1
GCA_002311835.1
GCA_002311855.1
GCA_001750105.1
GCA_002311865.1
GCA_002311875.1
GCA_002311925.1
GCA_002311945.1
GCA_002311975.1
GCA_002311995.1
GCA_002312035.1
GCA_002312815.1
GCA_002312915.1
GCA_002312935.1
GCA_002313045.1
GCA_001983105.1
GCA_002313255.1
GCA_002313245.1
GCA_002313235.1
GCA_002313265.1
GCA_002313315.1
GCA_002313325.1
GCA_002313335.1
GCA_002313355.1
GCA_002313395.1
GCA_002313415.1
GCA_002313405.1
GCA_002313435.1
GCA_002313475.1
GCA_002313515.1
GCA_002313555.1
GCA_002313575.1
GCA_002313595.1
GCA_002313635.1
GCA_002313665.1
GCA_002313735.1
GCA_002313775.1
GCA_002313745.1
GCA_002313815.1
GCA_002313825.1
GCA_002313845.1
GCA_002313895.1
GCA_002313905.1
GCA_002313925.1
GCA_002313955.1
GCA_002313985.1
GCA_002314015.1
GCA_002314035.1
GCA_002314065.1
GCA_002314115.1
GCA_002314135.1
GCA_002314175.1
GCA_002314195.1
GCA_002314215.1
GCA_002314235.1
GCA_002314265.1
GCA_002314885.1
GCA_002314915.1
GCA_002314935.1
GCA_002314945.1
GCA_002314995.1
GCA_002315165.1
GCA_002315195.1
GCA_002315205.1
GCA_002315255.1
GCA_002315275.1
GCA_002315335.1
GCA_002315325.1
GCA_002315385.1
GCA_002315435.1
GCA_002315455.1
GCA_002315505.1
GCA_002315535.1
GCA_002315555.1
GCA_002315595.1
GCA_002315615.1
GCA_002315625.1
GCA_002315685.1
GCA_002315675.1
GCA_002315715.1
GCA_002315735.1
GCA_002315745.1
GCA_002315765.1
GCA_002315795.1
GCA_002315815.1
GCA_002315825.1
GCA_002315855.1
GCA_002315885.1
GCA_002315875.1
GCA_002315915.1
GCA_002315935.1
GCA_002315945.1
GCA_002315975.1
GCA_002316015.1
GCA_002315995.1
GCA_002316005.1
GCA_002316075.1
GCA_002316105.1
GCA_002316095.1
GCA_002316135.1
GCA_002316155.1
GCA_002316175.1
GCA_002316185.1
GCA_002316225.1
GCA_002316215.1
GCA_002316235.1
GCA_002316275.1
GCA_002316305.1
GCA_002316295.1
GCA_002316315.1
GCA_002316345.1
GCA_002316455.1
GCA_002316545.1
GCA_002316535.1
GCA_002316555.1
GCA_002316585.1
GCA_002316685.1
GCA_002316735.1
GCA_002316755.1
GCA_002316795.1
GCA_002316805.1
GCA_002316835.1
GCA_002316875.1
GCA_002316885.1
GCA_002316925.1
GCA_002317115.1
GCA_002317135.1
GCA_002317145.1
GCA_002317155.1
GCA_002317175.1
GCA_002317215.1
GCA_002317245.1
GCA_002317225.1
GCA_002317275.1
GCA_002317295.1
GCA_002317325.1
GCA_002317355.1
GCA_002317395.1
GCA_002317435.1
GCA_002317475.1
GCA_002317575.1
GCA_002317595.1
GCA_002317605.1
GCA_001661595.2
GCA_904384135.1
GCA_002314465.1
GCA_002314455.1
GCA_002314525.1
GCA_002314555.1
GCA_002314565.1
GCA_002314595.1
GCA_002314605.1
GCA_002314635.1
GCA_002314645.1
GCA_002314685.1
GCA_002314715.1
GCA_002314725.1
GCA_002314775.1
GCA_002314795.1
GCA_002314805.1
GCA_002314835.1
GCA_002314855.1
GCA_002314875.1
GCA_002314305.1
GCA_002314435.1
GCA_009889515.1
GCA_900299125.1
GCA_020347565.1
GCA_002319075.1
GCA_002319825.1
GCA_002319805.1
GCA_002319885.1
GCA_002319915.1
GCA_002319925.1
GCA_002319955.1
GCA_002320005.1
GCA_002320035.1
GCA_002320155.1
GCA_002320245.1
GCA_002320275.1
GCA_002320285.1
GCA_002320355.1
GCA_002320375.1
GCA_002320385.1
GCA_002320435.1
GCA_002320555.1
GCA_002320605.1
GCA_002320695.1
GCA_002320715.1
GCA_002320775.1
GCA_002320825.1
GCA_002320815.1
GCA_002320855.1
GCA_002320875.1
GCA_002320995.1
GCA_002321235.1
GCA_002321255.1
GCA_002321275.1
GCA_002321295.1
GCA_002321305.1
GCA_002321335.1
GCA_002321345.1
GCA_002321355.1
GCA_002321395.1
GCA_002321415.1
GCA_002321455.1
GCA_002321485.1
GCA_002321595.1
GCA_002321645.1
GCA_002321675.1
GCA_002321705.1
GCA_002321735.1
GCA_002321785.1
GCA_002321855.1
GCA_002321895.1
GCA_002321995.1
GCA_002322185.1
GCA_002322275.1
GCA_002322345.1
GCA_002322335.1
GCA_002322375.1
GCA_002322415.1
GCA_002322435.1
GCA_002322425.1
GCA_002322475.1
GCA_002322495.1
GCA_002322515.1
GCA_002322525.1
GCA_002322535.1
GCA_002322575.1
GCA_003675305.1
GCA_018652955.1
GCA_002323055.1
GCA_002323075.1
GCA_002323085.1
GCA_002323095.1
GCA_002323135.1
GCA_002323155.1
GCA_002323185.1
GCA_002323215.1
GCA_002323315.1
GCA_002323325.1
GCA_002323355.1
GCA_002323365.1
GCA_002323395.1
GCA_002323475.1
GCA_002323515.1
GCA_002323535.1
GCA_002323545.1
GCA_002323575.1
GCA_002323585.1
GCA_002323615.1
GCA_002323665.1
GCA_002323695.1
GCA_002323715.1
GCA_002323775.1
GCA_002323805.1
GCA_002323795.1
GCA_002323855.1
GCA_002323875.1
GCA_002323895.1
GCA_002323905.1
GCA_002323935.1
GCA_002323955.1
GCA_002323995.1
GCA_002324865.1
GCA_002324875.1
GCA_002324915.1
GCA_002324965.1
GCA_905182175.1
GCA_002325105.1
GCA_002325185.1
GCA_002325205.1
GCA_002325215.1
GCA_002325245.1
GCA_002325265.1
GCA_002325295.1
GCA_002325345.1
GCA_002325365.1
GCA_002325375.1
GCA_002325415.1
GCA_002325485.1
GCA_002325605.1
GCA_002325615.1
GCA_002325695.1
GCA_002325745.1
GCA_002325765.1
GCA_002325785.1
GCA_002327145.1
GCA_002327235.1
GCA_002327245.1
GCA_002327255.1
GCA_002327225.1
GCA_002327305.1
GCA_002327315.1
GCA_002327325.1
GCA_002327335.1
GCA_002327385.1
GCA_002327445.1
GCA_002327475.1
GCA_002327525.1
GCA_002327545.1
GCA_002327565.1
GCA_002327585.1
GCA_002327645.1
GCA_002327665.1
GCA_002327685.1
GCA_002327705.1
GCA_002327725.1
GCA_002327745.1
GCA_002327765.1
GCA_002327785.1
GCA_002327805.1
GCA_002327845.1
GCA_002327865.1
GCA_002327885.1
GCA_002327905.1
GCA_002327925.1
GCA_002327965.1
GCA_002327985.1
GCA_002327995.1
GCA_002328025.1
GCA_002328065.1
GCA_002328075.1
GCA_002328125.1
GCA_002328145.1
GCA_002328165.1
GCA_002328185.1
GCA_002328195.1
GCA_002328225.1
GCA_002328235.1
GCA_002328255.1
GCA_002328285.1
GCA_002328345.1
GCA_002328325.1
GCA_002328385.1
GCA_002328405.1
GCA_002328435.1
GCA_002328465.1
GCA_002328485.1
GCA_002328515.1
GCA_002328545.1
GCA_002328565.1
GCA_002328585.1
GCA_002328605.1
GCA_002328625.1
GCA_002328665.1
GCA_002328685.1
GCA_002328705.1
GCA_002328725.1
GCA_002328745.1
GCA_002328755.1
GCA_002328785.1
GCA_002328805.1
GCA_002328835.1
GCA_002328825.1
GCA_002328865.1
GCA_002328885.1
GCA_002328905.1
GCA_002328945.1
GCA_002328955.1
GCA_002328985.1
GCA_002328995.1
GCA_002329025.1
GCA_002329045.1
GCA_002329065.1
GCA_002329125.1
GCA_002329145.1
GCA_002329205.1
GCA_002329225.1
GCA_002329245.1
GCA_002329255.1
GCA_002329295.1
GCA_002329285.1
GCA_002329325.1
GCA_002329365.1
GCA_002329385.1
GCA_002329395.1
GCA_002329405.1
GCA_002329445.1
GCA_002329465.1
GCA_002329485.1
GCA_002329525.1
GCA_002329545.1
GCA_002329565.1
GCA_002329605.1
GCA_002329675.1
GCA_002329705.1
GCA_002331025.1
GCA_002331045.1
GCA_002331125.1
GCA_002331145.1
GCA_002331185.1
GCA_002331235.1
GCA_002331255.1
GCA_002331385.1
GCA_002331425.1
GCA_002331485.1
GCA_002331495.1
GCA_002331745.1
GCA_002331825.1
GCA_002331845.1
GCA_002331915.1
GCA_002332505.1
GCA_002332615.1
GCA_002332715.1
GCA_002332745.1
GCA_002332755.1
GCA_002332765.1
GCA_002332795.1
GCA_002322625.1
GCA_002322665.1
GCA_002322655.1
GCA_002322745.1
GCA_002322775.1
GCA_002322785.1
GCA_002322915.1
GCA_002322955.1
GCA_002322975.1
GCA_002322995.1
GCA_900215505.1
GCA_900230115.1
GCA_900230215.1
GCA_002332905.1
GCA_002333045.1
GCA_002333065.1
GCA_002333095.1
GCA_002333085.1
GCA_002333125.1
GCA_002333145.1
GCA_002333165.1
GCA_002333175.1
GCA_002333405.1
GCA_002333425.1
GCA_002334905.1
GCA_002334895.1
GCA_002334915.1
GCA_002334885.1
GCA_002334965.1
GCA_002334975.1
GCA_004343345.1
GCA_002335855.1
GCA_002335875.1
GCA_002335865.1
GCA_002335845.1
GCA_002335925.1
GCA_002335945.1
GCA_002335975.1
GCA_002336035.1
GCA_002336085.1
GCA_002336115.1
GCA_002336125.1
GCA_002336165.1
GCA_002336185.1
GCA_002336225.1
GCA_002336245.1
GCA_002336265.1
GCA_002336305.1
GCA_002336355.1
GCA_002336345.1
GCA_002336365.1
GCA_002336405.1
GCA_002336445.1
GCA_002336485.1
GCA_002336475.1
GCA_002336525.1
GCA_002336535.1
GCA_002336545.1
GCA_002336595.1
GCA_002336585.1
GCA_002336625.1
GCA_002336645.1
GCA_002336655.1
GCA_002336675.1
GCA_002336705.1
GCA_002336725.1
GCA_002336735.1
GCA_002336785.1
GCA_002336805.1
GCA_002336815.1
GCA_002336845.1
GCA_002336895.1
GCA_002336915.1
GCA_002336935.1
GCA_002336965.1
GCA_002336975.1
GCA_002336985.1
GCA_002337005.1
GCA_002337045.1
GCA_002337055.1
GCA_002337085.1
GCA_002337095.1
GCA_002337125.1
GCA_002337155.1
GCA_002337145.1
GCA_002337185.1
GCA_002337205.1
GCA_002337215.1
GCA_002337265.1
GCA_002337235.1
GCA_002337365.1
GCA_002337455.1
GCA_002337525.1
GCA_002337535.1
GCA_002337545.1
GCA_002337605.1
GCA_002337615.1
GCA_002337635.1
GCA_002337685.1
GCA_002337925.1
GCA_002337935.1
GCA_002338095.1
GCA_002338125.1
GCA_002338145.1
GCA_002338255.1
GCA_002338345.1
GCA_002338335.1
GCA_002338385.1
GCA_002338405.1
GCA_002338425.1
GCA_002338445.1
GCA_002338485.1
GCA_002338565.1
GCA_002338605.1
GCA_002338615.1
GCA_002338655.1
GCA_002338715.1
GCA_002338895.1
GCA_002339015.1
GCA_002339085.1
GCA_002339125.1
GCA_002339135.1
GCA_002339165.1
GCA_002339205.1
GCA_002339275.1
GCA_002339325.1
GCA_002339345.1
GCA_002339355.1
GCA_002339385.1
GCA_002342205.1
GCA_002342225.1
GCA_002342255.1
GCA_002342285.1
GCA_002342295.1
GCA_002342325.1
GCA_002342345.1
GCA_002342365.1
GCA_002342385.1
GCA_002342465.1
GCA_002342505.1
GCA_002342515.1
GCA_002342545.1
GCA_002342585.1
GCA_002342765.1
GCA_002342805.1
GCA_002342785.1
GCA_002342875.1
GCA_002342945.1
GCA_002342955.1
GCA_002342985.1
GCA_002343035.1
GCA_002343065.1
GCA_002343075.1
GCA_002343115.1
GCA_002343145.1
GCA_002343155.1
GCA_002343185.1
GCA_002343205.1
GCA_002343225.1
GCA_002343245.1
GCA_002343305.1
GCA_002343325.1
GCA_002343335.1
GCA_002343365.1
GCA_002343385.1
GCA_002343395.1
GCA_002343455.1
GCA_002343485.1
GCA_002343505.1
GCA_002343545.1
GCA_002343565.1
GCA_002343575.1
GCA_002343605.1
GCA_002343625.1
GCA_002343645.1
GCA_002343655.1
GCA_002343705.1
GCA_002343715.1
GCA_002343745.1
GCA_002343775.1
GCA_002343765.1
GCA_002343805.1
GCA_002343845.1
GCA_002343835.1
GCA_002343885.1
GCA_002343905.1
GCA_002343965.1
GCA_002343985.1
GCA_002343995.1
GCA_002344005.1
GCA_002344045.1
GCA_002344065.1
GCA_002344055.1
GCA_002344075.1
GCA_002344125.1
GCA_002344145.1
GCA_002344155.1
GCA_002344205.1
GCA_002344225.1
GCA_002344235.1
GCA_002344215.1
GCA_002344295.1
GCA_002344285.1
GCA_002344305.1
GCA_002344345.1
GCA_002344355.1
GCA_002344365.1
GCA_002344405.1
GCA_002344415.1
GCA_002344425.1
GCA_002344465.1
GCA_002344485.1
GCA_002344525.1
GCA_002344545.1
GCA_002344555.1
GCA_002344565.1
GCA_002344575.1
GCA_002344625.1
GCA_002344655.1
GCA_002344705.1
GCA_002344715.1
GCA_002344735.1
GCA_002344785.1
GCA_002344795.1
GCA_002344825.1
GCA_002344845.1
GCA_002344865.1
GCA_002344885.1
GCA_002344895.1
GCA_002344945.1
GCA_002344965.1
GCA_002344975.1
GCA_002345065.1
GCA_002345105.1
GCA_002345125.1
GCA_002345145.1
GCA_002345185.1
GCA_002345205.1
GCA_002345225.1
GCA_002345215.1
GCA_002345315.1
GCA_002345405.1
GCA_002345425.1
GCA_002345475.1
GCA_002345505.1
GCA_002345525.1
GCA_002345565.1
GCA_002345625.1
GCA_002345645.1
GCA_002345675.1
GCA_002345705.1
GCA_002345725.1
GCA_002345745.1
GCA_002345825.1
GCA_002345845.1
GCA_002345865.1
GCA_002345885.1
GCA_002345925.1
GCA_002345965.1
GCA_002346225.1
GCA_002346235.1
GCA_002346265.1
GCA_002346275.1
GCA_002346305.1
GCA_002346325.1
GCA_002346345.1
GCA_002346355.1
GCA_002346405.1
GCA_002346425.1
GCA_002346435.1
GCA_002346475.1
GCA_002346505.1
GCA_002346535.1
GCA_002346525.1
GCA_002346545.1
GCA_002346585.1
GCA_002346595.1
GCA_002346625.1
GCA_002346645.1
GCA_002346675.1
GCA_002346665.1
GCA_002346685.1
GCA_002346715.1
GCA_002346765.1
GCA_002346805.1
GCA_002346825.1
GCA_002346845.1
GCA_002346835.1
GCA_002346855.1
GCA_002346905.1
GCA_002346965.1
GCA_002346945.1
GCA_002347005.1
GCA_002347025.1
GCA_002347045.1
GCA_002347035.1
GCA_002347085.1
GCA_002347095.1
GCA_002347125.1
GCA_002347155.1
GCA_002347195.1
GCA_002347145.1
GCA_002347185.1
GCA_002347225.1
GCA_002347265.1
GCA_002347295.1
GCA_002347285.1
GCA_002347305.1
GCA_002347345.1
GCA_002347365.1
GCA_002347375.1
GCA_002347405.1
GCA_002347435.1
GCA_002347425.1
GCA_002347475.1
GCA_002347485.1
GCA_002347525.1
GCA_002347545.1
GCA_002347565.1
GCA_002347605.1
GCA_002347615.1
GCA_002347645.1
GCA_002347655.1
GCA_002347685.1
GCA_002347705.1
GCA_002347725.1
GCA_002347755.1
GCA_002347745.1
GCA_002347785.1
GCA_002347805.1
GCA_002347815.1
GCA_002347855.1
GCA_002347845.1
GCA_002347885.1
GCA_002347905.1
GCA_002347925.1
GCA_002347935.1
GCA_002347965.1
GCA_002347985.1
GCA_002348005.1
GCA_002348025.1
GCA_002348045.1
GCA_002348065.1
GCA_002348085.1
GCA_002348095.1
GCA_002348105.1
GCA_002348145.1
GCA_002348155.1
GCA_002348185.1
GCA_016788425.1
GCA_902595225.1
GCA_002335085.1
GCA_002335115.1
GCA_002335145.1
GCA_002335165.1
GCA_002335175.1
GCA_002335205.1
GCA_002335225.1
GCA_002335355.1
GCA_002335345.1
GCA_002335385.1
GCA_002335405.1
GCA_002335445.1
GCA_002335495.1
GCA_019400405.1
GCA_014288005.1
GCA_002339485.1
GCA_002339565.1
GCA_002339585.1
GCA_002339625.1
GCA_002339595.1
GCA_002339745.1
GCA_002339755.1
GCA_002339805.1
GCA_002339925.1
GCA_002340015.1
GCA_002340085.1
GCA_002340095.1
GCA_002340255.1
GCA_002340265.1
GCA_002340355.1
GCA_002340345.1
GCA_002340385.1
GCA_002340405.1
GCA_002340425.1
GCA_002340435.1
GCA_002340515.1
GCA_002340585.1
GCA_002340595.1
GCA_002340615.1
GCA_002340645.1
GCA_002340665.1
GCA_002340675.1
GCA_002340725.1
GCA_002340745.1
GCA_002340755.1
GCA_002340765.1
GCA_002340805.1
GCA_002340845.1
GCA_002340895.1
GCA_002340925.1
GCA_002340935.1
GCA_002340965.1
GCA_002340985.1
GCA_002341135.1
GCA_002341165.1
GCA_002341195.1
GCA_002341315.1
GCA_002341405.1
GCA_002341545.1
GCA_002341665.1
GCA_002341755.1
GCA_002341805.1
GCA_002342025.1
GCA_002342065.1
GCA_002342145.1
GCA_002342175.1
GCA_002454975.1
GCA_002687435.1
GCA_905182615.1
GCA_002348445.1
GCA_002348465.1
GCA_002348505.1
GCA_002348525.1
GCA_002348535.1
GCA_002348545.1
GCA_002348585.1
GCA_002348605.1
GCA_002348615.1
GCA_002348625.1
GCA_002348665.1
GCA_002348685.1
GCA_002348725.1
GCA_002348745.1
GCA_002348755.1
GCA_002348785.1
GCA_002348795.1
GCA_002348825.1
GCA_002348835.1
GCA_002348865.1
GCA_002348925.1
GCA_002348955.1
GCA_002349005.1
GCA_002349055.1
GCA_002349115.1
GCA_002349145.1
GCA_905236905.1
GCA_002349325.1
GCA_002349345.1
GCA_002349385.1
GCA_002349405.1
GCA_002349415.1
GCA_002349455.1
GCA_002349445.1
GCA_002349545.1
GCA_002349565.1
GCA_002349585.1
GCA_002349605.1
GCA_002349625.1
GCA_002349645.1
GCA_002349665.1
GCA_002349685.1
GCA_002349705.1
GCA_002349725.1
GCA_002349765.1
GCA_002349785.1
GCA_002349805.1
GCA_002349815.1
GCA_002349845.1
GCA_002349865.1
GCA_002349875.1
GCA_002349905.1
GCA_002349925.1
GCA_002349945.1
GCA_002349955.1
GCA_002349985.1
GCA_002350005.1
GCA_002350025.1
GCA_002350035.1
GCA_002350105.1
GCA_002350125.1
GCA_002350165.1
GCA_002350185.1
GCA_002350205.1
GCA_002350285.1
GCA_002350325.1
GCA_002350345.1
GCA_002350365.1
GCA_002350405.1
GCA_002350425.1
GCA_002350465.1
GCA_002350505.1
GCA_002350525.1
GCA_002350545.1
GCA_002350535.1
GCA_002350585.1
GCA_002350615.1
GCA_002350625.1
GCA_002350685.1
GCA_002350695.1
GCA_002350705.1
GCA_002350725.1
GCA_002350765.1
GCA_002350785.1
GCA_002350825.1
GCA_002350855.1
GCA_002350875.1
GCA_002350985.1
GCA_002350995.1
GCA_002351015.1
GCA_002351145.1
GCA_002351155.1
GCA_002351185.1
GCA_002351225.1
GCA_002351235.1
GCA_002351265.1
GCA_002351275.1
GCA_002351325.1
GCA_002351345.1
GCA_002351365.1
GCA_002351375.1
GCA_900096565.1
GCA_002006995.1
GCA_900166975.1
GCA_002351545.1
GCA_002351585.1
GCA_002351605.1
GCA_002351595.1
GCA_002351645.1
GCA_002351665.1
GCA_002351705.1
GCA_002351765.1
GCA_002351785.1
GCA_002351805.1
GCA_002351795.1
GCA_002351865.1
GCA_002351895.1
GCA_002351925.1
GCA_002351945.1
GCA_002351955.1
GCA_002351985.1
GCA_002351995.1
GCA_002352025.1
GCA_002352035.1
GCA_002352055.1
GCA_002352045.1
GCA_002352105.1
GCA_002352135.1
GCA_002352145.1
GCA_002352125.1
GCA_002352185.1
GCA_002352225.1
GCA_002352275.1
GCA_002352285.1
GCA_002352305.1
GCA_002352345.1
GCA_002352385.1
GCA_002352365.1
GCA_002352425.1
GCA_002352445.1
GCA_002352465.1
GCA_002352485.1
GCA_002352545.1
GCA_002352565.1
GCA_002352605.1
GCA_002352625.1
GCA_002352635.1
GCA_002352665.1
GCA_002352645.1
GCA_002352705.1
GCA_002352745.1
GCA_002352935.1
GCA_002352945.1
GCA_002353115.1
GCA_002353135.1
GCA_002353145.1
GCA_002353215.1
GCA_002353275.1
GCA_002353285.1
GCA_002353305.1
GCA_002353375.1
GCA_002353385.1
GCA_002353475.1
GCA_002353585.1
GCA_002353575.1
GCA_002353615.1
GCA_002353635.1
GCA_002353755.1
GCA_002353765.1
GCA_002353815.1
GCA_002353835.1
GCA_002353875.1
GCA_002353885.1
GCA_002353895.1
GCA_002353935.1
GCA_002353945.1
GCA_002353975.1
GCA_002353995.1
GCA_002354005.1
GCA_002354035.1
GCA_002354055.1
GCA_002354065.1
GCA_002354195.1
GCA_002354425.1
GCA_002354635.1
GCA_002354735.1
GCA_002354765.1
GCA_002354795.1
GCA_002354805.1
GCA_002354835.1
GCA_002355215.1
GCA_002355235.1
GCA_002355275.1
GCA_002348225.1
GCA_002348235.1
GCA_002348275.1
GCA_002348265.1
GCA_002348315.1
GCA_002348345.1
GCA_002348365.1
GCA_002348375.1
GCA_002348385.1
GCA_002372955.1
GCA_002349185.1
GCA_002349205.1
GCA_002349215.1
GCA_002108545.1
GCA_002128405.1
GCA_002288325.1
GCA_002287965.1
GCA_002288065.1
GCA_002288145.1
GCA_002288185.1
GCA_014643715.1
GCA_002351485.1
GCA_002006795.1
GCA_014830225.1
GCA_002355335.1
GCA_002355375.1
GCA_004216855.1
GCA_002355415.1
GCA_002355435.1
GCA_002356635.1
GCA_002358085.1
GCA_002358165.1
GCA_002358305.1
GCA_002358295.1
GCA_002358345.1
GCA_002358335.1
GCA_002358375.1
GCA_002358425.1
GCA_002358535.1
GCA_002358575.1
GCA_002358615.1
GCA_002358635.1
GCA_002358655.1
GCA_002358805.1
GCA_002358835.1
GCA_002358855.1
GCA_002358875.1
GCA_002358905.1
GCA_002358935.1
GCA_002358965.1
GCA_002358975.1
GCA_002359025.1
GCA_002359055.1
GCA_002359075.1
GCA_002359095.1
GCA_002359155.1
GCA_002359185.1
GCA_002359215.1
GCA_002359235.1
GCA_002359255.1
GCA_002359295.1
GCA_002359315.1
GCA_002359335.1
GCA_002359345.1
GCA_002359425.1
GCA_002359465.1
GCA_002359455.1
GCA_002359495.1
GCA_002359535.1
GCA_002359565.1
GCA_002359595.1
GCA_002359615.1
GCA_002359635.1
GCA_002359675.1
GCA_002359655.1
GCA_002359715.1
GCA_002359745.1
GCA_002359775.1
GCA_002359825.1
GCA_002359855.1
GCA_002359875.1
GCA_002360005.1
GCA_002359985.1
GCA_002360035.1
GCA_002360095.1
GCA_002360295.1
GCA_002360385.1
GCA_002360455.1
GCA_002360475.1
GCA_002360485.1
GCA_002360495.1
GCA_002360585.1
GCA_002360635.1
GCA_002360675.1
GCA_002360745.1
GCA_002360815.1
GCA_002360845.1
GCA_002360835.1
GCA_002360855.1
GCA_002360865.1
GCA_002360925.1
GCA_002361015.1
GCA_002361075.1
GCA_002361105.1
GCA_002361095.1
GCA_002361155.1
GCA_002361195.1
GCA_002361215.1
GCA_002361235.1
GCA_002361255.1
GCA_002361275.1
GCA_002361315.1
GCA_002361355.1
GCA_002361365.1
GCA_905233125.1
GCA_002361555.1
GCA_002361595.1
GCA_002361615.1
GCA_002361625.1
GCA_002361685.1
GCA_002361675.1
GCA_002361715.1
GCA_002361735.1
GCA_002361745.1
GCA_002361785.1
GCA_002361835.1
GCA_002361875.1
GCA_002361915.1
GCA_002361935.1
GCA_002361955.1
GCA_002361965.1
GCA_002361975.1
GCA_002362015.1
GCA_002362025.1
GCA_002362105.1
GCA_002362155.1
GCA_002362145.1
GCA_002362215.1
GCA_002362275.1
GCA_002362315.1
GCA_002362385.1
GCA_002362395.1
GCA_002362455.1
GCA_002362495.1
GCA_002362485.1
GCA_002362535.1
GCA_002362555.1
GCA_002362595.1
GCA_002362615.1
GCA_002362625.1
GCA_002362675.1
GCA_002362695.1
GCA_002362735.1
GCA_002362795.1
GCA_002362805.1
GCA_002363035.1
GCA_002363015.1
GCA_002363075.1
GCA_002363095.1
GCA_002363125.1
GCA_002363115.1
GCA_002363155.1
GCA_002363175.1
GCA_002363215.1
GCA_002363235.1
GCA_002363255.1
GCA_002363275.1
GCA_002363315.1
GCA_002363295.1
GCA_002363415.1
GCA_002363455.1
GCA_002363495.1
GCA_002363515.1
GCA_002363535.1
GCA_002363575.1
GCA_002363595.1
GCA_002363635.1
GCA_002363675.1
GCA_002363705.1
GCA_002363735.1
GCA_002363755.1
GCA_002363775.1
GCA_002363785.1
GCA_002363835.1
GCA_002363865.1
GCA_002363875.1
GCA_002363965.1
GCA_002364005.1
GCA_002364045.1
GCA_002364075.1
GCA_002364085.1
GCA_002364115.1
GCA_002364165.1
GCA_002364245.1
GCA_002364385.1
GCA_002364455.1
GCA_002364485.1
GCA_002364495.1
GCA_002364535.1
GCA_002364565.1
GCA_002364555.1
GCA_002364575.1
GCA_002364735.1
GCA_002364745.1
GCA_002364795.1
GCA_002364915.1
GCA_002364955.1
GCA_002364975.1
GCA_002364985.1
GCA_002365095.1
GCA_002365175.1
GCA_002365235.1
GCA_002365245.1
GCA_002365315.1
GCA_002365355.1
GCA_002365365.1
GCA_002365395.1
GCA_002365405.1
GCA_002365435.1
GCA_002365455.1
GCA_002365495.1
GCA_002365525.1
GCA_002365575.1
GCA_002365705.1
GCA_002365735.1
GCA_002365775.1
GCA_002365815.1
GCA_002365895.1
GCA_002366475.1
GCA_002366545.1
GCA_002366565.1
GCA_002366595.1
GCA_002366615.1
GCA_002366635.1
GCA_002366645.1
GCA_002366675.1
GCA_002366685.1
GCA_002366725.1
GCA_002366755.1
GCA_002366795.1
GCA_002366835.1
GCA_002366845.1
GCA_002366875.1
GCA_002366885.1
GCA_002366925.1
GCA_002366915.1
GCA_002366975.1
GCA_002366955.1
GCA_002367005.1
GCA_002366995.1
GCA_002367095.1
GCA_002367195.1
GCA_002367235.1
GCA_002367255.1
GCA_002367275.1
GCA_002367285.1
GCA_002367305.1
GCA_002367335.1
GCA_002367355.1
GCA_002367385.1
GCA_002367415.1
GCA_002367435.1
GCA_002367495.1
GCA_002367575.1
GCA_002367635.1
GCA_002367655.1
GCA_002367645.1
GCA_002367715.1
GCA_002367815.1
GCA_002367935.1
GCA_002367975.1
GCA_002367995.1
GCA_017873555.1
GCA_002355735.1
GCA_002355955.1
GCA_002356115.1
GCA_002356295.1
GCA_002356315.1
GCA_002355455.1
GCA_002355535.1
GCA_003932505.1
GCA_002356435.2
GCA_012032385.1
GCA_002361405.1
GCA_002361425.1
GCA_002361455.1
GCA_002361485.1
GCA_002361475.1
GCA_002361515.1
GCA_002356335.1
GCA_003597675.1
GCA_002368645.1
GCA_002368665.1
GCA_002368685.1
GCA_002368815.1
GCA_002368885.1
GCA_002368865.1
GCA_002368875.1
GCA_002368965.1
GCA_002368955.1
GCA_002369015.1
GCA_002369055.1
GCA_002369075.1
GCA_002369095.1
GCA_002369115.1
GCA_002369155.1
GCA_002369175.1
GCA_002369235.1
GCA_002369255.1
GCA_002369295.1
GCA_002369325.1
GCA_002369315.1
GCA_002369385.1
GCA_002369415.1
GCA_002369435.1
GCA_002369455.1
GCA_002369465.1
GCA_002369495.1
GCA_002369835.1
GCA_002369955.1
GCA_002608105.1
GCA_002368055.1
GCA_002368075.1
GCA_002368095.1
GCA_002368115.1
GCA_002368135.1
GCA_002368155.1
GCA_002368275.1
GCA_002368295.1
GCA_002368355.1
GCA_002368575.1
GCA_002368625.1
GCA_002375205.1
GCA_002375305.1
GCA_002375385.1
GCA_002375445.1
GCA_002375465.1
GCA_002375495.1
GCA_002375545.1
GCA_002375645.1
GCA_002375695.1
GCA_002375725.1
GCA_002375765.1
GCA_002375815.1
GCA_002375855.1
GCA_002375895.1
GCA_002375925.1
GCA_002375935.1
GCA_002375965.1
GCA_002375995.1
GCA_002375985.1
GCA_002376005.1
GCA_002376045.1
GCA_002376065.1
GCA_002376085.1
GCA_002376075.1
GCA_002376125.1
GCA_002376145.1
GCA_002376155.1
GCA_002376165.1
GCA_002376285.1
GCA_002376315.1
GCA_002376325.1
GCA_002376415.1
GCA_002376445.1
GCA_002376455.1
GCA_002376485.1
GCA_002376545.1
GCA_002376565.1
GCA_002376595.1
GCA_002376715.1
GCA_002376725.1
GCA_002376755.1
GCA_002376785.1
GCA_002376795.1
GCA_002376825.1
GCA_002376845.1
GCA_002376875.1
GCA_002376865.1
GCA_002376885.1
GCA_002376925.1
GCA_002376945.1
GCA_002376955.1
GCA_002376965.1
GCA_002377025.1
GCA_002377045.1
GCA_002377055.1
GCA_002377085.1
GCA_002377165.1
GCA_002377185.1
GCA_002377245.1
GCA_002377265.1
GCA_002377325.1
GCA_002377345.1
GCA_002377365.1
GCA_002377445.1
GCA_002377485.1
GCA_002377535.1
GCA_002377525.1
GCA_002377585.1
GCA_002377615.1
GCA_002377605.1
GCA_002377645.1
GCA_002377655.1
GCA_002377765.1
GCA_002377775.1
GCA_002377865.1
GCA_002377985.1
GCA_002378005.1
GCA_002378075.1
GCA_002378105.1
GCA_002378125.1
GCA_002378165.1
GCA_002378195.1
GCA_002378225.1
GCA_002378245.1
GCA_002378265.1
GCA_002378305.1
GCA_002378325.1
GCA_002378505.1
GCA_002378545.1
GCA_002378565.1
GCA_002378585.1
GCA_002378605.1
GCA_002378625.1
GCA_002378645.1
GCA_002378685.1
GCA_002378705.1
GCA_002378745.1
GCA_002378765.1
GCA_002378785.1
GCA_002378855.1
GCA_002378845.1
GCA_002378885.1
GCA_002378915.1
GCA_002378945.1
GCA_002378975.1
GCA_002379005.1
GCA_002379025.1
GCA_002379065.1
GCA_002379405.1
GCA_002379435.1
GCA_002379415.1
GCA_002379495.1
GCA_002379665.1
GCA_002379675.1
GCA_002379705.1
GCA_002379745.1
GCA_002379755.1
GCA_002379815.1
GCA_002379805.1
GCA_002379845.1
GCA_002379855.1
GCA_002379885.1
GCA_002379905.1
GCA_002379965.1
GCA_002379985.1
GCA_002380195.1
GCA_002380265.1
GCA_002380275.1
GCA_002380365.1
GCA_002380375.1
GCA_002380425.1
GCA_002380465.1
GCA_002380545.1
GCA_002380565.1
GCA_002380645.1
GCA_002380655.1
GCA_002380675.1
GCA_002380745.1
GCA_002380735.1
GCA_002380805.1
GCA_002380895.1
GCA_002380925.1
GCA_002380945.1
GCA_002381005.1
GCA_002381075.1
GCA_002381125.1
GCA_002381155.1
GCA_002381185.1
GCA_002381225.1
GCA_002381345.1
GCA_002371345.1
GCA_002371425.1
GCA_002371455.1
GCA_002371465.1
GCA_002371495.1
GCA_002371535.1
GCA_002371565.1
GCA_002371555.1
GCA_002371615.1
GCA_002371635.1
GCA_002371675.1
GCA_002371695.1
GCA_002371705.1
GCA_002371755.1
GCA_002371785.1
GCA_002371855.1
GCA_002371865.1
GCA_002371895.1
GCA_002371915.1
GCA_002371985.1
GCA_002372015.1
GCA_002372095.1
GCA_002372105.1
GCA_002372135.1
GCA_002372195.1
GCA_002372225.1
GCA_002372275.1
GCA_002372295.1
GCA_002372315.1
GCA_002372325.1
GCA_002372355.1
GCA_002372375.1
GCA_002372395.1
GCA_002372425.1
GCA_002372485.1
GCA_002372505.1
GCA_002372545.1
GCA_002372585.1
GCA_002372575.1
GCA_002372615.1
GCA_002372695.1
GCA_002372735.1
GCA_002372755.1
GCA_002372815.1
GCA_002372835.1
GCA_002372855.1
GCA_002372875.1
GCA_002372935.1
GCA_002373035.1
GCA_002373075.1
GCA_002373085.1
GCA_002373155.1
GCA_002373315.1
GCA_002373355.1
GCA_002373375.1
GCA_002373445.1
GCA_002373505.1
GCA_002373535.1
GCA_002373555.1
GCA_002373565.1
GCA_002373595.1
GCA_002373615.1
GCA_002373635.1
GCA_002373655.1
GCA_002373695.1
GCA_002373715.1
GCA_002373755.1
GCA_002373815.1
GCA_002373825.1
GCA_002373855.1
GCA_002373875.1
GCA_002373885.1
GCA_002373915.1
GCA_002373935.1
GCA_002373955.1
GCA_002373975.1
GCA_002373995.1
GCA_002374055.1
GCA_002374095.1
GCA_002371025.1
GCA_002371115.1
GCA_002371135.1
GCA_002371155.1
GCA_002371175.1
GCA_002371215.1
GCA_002371235.1
GCA_002371265.1
GCA_002371245.1
GCA_002371315.1
GCA_002381405.1
GCA_002381415.1
GCA_002381485.1
GCA_002381545.1
GCA_002381645.1
GCA_002381665.1
GCA_002381765.1
GCA_002381825.1
GCA_002381865.1
GCA_002381925.1
GCA_002381945.1
GCA_002381965.1
GCA_002381985.1
GCA_002382005.1
GCA_002382025.1
GCA_002382045.1
GCA_002382075.1
GCA_002382065.1
GCA_002382125.1
GCA_002382165.1
GCA_002382205.1
GCA_002382325.1
GCA_002382365.1
GCA_002382385.1
GCA_002382405.1
GCA_002382445.1
GCA_002382485.1
GCA_002382535.1
GCA_002382525.1
GCA_002382565.1
GCA_002382585.1
GCA_002382615.1
GCA_002382605.1
GCA_002382665.1
GCA_002382685.1
GCA_002382725.1
GCA_002382735.1
GCA_002382755.1
GCA_002382805.1
GCA_002382825.1
GCA_015999465.1
GCA_002111585.1
GCA_003515985.1
GCA_002374835.1
GCA_002383105.1
GCA_002383165.1
GCA_002383225.1
GCA_002383285.1
GCA_002383305.1
GCA_002383325.1
GCA_002383345.1
GCA_002383355.1
GCA_002383375.1
GCA_002383425.1
GCA_002383485.1
GCA_002383495.1
GCA_002383555.1
GCA_002383545.1
GCA_002383565.1
GCA_002383615.1
GCA_002383625.1
GCA_002383665.1
GCA_002383685.1
GCA_002383695.1
GCA_002383745.1
GCA_002383785.1
GCA_002383805.1
GCA_004340645.1
GCA_900215655.1
GCA_900230155.1
GCA_002384055.1
GCA_002384045.1
GCA_002384095.1
GCA_002384085.1
GCA_002384135.1
GCA_002384125.1
GCA_002384165.1
GCA_002384215.1
GCA_002384205.1
GCA_002384245.1
GCA_002384305.1
GCA_002384315.1
GCA_002384365.1
GCA_002384425.1
GCA_002384615.1
GCA_002384625.1
GCA_002384665.1
GCA_002384685.1
GCA_002384715.1
GCA_002384705.1
GCA_002384725.1
GCA_002384765.1
GCA_002384775.1
GCA_002384815.1
GCA_002384855.1
GCA_002384925.1
GCA_002384965.1
GCA_002385005.1
GCA_002385055.1
GCA_002385265.1
GCA_002385365.1
GCA_002385415.1
GCA_002385465.1
GCA_016125955.1
GCA_002385475.1
GCA_002385505.1
GCA_002385565.1
GCA_002385575.1
GCA_002385625.1
GCA_002385635.1
GCA_002385665.1
GCA_002385675.1
GCA_002385705.1
GCA_002385725.1
GCA_002385735.1
GCA_002385745.1
GCA_002385755.1
GCA_002385805.1
GCA_002385835.1
GCA_002385825.1
GCA_002385885.1
GCA_002385915.1
GCA_002385965.1
GCA_002385985.1
GCA_002386005.1
GCA_002385995.1
GCA_002386065.1
GCA_002386085.1
GCA_002386125.1
GCA_002386415.1
GCA_002386465.1
GCA_002386485.1
GCA_002386685.1
GCA_002386755.1
GCA_002386745.1
GCA_002386785.1
GCA_002386805.1
GCA_002386815.1
GCA_002386845.1
GCA_002386865.1
GCA_002386885.1
GCA_002386905.1
GCA_002386925.1
GCA_002386945.1
GCA_002386965.1
GCA_002387005.1
GCA_002387125.1
GCA_002387185.1
GCA_002387325.1
GCA_002387405.1
GCA_002387535.1
GCA_002387565.1
GCA_002387575.1
GCA_905182195.1
GCA_002387615.1
GCA_002387655.1
GCA_002387645.1
GCA_002387685.1
GCA_002387705.1
GCA_002387735.1
GCA_002387725.1
GCA_002387975.1
GCA_002388045.1
GCA_002388085.1
GCA_002388125.1
GCA_002388245.1
GCA_002388325.1
GCA_002388405.1
GCA_002388485.1
GCA_002388535.1
GCA_002388645.1
GCA_002388665.1
GCA_002388705.1
GCA_002388725.1
GCA_002388765.1
GCA_002388785.1
GCA_002388805.1
GCA_002388825.1
GCA_002388845.1
GCA_002388885.1
GCA_002388905.1
GCA_002389045.1
GCA_002389175.1
GCA_002389205.1
GCA_002389225.1
GCA_002389235.1
GCA_002389265.1
GCA_002389295.1
GCA_002389285.1
GCA_002389325.1
GCA_002389345.1
GCA_002389355.1
GCA_002389385.1
GCA_002389405.1
GCA_002390445.1
GCA_002390455.1
GCA_002390485.1
GCA_002390505.1
GCA_002390525.1
GCA_002390535.1
GCA_002390555.1
GCA_002390585.1
GCA_002390605.1
GCA_002390615.1
GCA_002390645.1
GCA_002390665.1
GCA_002390675.1
GCA_002390705.1
GCA_002390725.1
GCA_002390745.1
GCA_002390775.1
GCA_002390765.1
GCA_002390805.1
GCA_002390845.1
GCA_002390925.1
GCA_002391025.1
GCA_002391075.1
GCA_002391105.1
GCA_002391125.1
GCA_002391145.1
GCA_002391265.1
GCA_002391275.1
GCA_002391305.1
GCA_002391355.1
GCA_002391345.1
GCA_002391385.1
GCA_002391395.1
GCA_002391425.1
GCA_002391435.1
GCA_002391465.1
GCA_002391485.1
GCA_002391525.1
GCA_002391555.1
GCA_002391545.1
GCA_002391565.1
GCA_002391605.1
GCA_002391625.1
GCA_002391635.1
GCA_002391665.1
GCA_002391675.1
GCA_002391705.1
GCA_002391805.1
GCA_002391825.1
GCA_002391865.1
GCA_002391905.1
GCA_002392205.1
GCA_002392265.1
GCA_002392285.1
GCA_002392325.1
GCA_002392345.1
GCA_002392355.1
GCA_002392385.1
GCA_002392425.1
GCA_002392445.1
GCA_002392485.1
GCA_002392525.1
GCA_002392585.1
GCA_002392625.1
GCA_002392645.1
GCA_002392655.1
GCA_002392705.1
GCA_002392745.1
GCA_002392765.1
GCA_002392805.1
GCA_002392825.1
GCA_002392885.1
GCA_002392905.1
GCA_002392915.1
GCA_002392945.1
GCA_002392965.1
GCA_002392975.1
GCA_002393005.1
GCA_002393025.1
GCA_002393035.1
GCA_002393065.1
GCA_002393095.1
GCA_002393165.1
GCA_002393195.1
GCA_002393285.1
GCA_002393305.1
GCA_002393335.1
GCA_002393545.1
GCA_002393575.1
GCA_002393555.1
GCA_002393565.1
GCA_002393625.1
GCA_002393655.1
GCA_002393735.1
GCA_002393895.1
GCA_002393885.1
GCA_002393905.1
GCA_002393945.1
GCA_002393955.1
GCA_002393975.1
GCA_002393965.1
GCA_002394035.1
GCA_002394025.1
GCA_002394165.1
GCA_002394115.1
GCA_002394185.1
GCA_002394335.1
GCA_002394325.1
GCA_002394305.1
GCA_002394365.1
GCA_002394395.1
GCA_002394445.1
GCA_002394505.1
GCA_002394535.1
GCA_002394525.1
GCA_002394585.1
GCA_002394665.1
GCA_002394725.1
GCA_002394755.1
GCA_002394765.1
GCA_002394745.1
GCA_002394835.1
GCA_002394825.1
GCA_002394915.1
GCA_002394985.1
GCA_002395025.1
GCA_002395065.1
GCA_002395105.1
GCA_002395125.1
GCA_002395185.1
GCA_002395235.1
GCA_002395245.1
GCA_002395385.1
GCA_002395465.1
GCA_002395545.1
GCA_002395565.1
GCA_002395605.1
GCA_002395625.1
GCA_002395635.1
GCA_002395705.1
GCA_002395695.1
GCA_002395775.1
GCA_002395805.1
GCA_002395835.1
GCA_002395865.1
GCA_002395905.1
GCA_002395925.1
GCA_002395945.1
GCA_002395965.1
GCA_002396045.1
GCA_002396065.1
GCA_002396085.1
GCA_002396105.1
GCA_002396125.1
GCA_002396145.1
GCA_002396195.1
GCA_002396205.1
GCA_002396245.1
GCA_002396335.1
GCA_002396385.1
GCA_002396405.1
GCA_002389445.1
GCA_002389465.1
GCA_002389475.1
GCA_002389505.1
GCA_002389525.1
GCA_002389535.1
GCA_002389565.1
GCA_002389585.1
GCA_002389605.1
GCA_002389625.1
GCA_002389645.1
GCA_002389665.1
GCA_002389675.1
GCA_002389715.1
GCA_002389705.1
GCA_002389745.1
GCA_002389765.1
GCA_002389785.1
GCA_002389965.1
GCA_002390025.1
GCA_002390055.1
GCA_002390065.1
GCA_002390125.1
GCA_002390145.1
GCA_002390155.1
GCA_002390205.1
GCA_002390225.1
GCA_002390245.1
GCA_002390255.1
GCA_002390285.1
GCA_002390305.1
GCA_002390325.1
GCA_002390335.1
GCA_002390365.1
GCA_002390385.1
GCA_002390405.1
GCA_002390425.1
GCA_905182335.1
GCA_905182375.1
GCA_020725365.1
GCA_002397315.1
GCA_002397345.1
GCA_002397355.1
GCA_002397385.1
GCA_002397395.1
GCA_002397445.1
GCA_002397465.1
GCA_002397505.1
GCA_002397515.1
GCA_002397545.1
GCA_002397555.1
GCA_002397585.1
GCA_002397605.1
GCA_002397615.1
GCA_002397625.1
GCA_002397685.1
GCA_002397665.1
GCA_002397705.1
GCA_002397745.1
GCA_002397785.1
GCA_002397795.1
GCA_002397825.1
GCA_002397835.1
GCA_002397865.1
GCA_002397905.1
GCA_002397915.1
GCA_002397955.1
GCA_002397985.1
GCA_002398025.1
GCA_002398045.1
GCA_002398065.1
GCA_002398145.1
GCA_002398225.1
GCA_002398265.1
GCA_002398305.1
GCA_002398345.1
GCA_002398365.1
GCA_002398375.1
GCA_002398405.1
GCA_002398435.1
GCA_002398445.1
GCA_002398485.1
GCA_002398525.1
GCA_002398515.1
GCA_002398595.1
GCA_002398585.1
GCA_002398605.1
GCA_002398645.1
GCA_002398695.1
GCA_002398745.1
GCA_002398805.1
GCA_002398845.1
GCA_002398855.1
GCA_002398875.1
GCA_002398905.1
GCA_002398925.1
GCA_002398945.1
GCA_002398955.1
GCA_002398985.1
GCA_002399005.1
GCA_002399025.1
GCA_002399085.1
GCA_002399065.1
GCA_002399155.1
GCA_002399165.1
GCA_002399205.1
GCA_002399225.1
GCA_002399235.1
GCA_002399265.1
GCA_002399285.1
GCA_002399345.1
GCA_002399365.1
GCA_002399435.1
GCA_002399445.1
GCA_002399425.1
GCA_002399485.1
GCA_002399505.1
GCA_002399535.1
GCA_002399525.1
GCA_002399565.1
GCA_002399585.1
GCA_002399605.1
GCA_002399645.1
GCA_002399685.1
GCA_002399705.1
GCA_002399735.1
GCA_002399765.1
GCA_002399785.1
GCA_002399815.1
GCA_002399855.1
GCA_002399895.1
GCA_002399885.1
GCA_002399925.1
GCA_002399935.1
GCA_002399975.1
GCA_002400015.1
GCA_002400055.1
GCA_002400085.1
GCA_002400125.1
GCA_002400145.1
GCA_002400175.1
GCA_002400165.1
GCA_002400225.1
GCA_002400245.1
GCA_002400265.1
GCA_002400275.1
GCA_002400325.1
GCA_002400345.1
GCA_002400355.1
GCA_002400365.1
GCA_002400405.1
GCA_002400415.1
GCA_002400455.1
GCA_002400445.1
GCA_002396485.1
GCA_002396505.1
GCA_002396565.1
GCA_002396585.1
GCA_002396605.1
GCA_002396625.1
GCA_002396645.1
GCA_002396665.1
GCA_002396685.1
GCA_002396705.1
GCA_002396745.1
GCA_002396785.1
GCA_002396805.1
GCA_002396825.1
GCA_002396845.1
GCA_002396855.1
GCA_002396885.1
GCA_002396905.1
GCA_002396935.1
GCA_002397005.1
GCA_002397015.1
GCA_002397065.1
GCA_002397075.1
GCA_002397085.1
GCA_002397125.1
GCA_002397145.1
GCA_002397155.1
GCA_002397165.1
GCA_002397205.1
GCA_002397265.1
GCA_016864195.1
GCA_016699735.1
GCA_900473735.1
GCA_003443635.1
GCA_002698785.1
GCA_016713115.1
GCA_019651435.1
GCA_003331635.1
GCA_002708265.1
GCA_013693755.1
GCA_020354025.1
GCA_013693895.1
GCA_015709615.1
GCA_002715945.1
GCA_006969625.1
GCA_013414745.1
GCA_016350165.1
GCA_013215805.1
GCA_003453235.1
GCA_016699575.1
GCA_020353235.1
GCA_016699245.1
GCA_002747015.1
GCA_016699045.1
GCA_020341835.1
GCA_003330885.1
GCA_009392805.1
GCA_015231825.1
GCA_016699755.1
GCA_016721625.1
GCA_902386075.1
GCA_002401845.2
GCA_013285445.1
GCA_002401685.1
GCA_018398995.1
GCA_019651895.1
GCA_016191325.1
GCA_019651095.1
GCA_018624285.1
GCA_002402105.1
GCA_002402275.1
GCA_002402295.1
GCA_002402305.1
GCA_002402325.1
GCA_002402315.1
GCA_002402375.1
GCA_002402385.1
GCA_002402395.1
GCA_002402465.1
GCA_002402455.1
GCA_002402475.1
GCA_002402485.1
GCA_002402535.1
GCA_002402545.1
GCA_002402585.1
GCA_002402615.1
GCA_002402635.1
GCA_002402645.1
GCA_002402655.1
GCA_002402695.1
GCA_002402725.1
GCA_002402715.1
GCA_002402755.1
GCA_002402775.1
GCA_002402795.1
GCA_002402815.1
GCA_002402825.1
GCA_002402855.1
GCA_002402875.1
GCA_002402885.1
GCA_002402965.1
GCA_002402995.1
GCA_002403015.1
GCA_002403025.1
GCA_002403055.1
GCA_002403075.1
GCA_002403105.1
GCA_002403115.1
GCA_002403175.1
GCA_002403185.1
GCA_002403205.1
GCA_002403195.1
GCA_002403265.1
GCA_002403255.1
GCA_002403295.1
GCA_002403305.1
GCA_002403335.1
GCA_002403345.1
GCA_002403385.1
GCA_002403435.1
GCA_002403445.1
GCA_002403455.1
GCA_002403465.1
GCA_002403515.1
GCA_002403525.1
GCA_002403545.1
GCA_002403595.1
GCA_002403675.1
GCA_002403705.1
GCA_002403795.1
GCA_002403855.1
GCA_002403965.1
GCA_002404015.1
GCA_002404035.1
GCA_002404045.1
GCA_002404055.1
GCA_002404095.1
GCA_002404125.1
GCA_002404115.1
GCA_002404155.1
GCA_002404195.1
GCA_002404235.1
GCA_002404255.1
GCA_002404265.1
GCA_002404295.1
GCA_002404315.1
GCA_002404335.1
GCA_002404345.1
GCA_002404375.1
GCA_002404395.1
GCA_002404425.1
GCA_002404455.1
GCA_002404495.1
GCA_002404515.1
GCA_002404525.1
GCA_002404605.1
GCA_002404635.1
GCA_002404675.1
GCA_002404685.1
GCA_002404715.1
GCA_002404725.1
GCA_002404755.1
GCA_002404805.1
GCA_002404795.1
GCA_002404835.1
GCA_002404845.1
GCA_002404865.1
GCA_002404915.1
GCA_002404925.1
GCA_002404975.1
GCA_002404995.1
GCA_002405015.1
GCA_002405055.1
GCA_002405095.1
GCA_002405135.1
GCA_002405155.1
GCA_002405195.1
GCA_002405215.1
GCA_002405235.1
GCA_002405245.1
GCA_002405275.1
GCA_002405335.1
GCA_002405355.1
GCA_002405365.1
GCA_002405395.1
GCA_002405405.1
GCA_002405435.1
GCA_002405445.1
GCA_002405475.1
GCA_002405485.1
GCA_002405515.1
GCA_002405525.1
GCA_002405565.1
GCA_002405555.1
GCA_002405635.1
GCA_002405655.1
GCA_002405715.1
GCA_002405735.1
GCA_002405755.1
GCA_002405805.1
GCA_002405795.1
GCA_002405835.1
GCA_002405855.1
GCA_002405885.1
GCA_002405875.1
GCA_002405955.1
GCA_002405995.1
GCA_002406015.1
GCA_002406035.1
GCA_002406055.1
GCA_002406095.1
GCA_002406125.1
GCA_002406155.1
GCA_002406175.1
GCA_002406185.1
GCA_002406225.1
GCA_002406215.1
GCA_017302595.1
GCA_003939025.1
GCA_002407045.1
GCA_002407065.1
GCA_900176655.1
GCA_002407645.1
GCA_002407675.1
GCA_002407685.1
GCA_002407745.1
GCA_002407825.1
GCA_002407865.1
GCA_002407855.1
GCA_002407905.1
GCA_002407925.1
GCA_002407935.1
GCA_002407945.1
GCA_002407985.1
GCA_002408005.1
GCA_002408015.1
GCA_002408065.1
GCA_002408125.1
GCA_002408105.1
GCA_002408145.1
GCA_002408165.1
GCA_002408185.1
GCA_002408205.1
GCA_002408215.1
GCA_002408245.1
GCA_002408265.1
GCA_002408285.1
GCA_002408345.1
GCA_002408355.1
GCA_002408385.1
GCA_002408405.1
GCA_002408425.1
GCA_002408465.1
GCA_002408505.1
GCA_002408545.1
GCA_002408565.1
GCA_002408585.1
GCA_002408605.1
GCA_002408645.1
GCA_002408685.1
GCA_002408745.1
GCA_002408765.1
GCA_002408785.1
GCA_002408805.1
GCA_002408835.1
GCA_002408865.1
GCA_002408885.1
GCA_002408915.1
GCA_002408965.1
GCA_002408985.1
GCA_002409015.1
GCA_002409045.1
GCA_002409065.1
GCA_002409085.1
GCA_002409105.1
GCA_002409145.1
GCA_002409165.1
GCA_002409175.1
GCA_002409215.1
GCA_002409245.1
GCA_002409255.1
GCA_002409285.1
GCA_002409295.1
GCA_002409325.1
GCA_002409345.1
GCA_002409365.1
GCA_002409375.1
GCA_002409405.1
GCA_002409415.1
GCA_002409445.1
GCA_002409455.1
GCA_002409485.1
GCA_002409535.1
GCA_002409585.1
GCA_002409625.1
GCA_002409675.1
GCA_002409665.1
GCA_002409745.1
GCA_002409765.1
GCA_002409805.1
GCA_002409845.1
GCA_002409865.1
GCA_002409925.1
GCA_002409945.1
GCA_002409965.1
GCA_002409975.1
GCA_002410005.1
GCA_002410055.1
GCA_002410045.1
GCA_002410065.1
GCA_002410125.1
GCA_002410145.1
GCA_002410135.1
GCA_002410185.1
GCA_002410205.1
GCA_002410215.1
GCA_002410265.1
GCA_002410295.1
GCA_002410385.1
GCA_002410405.1
GCA_002410425.1
GCA_002410435.1
GCA_002410465.1
GCA_002410475.1
GCA_002410505.1
GCA_002410555.1
GCA_002410545.1
GCA_002410585.1
GCA_002410635.1
GCA_002410615.1
GCA_002410675.1
GCA_002410715.1
GCA_002410755.1
GCA_002410785.1
GCA_002410795.1
GCA_002410845.1
GCA_002410855.1
GCA_002410925.1
GCA_002410935.1
GCA_002410945.1
GCA_002410985.1
GCA_002411015.1
GCA_002411005.1
GCA_002411025.1
GCA_002411065.1
GCA_002411095.1
GCA_002411145.1
GCA_002411175.1
GCA_002411185.1
GCA_002411245.1
GCA_002411225.1
GCA_002411255.1
GCA_002411305.1
GCA_002411345.1
GCA_002411365.1
GCA_002411385.1
GCA_002411405.1
GCA_002411445.1
GCA_002411485.1
GCA_002411505.1
GCA_002411545.1
GCA_002411585.1
GCA_002411615.1
GCA_002411605.1
GCA_002412005.1
GCA_002412205.1
GCA_002412315.1
GCA_002412335.2
GCA_002412425.1
GCA_002412445.1
GCA_002412485.1
GCA_002412495.1
GCA_002412505.1
GCA_002412545.1
GCA_002412555.1
GCA_002412595.1
GCA_002412625.1
GCA_002412645.1
GCA_002412665.1
GCA_002412675.1
GCA_002412705.1
GCA_002412715.1
GCA_002412745.1
GCA_002412775.1
GCA_002412795.1
GCA_002412825.1
GCA_002412845.1
GCA_002412885.1
GCA_002412905.1
GCA_002412925.1
GCA_002412935.1
GCA_002412965.1
GCA_002423325.1
GCA_002423365.1
GCA_002423385.1
GCA_002423395.1
GCA_002423425.1
GCA_002423435.1
GCA_002423465.1
GCA_002423485.1
GCA_002423495.1
GCA_002423525.1
GCA_002423545.1
GCA_002423555.1
GCA_002423585.1
GCA_002423605.1
GCA_002423615.1
GCA_002423645.1
GCA_002423665.1
GCA_002423675.1
GCA_002423725.1
GCA_002423735.1
GCA_002423765.1
GCA_002423785.1
GCA_002423795.1
GCA_002423825.1
GCA_002423845.1
GCA_002423865.1
GCA_002423885.1
GCA_002423895.1
GCA_002423945.1
GCA_002423965.1
GCA_002423995.1
GCA_002424045.1
GCA_002424085.1
GCA_002424135.1
GCA_002424155.1
GCA_002424175.1
GCA_002424205.1
GCA_002424215.1
GCA_002424225.1
GCA_002424235.1
GCA_002424285.1
GCA_002424295.1
GCA_002424305.1
GCA_002424315.1
GCA_002424385.1
GCA_002424395.1
GCA_002424465.1
GCA_002424495.1
GCA_002424525.1
GCA_002424545.1
GCA_002424565.1
GCA_002424575.1
GCA_002424605.1
GCA_002424635.1
GCA_002424625.1
GCA_002424655.1
GCA_002424715.1
GCA_002424725.1
GCA_002424765.1
GCA_002424785.1
GCA_002424815.1
GCA_002424805.1
GCA_002424865.1
GCA_002424885.1
GCA_002424895.1
GCA_002425005.1
GCA_002425015.1
GCA_002425045.1
GCA_002425085.1
GCA_002425105.1
GCA_002425115.1
GCA_002425145.1
GCA_002425155.1
GCA_002425185.1
GCA_002425245.1
GCA_002425255.1
GCA_002425265.1
GCA_002425305.1
GCA_002425325.1
GCA_002425335.1
GCA_002425355.1
GCA_002425385.1
GCA_002425435.1
GCA_002425645.1
GCA_002425685.1
GCA_002425705.1
GCA_002425775.1
GCA_002425765.1
GCA_002425825.1
GCA_002425845.1
GCA_002425855.1
GCA_002425885.1
GCA_002425905.1
GCA_002425935.1
GCA_002425925.1
GCA_002425945.1
GCA_002425985.1
GCA_002426015.1
GCA_002426025.1
GCA_002426105.1
GCA_002426095.1
GCA_002426145.1
GCA_002426195.1
GCA_002426225.1
GCA_002426265.1
GCA_002426275.1
GCA_002426295.1
GCA_002426365.1
GCA_002426385.1
GCA_002426395.1
GCA_002426445.1
GCA_002426485.1
GCA_002426465.1
GCA_002426475.1
GCA_002426555.1
GCA_002426575.1
GCA_002426565.1
GCA_002426645.1
GCA_002426635.1
GCA_002426655.1
GCA_002426705.1
GCA_002426755.1
GCA_002426785.1
GCA_002426795.1
GCA_002426825.1
GCA_002426835.1
GCA_002426855.1
GCA_002426885.1
GCA_002426905.1
GCA_002426925.1
GCA_002426945.1
GCA_002426965.1
GCA_002427005.1
GCA_002427015.1
GCA_002427045.1
GCA_002427055.1
GCA_002427085.1
GCA_002427105.1
GCA_002427165.1
GCA_002427145.1
GCA_002427175.1
GCA_002427245.1
GCA_002427285.1
GCA_002427305.1
GCA_002427325.1
GCA_002427335.1
GCA_002427365.1
GCA_002427375.1
GCA_002427405.1
GCA_002427425.1
GCA_002427435.1
GCA_002427465.1
GCA_002427525.1
GCA_002427605.1
GCA_002427655.1
GCA_002427685.1
GCA_002427725.1
GCA_002427735.1
GCA_002427805.1
GCA_002427855.1
GCA_002427925.1
GCA_002427965.1
GCA_002427995.1
GCA_002427975.1
GCA_002428015.1
GCA_002428045.1
GCA_002428055.1
GCA_002428105.1
GCA_002428165.1
GCA_002428205.1
GCA_002428215.1
GCA_002428265.1
GCA_002428285.1
GCA_002428295.1
GCA_002428325.1
GCA_002428365.1
GCA_002428385.1
GCA_002428405.1
GCA_002428415.1
GCA_002428445.1
GCA_002428455.1
GCA_002428485.1
GCA_002428495.1
GCA_002428525.1
GCA_002428565.1
GCA_002428575.1
GCA_002428605.1
GCA_002428635.1
GCA_002428665.1
GCA_002428685.1
GCA_002428725.1
GCA_002428735.1
GCA_002428785.1
GCA_002428815.1
GCA_002428865.1
GCA_002428885.1
GCA_002428895.1
GCA_002428905.1
GCA_002428935.1
GCA_002428965.1
GCA_002428985.1
GCA_002428995.1
GCA_002429005.1
GCA_002429045.1
GCA_002429065.1
GCA_002429085.1
GCA_002429095.1
GCA_002429115.1
GCA_002429135.1
GCA_002429205.1
GCA_002429245.1
GCA_002429265.1
GCA_002429295.1
GCA_002429315.1
GCA_002429325.1
GCA_002429365.1
GCA_002429385.1
GCA_002429375.1
GCA_002429425.1
GCA_002429445.1
GCA_002429485.1
GCA_002429505.1
GCA_002429515.1
GCA_002429595.1
GCA_002429695.1
GCA_002429775.1
GCA_002429845.1
GCA_002430065.1
GCA_002430075.1
GCA_002430105.1
GCA_002430125.1
GCA_002430145.1
GCA_002430165.1
GCA_002430185.1
GCA_002430205.1
GCA_002430225.1
GCA_002430235.1
GCA_002430285.1
GCA_002430305.1
GCA_002430385.1
GCA_002430405.1
GCA_002430425.1
GCA_002430445.1
GCA_002430455.1
GCA_002430485.1
GCA_002430515.1
GCA_002430505.1
GCA_002430545.1
GCA_002430565.1
GCA_002430585.1
GCA_002430605.1
GCA_002430615.1
GCA_002430625.1
GCA_002430675.1
GCA_002430665.1
GCA_002430685.1
GCA_002430725.1
GCA_002430735.1
GCA_002430755.1
GCA_002430785.1
GCA_002430795.1
GCA_002430845.1
GCA_002430925.1
GCA_002431145.1
GCA_002431165.1
GCA_002431225.1
GCA_002431245.1
GCA_002431265.1
GCA_002431285.1
GCA_002431305.1
GCA_002431325.1
GCA_002431385.1
GCA_002431425.1
GCA_002431435.1
GCA_002431465.1
GCA_002431475.1
GCA_002431505.1
GCA_002431545.1
GCA_002431555.1
GCA_002431595.1
GCA_002431665.1
GCA_002431715.1
GCA_002431705.1
GCA_002431755.1
GCA_002431815.1
GCA_002431805.1
GCA_002431845.1
GCA_002431865.1
GCA_002431915.1
GCA_002431945.1
GCA_002432005.1
GCA_002431965.1
GCA_002432025.1
GCA_002432085.1
GCA_002432095.1
GCA_002432165.1
GCA_002432195.1
GCA_002432225.1
GCA_002432265.1
GCA_002432315.1
GCA_002432365.1
GCA_002432395.1
GCA_002432385.1
GCA_002432425.1
GCA_002432445.1
GCA_002432545.1
GCA_002432565.1
GCA_002432655.1
GCA_002432635.1
GCA_002432685.1
GCA_002432625.1
GCA_002432705.1
GCA_002432765.1
GCA_002432795.1
GCA_002432865.1
GCA_002432895.1
GCA_002432945.1
GCA_002432985.1
GCA_002433025.1
GCA_002433055.1
GCA_002433045.1
GCA_002433065.1
GCA_002433075.1
GCA_002433125.1
GCA_002433145.1
GCA_002433205.1
GCA_002433225.1
GCA_002433235.1
GCA_002433265.1
GCA_002433335.1
GCA_002433365.1
GCA_002433405.1
GCA_002433445.1
GCA_002433485.1
GCA_002433545.1
GCA_002433565.1
GCA_002433595.1
GCA_002433585.1
GCA_002433625.1
GCA_002433725.1
GCA_002433735.1
GCA_002433785.1
GCA_002433805.1
GCA_002433815.1
GCA_002433865.1
GCA_002433875.1
GCA_002433895.1
GCA_002433925.1
GCA_002433945.1
GCA_002433965.1
GCA_002433955.1
GCA_002434005.1
GCA_002434015.1
GCA_002434045.1
GCA_002434055.1
GCA_002434595.1
GCA_002434625.1
GCA_002434675.1
GCA_002434715.1
GCA_002434745.1
GCA_002434765.1
GCA_002434785.1
GCA_002434805.1
GCA_002434825.1
GCA_002434835.1
GCA_002434865.1
GCA_002434905.1
GCA_002434915.1
GCA_002434955.1
GCA_002434985.1
GCA_002434995.1
GCA_002435045.1
GCA_002435175.1
GCA_002435165.1
GCA_002435245.1
GCA_002435305.1
GCA_002435365.1
GCA_002435385.1
GCA_002435525.1
GCA_002435565.1
GCA_002435605.1
GCA_002435705.1
GCA_002435715.1
GCA_002435745.1
GCA_002435755.1
GCA_002435785.1
GCA_002435795.1
GCA_002435835.1
GCA_002435825.1
GCA_002435865.1
GCA_002435875.1
GCA_002435905.1
GCA_002435985.1
GCA_002436025.1
GCA_002436005.1
GCA_002436015.1
GCA_002436065.1
GCA_002436085.1
GCA_002436105.1
GCA_002436165.1
GCA_002436185.1
GCA_002436235.1
GCA_002436225.1
GCA_002436285.1
GCA_002436295.1
GCA_002436305.1
GCA_002436405.1
GCA_002436415.1
GCA_002436445.1
GCA_002436485.1
GCA_002436505.1
GCA_002436525.1
GCA_002436545.1
GCA_002436565.1
GCA_002436585.1
GCA_002436595.1
GCA_002436625.1
GCA_002436645.1
GCA_002436635.1
GCA_002436705.1
GCA_002436715.1
GCA_002436765.1
GCA_002436795.1
GCA_002436825.1
GCA_002436845.1
GCA_002436865.1
GCA_002436905.1
GCA_002436955.1
GCA_002436945.1
GCA_002436985.1
GCA_002437005.1
GCA_002437035.1
GCA_002437055.1
GCA_002437085.1
GCA_002437105.1
GCA_002437145.1
GCA_002437155.1
GCA_002437185.1
GCA_002437225.1
GCA_002437245.1
GCA_002437265.1
GCA_002437305.1
GCA_002437315.1
GCA_002437385.1
GCA_002437405.1
GCA_002437415.1
GCA_002437435.1
GCA_002437465.1
GCA_002437495.1
GCA_002437485.1
GCA_002437545.1
GCA_002437575.1
GCA_002437585.1
GCA_002437625.1
GCA_002437665.1
GCA_002437655.1
GCA_002437705.1
GCA_002437735.1
GCA_002437765.1
GCA_002437745.1
GCA_002437805.1
GCA_002437825.1
GCA_002437905.1
GCA_002437925.1
GCA_002437965.1
GCA_002437985.1
GCA_002437995.1
GCA_002438045.1
GCA_002438065.1
GCA_002438075.1
GCA_002438165.1
GCA_002438305.1
GCA_002438315.1
GCA_002438405.1
GCA_002438445.1
GCA_002438465.1
GCA_002438505.1
GCA_002438515.1
GCA_002438545.1
GCA_002438565.1
GCA_002438575.1
GCA_002438635.1
GCA_002438655.1
GCA_002438685.1
GCA_002438695.1
GCA_002438745.1
GCA_002438785.1
GCA_002438805.1
GCA_002438825.1
GCA_002438845.1
GCA_002438865.1
GCA_002438905.1
GCA_002438925.1
GCA_002438965.1
GCA_002438995.1
GCA_002438985.1
GCA_002439025.1
GCA_002439055.1
GCA_002439085.1
GCA_002439095.1
GCA_002439285.1
GCA_002439475.1
GCA_002439545.1
GCA_002439555.1
GCA_002439585.1
GCA_002439635.1
GCA_002439625.1
GCA_002439645.1
GCA_002439735.1
GCA_002439755.1
GCA_002439785.1
GCA_002439805.1
GCA_002439815.1
GCA_002439835.1
GCA_002439865.1
GCA_002439885.1
GCA_002439875.1
GCA_002439905.1
GCA_002439945.1
GCA_002439965.1
GCA_002439975.1
GCA_002440025.1
GCA_002440045.1
GCA_002440075.1
GCA_002440085.1
GCA_002440125.1
GCA_002440145.1
GCA_002440155.1
GCA_002440165.1
GCA_002440205.1
GCA_002440235.1
GCA_002440265.1
GCA_002440275.1
GCA_002440305.1
GCA_002440605.1
GCA_002440625.1
GCA_002440705.1
GCA_002440745.1
GCA_002440765.1
GCA_002440775.1
GCA_002440805.1
GCA_002440825.1
GCA_002440845.1
GCA_002440885.1
GCA_002440905.1
GCA_002440925.1
GCA_002440945.1
GCA_002440965.1
GCA_002440975.1
GCA_002441005.1
GCA_002441015.1
GCA_002441045.1
GCA_002441055.1
GCA_002441085.1
GCA_002441095.1
GCA_002441125.1
GCA_002441135.1
GCA_002441145.1
GCA_002441185.1
GCA_002441205.1
GCA_002441215.1
GCA_002441245.1
GCA_002441265.1
GCA_002441285.1
GCA_002441305.1
GCA_002441345.1
GCA_002441385.1
GCA_002441395.1
GCA_002441425.1
GCA_002441465.1
GCA_002441475.1
GCA_002441495.1
GCA_002441525.1
GCA_002441545.1
GCA_002441555.1
GCA_002441565.1
GCA_002441585.1
GCA_002441865.1
GCA_002441875.1
GCA_002441935.1
GCA_002412985.1
GCA_002413005.1
GCA_002413045.1
GCA_002413065.1
GCA_002413095.1
GCA_002413145.1
GCA_002413165.1
GCA_002413185.1
GCA_002413205.1
GCA_002413225.1
GCA_002413265.1
GCA_002413275.1
GCA_002413305.1
GCA_002413325.1
GCA_002413345.1
GCA_002413355.1
GCA_002413425.1
GCA_002413465.1
GCA_002413505.1
GCA_002413535.1
GCA_002413545.1
GCA_002413605.1
GCA_002413625.1
GCA_002413665.1
GCA_002413705.1
GCA_002413755.1
GCA_002413795.1
GCA_002413835.1
GCA_002413865.1
GCA_002413915.1
GCA_002413955.1
GCA_002414065.1
GCA_002414075.1
GCA_002414145.1
GCA_002414185.1
GCA_002414205.1
GCA_002414215.1
GCA_002414225.1
GCA_002414265.1
GCA_002414345.1
GCA_002414385.1
GCA_002414405.1
GCA_002414445.1
GCA_002414455.1
GCA_002414465.1
GCA_002414525.1
GCA_002414585.1
GCA_002414665.1
GCA_002414685.1
GCA_002414705.1
GCA_002414755.1
GCA_002414805.1
GCA_002414865.1
GCA_002414885.1
GCA_002414905.1
GCA_002414925.1
GCA_002414935.1
GCA_002414985.1
GCA_002415005.1
GCA_002415025.1
GCA_002415035.1
GCA_002415135.1
GCA_002415125.1
GCA_002415285.1
GCA_002415325.1
GCA_002415345.1
GCA_002415335.1
GCA_002415465.1
GCA_002415485.1
GCA_002415565.1
GCA_002415585.1
GCA_002415575.1
GCA_002415625.1
GCA_002415645.1
GCA_002415665.1
GCA_002415745.1
GCA_002415785.1
GCA_002415805.1
GCA_002415845.1
GCA_002415855.1
GCA_002415885.1
GCA_002415895.1
GCA_002415975.1
GCA_002416035.1
GCA_002416085.1
GCA_002416105.1
GCA_002416125.1
GCA_002416265.1
GCA_002416285.1
GCA_002416505.1
GCA_002250835.2
GCA_002417685.1
GCA_002417705.1
GCA_002417725.1
GCA_002417735.1
GCA_002417715.1
GCA_002417805.1
GCA_002417905.1
GCA_002417945.1
GCA_002417965.1
GCA_002417975.1
GCA_002418005.1
GCA_002418085.1
GCA_002418095.1
GCA_002418165.1
GCA_002418185.1
GCA_002418205.1
GCA_002418215.1
GCA_002418265.1
GCA_002418285.1
GCA_002418325.1
GCA_002418375.1
GCA_002418595.1
GCA_002418625.1
GCA_002418645.1
GCA_002418655.1
GCA_002418685.1
GCA_002418725.1
GCA_002418745.1
GCA_002418765.1
GCA_002418775.1
GCA_002418805.1
GCA_002418825.1
GCA_002418835.1
GCA_002418865.1
GCA_002418885.1
GCA_002418895.1
GCA_002418925.1
GCA_002418945.1
GCA_002418965.1
GCA_002418985.1
GCA_002419005.1
GCA_002419025.1
GCA_002419045.1
GCA_002419055.1
GCA_002419085.1
GCA_002419125.1
GCA_002419135.1
GCA_002419185.1
GCA_002419195.1
GCA_002419215.1
GCA_002419205.1
GCA_002419265.1
GCA_002419285.1
GCA_002419295.1
GCA_002419345.1
GCA_002419375.1
GCA_002419425.1
GCA_002419445.1
GCA_002419455.1
GCA_002419505.1
GCA_002419525.1
GCA_002419545.1
GCA_002419615.1
GCA_002419625.1
GCA_002419665.1
GCA_002420005.1
GCA_002420085.1
GCA_002420145.1
GCA_002420185.1
GCA_002420165.1
GCA_002420225.1
GCA_002420235.1
GCA_002420265.1
GCA_002420305.1
GCA_002420315.1
GCA_002420365.1
GCA_002420385.1
GCA_002420405.1
GCA_002420425.1
GCA_002420445.1
GCA_002420465.1
GCA_002420505.1
GCA_002420525.1
GCA_002420565.1
GCA_002420645.1
GCA_002420765.1
GCA_002420885.1
GCA_002420895.1
GCA_002420945.1
GCA_002421005.1
GCA_002421185.1
GCA_002421365.1
GCA_002421405.1
GCA_002421425.1
GCA_002421445.1
GCA_002421465.1
GCA_002421505.1
GCA_002421525.1
GCA_002421565.1
GCA_002421585.1
GCA_002421605.1
GCA_002421625.1
GCA_002421665.1
GCA_002421685.1
GCA_002421725.1
GCA_002421745.1
GCA_002421765.1
GCA_002421785.1
GCA_002421805.1
GCA_002421845.1
GCA_002448235.1
GCA_002448265.1
GCA_002448255.1
GCA_002448285.1
GCA_002448305.1
GCA_002448345.1
GCA_002448335.1
GCA_002448395.1
GCA_002448415.1
GCA_002448435.1
GCA_002448475.1
GCA_002448555.1
GCA_002448605.1
GCA_002448595.1
GCA_002448635.1
GCA_002448655.1
GCA_002448695.1
GCA_002448755.1
GCA_002448775.1
GCA_002448795.1
GCA_002448845.1
GCA_002448875.1
GCA_002448895.1
GCA_002448905.1
GCA_002448935.1
GCA_002448955.1
GCA_002448975.1
GCA_002449015.1
GCA_002449065.1
GCA_002449095.1
GCA_002449105.1
GCA_002449135.1
GCA_002449175.1
GCA_002449185.1
GCA_002449225.1
GCA_002449255.1
GCA_002449265.1
GCA_002449295.1
GCA_002449345.1
GCA_002449375.1
GCA_002449395.1
GCA_002449415.1
GCA_002449455.1
GCA_002449495.1
GCA_002449505.1
GCA_002449535.1
GCA_002449555.1
GCA_002449595.1
GCA_002449635.1
GCA_002449665.1
GCA_002449695.1
GCA_002449735.1
GCA_002449755.1
GCA_002449785.1
GCA_002449835.1
GCA_002449885.1
GCA_002449945.1
GCA_002449955.1
GCA_002449995.1
GCA_002450015.1
GCA_002450025.1
GCA_002450035.1
GCA_002450075.1
GCA_002450125.1
GCA_002450165.1
GCA_002450215.1
GCA_002450235.1
GCA_002450255.1
GCA_002450275.1
GCA_002450305.1
GCA_002450295.1
GCA_002450335.1
GCA_002450355.1
GCA_002450365.1
GCA_002450405.1
GCA_002450395.1
GCA_002450435.1
GCA_002450445.1
GCA_002450465.1
GCA_002450485.1
GCA_002450515.1
GCA_002450535.1
GCA_002450545.1
GCA_002450565.1
GCA_002450595.1
GCA_002450635.1
GCA_002450655.1
GCA_002450675.1
GCA_002450715.1
GCA_002450735.1
GCA_002450765.1
GCA_002450755.1
GCA_002450815.1
GCA_002450835.1
GCA_002450845.1
GCA_002450895.1
GCA_002450905.1
GCA_002450945.1
GCA_002450975.1
GCA_002450985.1
GCA_002451015.1
GCA_002450995.1
GCA_002451065.1
GCA_002451085.1
GCA_002451095.1
GCA_002451135.1
GCA_002451165.1
GCA_002451155.1
GCA_002451175.1
GCA_002451215.1
GCA_002451235.1
GCA_002451285.1
GCA_002451275.1
GCA_002451355.1
GCA_002451375.1
GCA_002451385.1
GCA_002451455.1
GCA_002451485.1
GCA_002451465.1
GCA_002451515.1
GCA_002451575.1
GCA_002451595.1
GCA_002451615.1
GCA_002451635.1
GCA_002451675.1
GCA_002451695.1
GCA_002451715.1
GCA_002451735.1
GCA_002451755.1
GCA_002451775.1
GCA_002451795.1
GCA_002451815.1
GCA_002451835.1
GCA_002451855.1
GCA_002451875.1
GCA_002451895.1
GCA_002451935.1
GCA_002451995.1
GCA_002452015.1
GCA_002452035.1
GCA_002452055.1
GCA_002452065.1
GCA_002452095.1
GCA_002452125.1
GCA_002452155.1
GCA_002452175.1
GCA_002452215.1
GCA_002452235.1
GCA_002452255.1
GCA_002452295.1
GCA_002452315.1
GCA_002452335.1
GCA_002452395.1
GCA_002452405.1
GCA_002452515.1
GCA_002452555.1
GCA_002452585.1
GCA_002452615.1
GCA_002452635.1
GCA_002452655.1
GCA_002452665.1
GCA_002452695.1
GCA_002452715.1
GCA_002452735.1
GCA_002452745.1
GCA_002452775.1
GCA_002452795.1
GCA_002452815.1
GCA_002452835.1
GCA_002452945.1
GCA_002452935.1
GCA_002453055.1
GCA_002453075.1
GCA_002453105.1
GCA_002453085.1
GCA_002453135.1
GCA_002453175.1
GCA_002453155.1
GCA_002453165.1
GCA_002453215.1
GCA_002453235.1
GCA_002421995.1
GCA_002422025.1
GCA_002422045.1
GCA_002422065.1
GCA_002422085.1
GCA_002422125.1
GCA_002422135.1
GCA_002422165.1
GCA_002422175.1
GCA_002422205.1
GCA_002422225.1
GCA_002422245.1
GCA_002422285.1
GCA_002422305.1
GCA_002422315.1
GCA_002422345.1
GCA_002422365.1
GCA_002422375.1
GCA_002422395.1
GCA_002422425.1
GCA_002422445.1
GCA_002422465.1
GCA_002422525.1
GCA_002422535.1
GCA_002422545.1
GCA_002422605.1
GCA_002422665.1
GCA_002422725.1
GCA_002422745.1
GCA_002422765.1
GCA_002422785.1
GCA_002422795.1
GCA_002422825.1
GCA_002422845.1
GCA_002422865.1
GCA_002422875.1
GCA_002422905.1
GCA_002422915.1
GCA_002422945.1
GCA_002422955.1
GCA_002422985.1
GCA_002422995.1
GCA_002423025.1
GCA_002423065.1
GCA_002423075.1
GCA_002423125.1
GCA_002423145.1
GCA_002423155.1
GCA_002423225.1
GCA_002423245.1
GCA_002423265.1
GCA_000826835.1
GCA_000695745.1
GCA_900117315.1
GCA_900130125.1
GCA_900128505.1
GCA_900155635.1
GCA_900177815.1
GCA_900119705.1
GCA_002421885.1
GCA_002421915.1
GCA_002421945.1
GCA_002421965.1
GCA_004321985.1
GCA_016925495.1
GCA_002442935.1
GCA_002453275.1
GCA_002453315.1
GCA_002453635.1
GCA_002453795.1
GCA_002453855.1
GCA_002453895.1
GCA_002453935.1
GCA_002453985.1
GCA_002454015.1
GCA_002454055.1
GCA_002454095.1
GCA_002454165.1
GCA_002454235.1
GCA_002454295.1
GCA_002454335.1
GCA_002454425.1
GCA_002454505.1
GCA_002454555.1
GCA_002454595.1
GCA_002454755.1
GCA_002454815.1
GCA_002454845.1
GCA_002454955.1
GCA_002454995.1
GCA_002455055.1
GCA_002455115.1
GCA_002455135.1
GCA_002455155.1
GCA_002455175.1
GCA_002455215.1
GCA_002455255.1
GCA_002455275.1
GCA_002455285.1
GCA_002455305.1
GCA_002455335.1
GCA_002455355.1
GCA_002455375.1
GCA_002455545.1
GCA_002455575.1
GCA_002455605.1
GCA_002455795.1
GCA_002455835.1
GCA_002455845.1
GCA_002455955.1
GCA_002456055.1
GCA_002456105.1
GCA_002456095.1
GCA_002456915.1
GCA_002456955.1
GCA_002456975.1
GCA_002457035.1
GCA_002457055.1
GCA_002457065.1
GCA_905182065.1
GCA_002457115.1
GCA_002457145.1
GCA_002457135.1
GCA_002457155.1
GCA_002457195.1
GCA_002457215.1
GCA_002457235.1
GCA_002457245.1
GCA_002457275.1
GCA_002457295.1
GCA_002457315.1
GCA_002457305.1
GCA_002457355.1
GCA_002457365.1
GCA_902381725.1
GCA_000413935.1
GCA_905182015.1
GCA_002457415.1
GCA_002457445.1
GCA_002457435.1
GCA_002457475.1
GCA_002457485.1
GCA_002457515.1
GCA_002457525.1
GCA_002457555.1
GCA_002457565.1
GCA_002457605.1
GCA_002457595.1
GCA_002457635.1
GCA_905181875.1
GCA_905181765.1
GCA_905182745.1
GCA_002457675.1
GCA_002457685.1
GCA_002457715.1
GCA_002457735.1
GCA_002457745.1
GCA_002457765.1
GCA_002457795.1
GCA_900089835.1
GCA_900096995.1
GCA_900199185.1
GCA_900205925.1
GCA_902373955.1
GCA_900205955.1
GCA_900207575.1
GCA_900207585.1
GCA_900205965.1
GCA_900215145.1
GCA_900215205.1
GCA_900215295.1
GCA_900215335.1
GCA_900215315.1
GCA_900215355.1
GCA_900215435.1
GCA_900215465.1
GCA_900215515.1
GCA_002469315.1
GCA_002469335.1
GCA_900215575.1
GCA_900215535.1
GCA_900215605.1
GCA_900217815.1
GCA_900217795.1
GCA_900220965.1
GCA_900221005.1
GCA_900220995.1
GCA_900220985.1
GCA_900220975.1
GCA_900221025.1
GCA_900230175.1
GCA_900217235.1
GCA_900161835.1
GCA_002469525.1
GCA_002469535.1
GCA_002469545.1
GCA_002469565.1
GCA_002469635.1
GCA_002469655.1
GCA_002469715.1
GCA_002469725.1
GCA_002469765.1
GCA_002469785.1
GCA_002469805.1
GCA_002469955.1
GCA_002469975.1
GCA_002470025.1
GCA_002470125.1
GCA_002470135.1
GCA_002470165.1
GCA_002470225.1
GCA_002470265.1
GCA_002470275.1
GCA_002470305.1
GCA_002470325.1
GCA_002470355.1
GCA_002470385.1
GCA_002470405.1
GCA_002470425.1
GCA_002470435.1
GCA_014383285.1
GCA_002469845.1
GCA_002469865.1
GCA_002469885.1
GCA_002469895.1
GCA_002469915.1
GCA_002469945.1
GCA_900230195.1
GCA_900230225.1
GCA_900230255.1
GCA_014054525.1
GCA_018920225.1
GCA_002470485.1
GCA_002470515.1
GCA_002470505.1
GCA_002470525.1
GCA_002470565.1
GCA_002470595.1
GCA_002470605.1
GCA_002470645.1
GCA_002470685.1
GCA_002470745.1
GCA_002470765.1
GCA_002470785.1
GCA_002470805.1
GCA_002470825.1
GCA_002470835.1
GCA_002470925.1
GCA_002470905.1
GCA_002471225.1
GCA_002471255.1
GCA_002471275.1
GCA_002471305.1
GCA_002471335.1
GCA_002471345.1
GCA_002471375.1
GCA_002471405.1
GCA_002471415.1
GCA_002471425.1
GCA_002471485.1
GCA_002471505.1
GCA_002471515.1
GCA_002471575.1
GCA_002471585.1
GCA_002471625.1
GCA_002471645.1
GCA_002471665.1
GCA_002471675.1
GCA_002471705.1
GCA_002471785.1
GCA_002471805.1
GCA_002471825.1
GCA_002471845.1
GCA_002471865.1
GCA_002471885.1
GCA_002471895.1
GCA_002471945.1
GCA_002471965.1
GCA_002472005.1
GCA_002472015.1
GCA_002472065.1
GCA_002472095.1
GCA_002472125.1
GCA_002472145.1
GCA_002472155.1
GCA_002472185.1
GCA_002472245.1
GCA_002472255.1
GCA_002472275.1
GCA_002472335.1
GCA_002472325.1
GCA_002472355.1
GCA_002472405.1
GCA_002472415.1
GCA_002472455.1
GCA_002472485.1
GCA_002472495.1
GCA_002472525.1
GCA_002472565.1
GCA_002472585.1
GCA_002472665.1
GCA_002472705.1
GCA_002472805.1
GCA_002472915.1
GCA_002472985.1
GCA_002473045.1
GCA_002473085.1
GCA_002473105.1
GCA_002473125.1
GCA_002473145.1
GCA_002473275.1
GCA_002473315.1
GCA_002473395.1
GCA_002473385.1
GCA_002474335.1
GCA_002474325.1
GCA_002474355.1
GCA_002474345.1
GCA_002474415.1
GCA_002476465.1
GCA_002476495.1
GCA_002476525.1
GCA_002476535.1
GCA_002476575.1
GCA_002476625.1
GCA_002476645.1
GCA_002476685.1
GCA_002476705.1
GCA_002476715.1
GCA_002476765.1
GCA_002476785.1
GCA_002476795.1
GCA_002476865.1
GCA_002476875.1
GCA_002476905.1
GCA_002477045.1
GCA_002477085.1
GCA_002477185.1
GCA_002477225.1
GCA_002477235.1
GCA_002477275.1
GCA_002477345.1
GCA_002477425.1
GCA_002477435.1
GCA_002477475.1
GCA_002477465.1
GCA_002477505.1
GCA_002477515.1
GCA_002477545.1
GCA_002477565.1
GCA_002477585.1
GCA_002477625.1
GCA_002477645.1
GCA_002477665.1
GCA_002477825.1
GCA_002477835.1
GCA_002477875.1
GCA_002477905.1
GCA_002477915.1
GCA_002477945.1
GCA_002477985.1
GCA_002477995.1
GCA_002478025.1
GCA_002478035.1
GCA_002478045.1
GCA_002478085.1
GCA_002478105.1
GCA_002478115.1
GCA_002478125.1
GCA_002478145.1
GCA_002478225.1
GCA_002478245.1
GCA_002478275.1
GCA_002478265.1
GCA_002478375.1
GCA_002478485.1
GCA_002478505.1
GCA_002478515.1
GCA_002478545.1
GCA_002478565.1
GCA_002478575.1
GCA_002478665.1
GCA_002478685.1
GCA_002478695.1
GCA_002478725.1
GCA_002478745.1
GCA_002478765.1
GCA_002478785.1
GCA_002478805.1
GCA_002478885.1
GCA_002478905.1
GCA_002478915.1
GCA_002478995.1
GCA_002479025.1
GCA_002479035.1
GCA_002479065.1
GCA_002479075.1
GCA_002479165.1
GCA_002479185.1
GCA_002479205.1
GCA_002479215.1
GCA_002479245.1
GCA_002479255.1
GCA_002479415.1
GCA_002479405.1
GCA_002479455.1
GCA_002479485.1
GCA_002479655.1
GCA_002479685.1
GCA_002479705.1
GCA_002479745.1
GCA_002479765.1
GCA_002479785.1
GCA_002479805.1
GCA_002479815.1
GCA_002479825.1
GCA_002479885.1
GCA_002479905.1
GCA_002479935.1
GCA_002479965.1
GCA_002479985.1
GCA_002480005.1
GCA_002480015.1
GCA_002480045.1
GCA_002480055.1
GCA_002480095.1
GCA_002480085.1
GCA_002480125.1
GCA_002480145.1
GCA_002480165.1
GCA_002480175.1
GCA_002480215.1
GCA_002480205.1
GCA_002480255.1
GCA_002480325.1
GCA_002480345.1
GCA_002480365.1
GCA_002480375.1
GCA_002480445.1
GCA_002480495.1
GCA_002480485.1
GCA_002480525.1
GCA_002480545.1
GCA_002480565.1
GCA_002480575.1
GCA_002480605.1
GCA_002480625.1
GCA_002480645.1
GCA_002480655.1
GCA_002480685.1
GCA_002480705.1
GCA_002480735.1
GCA_002480805.1
GCA_002480865.1
GCA_002480895.1
GCA_002480925.1
GCA_002480985.1
GCA_002481005.1
GCA_002481025.1
GCA_002481055.1
GCA_002481205.1
GCA_002481225.1
GCA_002481215.1
GCA_002481255.1
GCA_002481305.1
GCA_002481375.1
GCA_002481385.1
GCA_002481425.1
GCA_002481465.1
GCA_002481505.1
GCA_002481535.1
GCA_002481525.1
GCA_002481545.1
GCA_002481585.1
GCA_002481615.1
GCA_002481635.1
GCA_002481665.1
GCA_002481705.1
GCA_002481745.1
GCA_002481795.1
GCA_002481825.1
GCA_002481895.1
GCA_002481925.1
GCA_002481945.1
GCA_002481965.1
GCA_002481975.1
GCA_002482005.1
GCA_002482065.1
GCA_002482105.1
GCA_002482165.1
GCA_002482225.1
GCA_002482285.1
GCA_002482405.1
GCA_002482415.1
GCA_002482465.1
GCA_002482475.1
GCA_002482535.1
GCA_002482525.1
GCA_002482545.1
GCA_002482645.1
GCA_002482685.1
GCA_002482705.1
GCA_002482725.1
GCA_002482715.1
GCA_002482775.1
GCA_002482765.1
GCA_002482815.1
GCA_002482845.1
GCA_002482885.1
GCA_002482925.1
GCA_002482965.1
GCA_002483025.1
GCA_002483055.1
GCA_002483085.1
GCA_002483105.1
GCA_002483135.1
GCA_002483265.1
GCA_002483345.1
GCA_002483425.1
GCA_002483585.1
GCA_002483615.1
GCA_002483635.1
GCA_002483665.1
GCA_002483695.1
GCA_002483705.1
GCA_002483745.1
GCA_002483775.1
GCA_002483765.1
GCA_002483825.1
GCA_002484105.1
GCA_002484335.1
GCA_002490245.1
GCA_002201235.1
GCA_002490345.1
GCA_002490395.1
GCA_002490425.1
GCA_002490445.1
GCA_002490475.1
GCA_002490505.1
GCA_002490525.1
GCA_002490555.1
GCA_002490585.1
GCA_002490595.1
GCA_002490625.1
GCA_002490635.1
GCA_002490665.1
GCA_002490675.1
GCA_002490705.1
GCA_002490725.1
GCA_002490745.1
GCA_002490775.1
GCA_002490755.1
GCA_002490835.1
GCA_002490855.1
GCA_002490885.1
GCA_002490905.1
GCA_002490925.1
GCA_002490985.1
GCA_002490995.1
GCA_002491025.1
GCA_002491045.1
GCA_002491065.1
GCA_002491085.1
GCA_002491115.1
GCA_002491105.1
GCA_002491135.1
GCA_002491165.1
GCA_002491195.1
GCA_002491185.1
GCA_002491245.1
GCA_002491265.1
GCA_002491275.1
GCA_002491305.1
GCA_002491315.1
GCA_002491345.1
GCA_002491365.1
GCA_002491385.1
GCA_002491395.1
GCA_002491405.1
GCA_002491445.1
GCA_002491485.1
GCA_002491465.1
GCA_002491475.1
GCA_002491525.1
GCA_002491545.1
GCA_002491555.1
GCA_002491565.1
GCA_002491645.1
GCA_002491685.1
GCA_002491705.1
GCA_002491725.1
GCA_002491765.1
GCA_002491785.1
GCA_002491805.1
GCA_002491825.1
GCA_002491835.1
GCA_002491865.1
GCA_002491885.1
GCA_002491905.1
GCA_002491925.1
GCA_002491945.1
GCA_002491995.1
GCA_002491985.1
GCA_002492045.1
GCA_002492075.1
GCA_002492105.1
GCA_002492125.1
GCA_002492145.1
GCA_002492165.1
GCA_002492225.1
GCA_002492245.1
GCA_002492265.1
GCA_002492255.1
GCA_002492295.1
GCA_002492335.1
GCA_002492385.1
GCA_002492405.1
GCA_002492425.1
GCA_002492465.1
GCA_002492485.1
GCA_002492495.1
GCA_002492525.1
GCA_002492545.1
GCA_002492565.1
GCA_002492585.1
GCA_002492595.1
GCA_002492675.1
GCA_002492665.1
GCA_002492725.1
GCA_002492745.1
GCA_002492805.1
GCA_002492815.1
GCA_002492795.1
GCA_002492865.1
GCA_002492885.1
GCA_002492925.1
GCA_002492975.1
GCA_002493005.1
GCA_002493025.1
GCA_002493035.1
GCA_002493045.1
GCA_002493105.1
GCA_002493125.1
GCA_002493175.1
GCA_002493225.1
GCA_002493245.1
GCA_002493255.1
GCA_002493265.1
GCA_002493305.1
GCA_002493325.1
GCA_002493345.1
GCA_002493355.1
GCA_002493385.1
GCA_002493425.1
GCA_002493435.1
GCA_002493475.1
GCA_002493505.1
GCA_002493515.1
GCA_002493545.1
GCA_002493585.1
GCA_002493595.1
GCA_002493625.1
GCA_002493635.1
GCA_002493665.1
GCA_002493675.1
GCA_002493705.1
GCA_002493715.1
GCA_002493745.1
GCA_002493755.1
GCA_002493785.1
GCA_002493795.1
GCA_002493825.1
GCA_002493835.1
GCA_002493865.1
GCA_002493895.1
GCA_002493885.1
GCA_002493905.1
GCA_002493945.1
GCA_002493965.1
GCA_002494005.1
GCA_002494015.1
GCA_002494095.1
GCA_002494125.1
GCA_002494135.1
GCA_002494165.1
GCA_002494185.1
GCA_002494205.1
GCA_002494215.1
GCA_002494265.1
GCA_002494285.1
GCA_002494345.1
GCA_002494465.1
GCA_002494485.1
GCA_002494525.1
GCA_002494565.1
GCA_002494585.1
GCA_002464935.1
GCA_017875325.1
GCA_002498345.1
GCA_002498365.1
GCA_002498425.1
GCA_002498455.1
GCA_002498525.1
GCA_002498545.1
GCA_002498535.1
GCA_002498585.1
GCA_002498605.1
GCA_002498625.1
GCA_002498635.1
GCA_002498665.1
GCA_002498685.1
GCA_002498725.1
GCA_002498765.1
GCA_002498785.1
GCA_002498805.1
GCA_002498845.1
GCA_002498855.1
GCA_002498865.1
GCA_002498925.1
GCA_002498945.1
GCA_002498935.1
GCA_002498985.1
GCA_002499005.1
GCA_002499015.1
GCA_002499085.1
GCA_002499095.1
GCA_002499105.1
GCA_002499185.1
GCA_002499195.1
GCA_002499205.1
GCA_002499245.1
GCA_002499275.1
GCA_002499265.1
GCA_002499285.1
GCA_002499325.1
GCA_002499345.1
GCA_002499365.1
GCA_002499375.1
GCA_002499405.1
GCA_002499425.1
GCA_002499485.1
GCA_002499505.1
GCA_002499525.1
GCA_002499555.1
GCA_002499545.1
GCA_002499585.1
GCA_002499595.1
GCA_002499625.1
GCA_002499645.1
GCA_002499655.1
GCA_002499685.1
GCA_002499705.1
GCA_002499715.1
GCA_002499745.1
GCA_002499785.1
GCA_002499795.1
GCA_002499835.1
GCA_002499865.1
GCA_002499885.1
GCA_002499915.1
GCA_002499965.1
GCA_002499995.1
GCA_002499975.2
GCA_002500045.1
GCA_002500055.1
GCA_002500245.1
GCA_002500265.1
GCA_002500395.1
GCA_002500425.1
GCA_002500465.1
GCA_002500485.1
GCA_002500505.1
GCA_002500565.1
GCA_002500605.1
GCA_002500645.1
GCA_002500665.1
GCA_002500705.1
GCA_002500855.1
GCA_002500905.1
GCA_002500935.1
GCA_002500925.1
GCA_002500965.1
GCA_002500985.1
GCA_002501045.1
GCA_002501065.1
GCA_002501085.1
GCA_002501105.1
GCA_002501115.1
GCA_002501165.1
GCA_002501205.1
GCA_002501195.1
GCA_002501265.1
GCA_002501335.1
GCA_002501485.1
GCA_002501495.1
GCA_002501525.1
GCA_002501535.1
GCA_002501605.1
GCA_002501615.1
GCA_002501685.1
GCA_002501735.1
GCA_002501725.1
GCA_002501775.1
GCA_002501805.1
GCA_002501815.1
GCA_002501855.1
GCA_002501885.1
GCA_002501895.1
GCA_002501915.1
GCA_002501935.1
GCA_002501975.1
GCA_002501985.1
GCA_002502045.1
GCA_002502055.1
GCA_002502085.1
GCA_002502095.1
GCA_002502125.1
GCA_002502135.1
GCA_002502165.1
GCA_002502175.1
GCA_002502205.1
GCA_002502215.1
GCA_002502255.1
GCA_002502295.1
GCA_002502285.1
GCA_002502325.1
GCA_002502335.1
GCA_002502365.1
GCA_002502385.1
GCA_002502415.1
GCA_002502465.1
GCA_002502485.1
GCA_002502525.1
GCA_002502565.1
GCA_002502545.1
GCA_002502555.1
GCA_002502605.1
GCA_002502625.1
GCA_002502655.1
GCA_002502685.1
GCA_002502705.1
GCA_002502725.1
GCA_002502765.1
GCA_002502815.1
GCA_002502885.1
GCA_002502895.1
GCA_002502925.1
GCA_002502965.1
GCA_002503015.1
GCA_002503055.1
GCA_002503045.1
GCA_002503105.1
GCA_002503145.1
GCA_002503135.1
GCA_002503205.1
GCA_002503215.1
GCA_002503225.1
GCA_002503265.1
GCA_002503285.1
GCA_002503295.1
GCA_002503305.1
GCA_002503365.1
GCA_002503395.1
GCA_002503385.1
GCA_002503425.1
GCA_002503485.1
GCA_002503595.1
GCA_002503625.1
GCA_002503665.1
GCA_002503705.1
GCA_002503675.1
GCA_002503725.1
GCA_002503745.1
GCA_002503755.1
GCA_002503785.1
GCA_002503825.1
GCA_002503845.1
GCA_002503905.1
GCA_002503915.1
GCA_002503925.1
GCA_002503965.1
GCA_002503985.1
GCA_002504005.1
GCA_002503995.1
GCA_002504045.1
GCA_002504165.1
GCA_002504405.1
GCA_002504415.1
GCA_002504425.1
GCA_002504435.1
GCA_002504495.1
GCA_002504565.1
GCA_002504595.1
GCA_002504645.1
GCA_002504665.1
GCA_002504675.1
GCA_002504695.1
GCA_002504725.1
GCA_002504745.1
GCA_002504755.1
GCA_002504805.1
GCA_002504835.1
GCA_002504825.1
GCA_002504845.1
GCA_002504885.1
GCA_002504905.1
GCA_002504935.1
GCA_002504925.1
GCA_002504985.1
GCA_002504995.1
GCA_002505035.1
GCA_002505075.1
GCA_002505065.1
GCA_002505115.1
GCA_002505105.1
GCA_002505145.1
GCA_002505155.1
GCA_002505185.1
GCA_002505195.1
GCA_002505245.1
GCA_002505275.1
GCA_002505265.1
GCA_002505305.1
GCA_002505325.1
GCA_002505345.1
GCA_002505355.1
GCA_002505385.1
GCA_002505405.1
GCA_002494745.1
GCA_002494765.1
GCA_002494785.1
GCA_002494795.1
GCA_002494805.1
GCA_002494865.1
GCA_002494905.1
GCA_002494945.1
GCA_002494965.1
GCA_002494975.1
GCA_002495025.1
GCA_002495045.1
GCA_002495105.1
GCA_002495125.1
GCA_002495165.1
GCA_002495185.1
GCA_002495205.1
GCA_002495225.1
GCA_002495235.1
GCA_002495245.1
GCA_002495285.1
GCA_002495315.1
GCA_002495305.1
GCA_002495325.1
GCA_002495385.1
GCA_002495395.1
GCA_002495405.1
GCA_002495465.1
GCA_002495485.1
GCA_002495495.1
GCA_002495525.1
GCA_002495535.1
GCA_002495645.1
GCA_002495665.1
GCA_002495675.1
GCA_002495735.1
GCA_002495765.1
GCA_002495815.1
GCA_002495855.1
GCA_002495885.1
GCA_002495905.1
GCA_002495925.1
GCA_002495945.1
GCA_002495965.1
GCA_002495975.1
GCA_002496005.1
GCA_002496015.1
GCA_002496045.1
GCA_002496125.1
GCA_002496135.1
GCA_002496175.1
GCA_002496205.1
GCA_002496215.1
GCA_002496245.1
GCA_002496285.1
GCA_002496355.1
GCA_002496385.1
GCA_002496395.1
GCA_002496435.1
GCA_002496425.1
GCA_002496485.1
GCA_002496595.1
GCA_002496625.1
GCA_002496635.1
GCA_002496665.1
GCA_002496675.1
GCA_002496705.1
GCA_002496725.1
GCA_002496735.1
GCA_002496785.1
GCA_002496825.1
GCA_002496845.1
GCA_002496885.1
GCA_002496905.1
GCA_002496925.1
GCA_002496945.1
GCA_002496955.1
GCA_002496985.1
GCA_002496995.1
GCA_002497025.1
GCA_002497065.1
GCA_002497075.1
GCA_002497125.1
GCA_002497145.1
GCA_002497155.1
GCA_002497185.1
GCA_002497195.1
GCA_002497225.1
GCA_002497245.1
GCA_002497265.1
GCA_002497285.1
GCA_002497295.1
GCA_002497315.1
GCA_002497385.1
GCA_002497405.1
GCA_002497465.1
GCA_002497475.1
GCA_002497525.1
GCA_002497545.1
GCA_002497565.1
GCA_002497605.1
GCA_002497625.1
GCA_002497645.1
GCA_002497685.1
GCA_002505415.1
GCA_002505445.1
GCA_002505455.1
GCA_002505495.1
GCA_002505525.1
GCA_002505565.1
GCA_002505585.1
GCA_002505615.1
GCA_002505645.1
GCA_002505655.1
GCA_002505695.1
GCA_002505685.1
GCA_002505735.1
GCA_002505775.1
GCA_002505855.1
GCA_002505845.1
GCA_002505885.1
GCA_002505935.1
GCA_002505945.1
GCA_002505985.1
GCA_002506025.1
GCA_002506005.1
GCA_002506015.1
GCA_002506065.1
GCA_002506085.1
GCA_002506175.1
GCA_002506165.1
GCA_002506185.1
GCA_002506225.1
GCA_002506245.1
GCA_002506255.1
GCA_002506275.1
GCA_002506305.1
GCA_002506325.1
GCA_002506365.1
GCA_002506385.1
GCA_002506405.1
GCA_002506425.1
GCA_002506485.1
GCA_002506495.1
GCA_002506565.1
GCA_002506605.1
GCA_002506595.1
GCA_002506675.1
GCA_002506705.1
GCA_002506725.1
GCA_002506745.1
GCA_002506755.1
GCA_002506825.1
GCA_002506865.1
GCA_002506875.1
GCA_002506905.1
GCA_002506945.1
GCA_002506955.1
GCA_002506985.1
GCA_002506995.1
GCA_002507085.1
GCA_002507125.1
GCA_002507145.1
GCA_002507165.1
GCA_002507175.1
GCA_002507225.1
GCA_002507245.1
GCA_002507305.1
GCA_002507345.1
GCA_002507365.1
GCA_002507395.1
GCA_002507385.1
GCA_002507425.1
GCA_002507555.1
GCA_002507565.1
GCA_002251085.2
GCA_002508335.1
GCA_002508325.1
GCA_002508305.1
GCA_002508385.1
GCA_002508425.1
GCA_002508595.1
GCA_002508625.1
GCA_002509095.1
GCA_002509085.1
GCA_002509125.1
GCA_002494605.1
GCA_002494645.1
GCA_002494685.1
GCA_012719175.1
GCA_002494725.1
GCA_002497745.1
GCA_002497765.1
GCA_002497805.1
GCA_002497815.1
GCA_002497845.1
GCA_002497865.1
GCA_002497885.1
GCA_002497905.1
GCA_002497895.1
GCA_002497965.1
GCA_002497985.1
GCA_002498045.1
GCA_002498105.1
GCA_002498135.1
GCA_002498125.1
GCA_002498145.1
GCA_002498185.1
GCA_002498205.1
GCA_002498215.1
GCA_002498265.1
GCA_017857615.1
GCA_002509165.1
GCA_002509195.1
GCA_002509175.1
GCA_002509225.1
GCA_002509245.1
GCA_002509255.1
GCA_002509265.1
GCA_002509305.1
GCA_002509385.1
GCA_002509405.1
GCA_002509425.1
GCA_002509415.1
GCA_002509465.1
GCA_002509725.1
GCA_002509745.1
GCA_002514725.1
GCA_002514735.1
GCA_002529455.1
GCA_001482405.1
GCA_012062385.1
GCA_008329645.1
GCA_002529645.1
GCA_002532075.1
GCA_002532535.1
GCA_001507545.1
GCA_001507595.1
GCA_002206635.1
GCA_002269345.1
GCA_002549795.1
GCA_900231835.1
GCA_003208435.1
GCA_001632745.1
GCA_001644645.1
GCA_001832885.1
GCA_001832905.1
GCA_001936575.1
GCA_001971585.1
GCA_002282865.1
GCA_002285415.1
GCA_019670005.1
GCA_002148795.1
GCA_010722915.1
GCA_900000175.1
GCA_002554195.1
GCA_002554705.1
GCA_002554795.1
GCA_002556545.1
GCA_002557795.1
GCA_002563675.1
GCA_002563695.1
GCA_002563715.1
GCA_002563805.1
GCA_002563925.1
GCA_010726645.1
GCA_002564005.1
GCA_002563955.1
GCA_002564025.1
GCA_002564045.1
GCA_002564125.1
GCA_002573685.1
GCA_001708485.1
GCA_900978035.1
GCA_002583405.1
GCA_002591335.1
GCA_019651055.1
GCA_019636475.1
GCA_016794785.1
GCA_004363335.1
GCA_002591745.1
GCA_001499925.1
GCA_002245615.1
GCA_002631185.1
GCA_001653135.1
GCA_002607855.1
GCA_002631205.1
GCA_002631715.1
GCA_002632265.1
GCA_002632305.1
GCA_019904275.1
GCA_014946745.1
GCA_002632615.1
GCA_002632755.1
GCA_002632825.1
GCA_002632875.1
GCA_002633115.1
GCA_002633185.1
GCA_002633155.1
GCA_002633305.1
GCA_002633275.1
GCA_002633315.1
GCA_003610465.1
GCA_017743015.1
GCA_001305675.1
GCA_001637335.1
GCA_002076895.1
GCA_002288545.1
GCA_017798125.1
GCA_009805595.3
GCA_902375845.1
GCA_016699535.1
GCA_017795105.1
GCA_012103505.1
GCA_016699445.1
GCA_019651515.1
GCA_002683405.1
GCA_004745945.1
GCA_004212735.1
GCA_900766265.1
GCA_002691545.1
GCA_905182545.1
GCA_019635935.1
GCA_002706765.1
GCA_019649495.1
GCA_002709065.1
GCA_015665455.1
GCA_002715745.1
GCA_002685255.1
GCA_913061305.1
GCA_015180985.1
GCA_016208975.1
GCA_020342155.1
GCA_016432305.1
GCA_016204045.1
GCA_002721105.1
GCA_019637915.1
GCA_003612895.1
GCA_016887485.1
GCA_019659125.1
GCA_016432545.1
GCA_016700095.1
GCA_003635265.1
GCA_016708105.1
GCA_002690705.1
GCA_016217545.1
GCA_020344215.1
GCA_015709595.1
GCA_019800005.1
GCA_002687285.1
GCA_016711835.1
GCA_002707865.1
GCA_017306275.1
GCA_002723155.1
GCA_016700195.1
GCA_016699555.1
GCA_018816245.1
GCA_020635135.1
GCA_020351875.1
GCA_015075425.1
GCA_002688585.1
GCA_900660515.1
GCA_002688835.1
GCA_018860805.1
GCA_902587165.1
GCA_002690295.1
GCA_902387215.1
GCA_017640745.1
GCA_013141415.1
GCA_900187855.1
GCA_900187325.1
GCA_004364805.1
GCA_902506655.1
GCA_900197595.1
GCA_017643385.1
GCA_019636095.1
GCA_003184265.1
GCA_009360905.1
GCA_015143595.1
GCA_913061135.1
GCA_002694765.1
GCA_017643495.1
GCA_008017835.1
GCA_019651735.1
GCA_019913785.1
GCA_016699855.1
GCA_009843425.1
GCA_019637355.1
GCA_905181815.1
GCA_018831735.1
GCA_016699465.1
GCA_016711045.1
GCA_013285405.1
GCA_020633175.1
GCA_016713245.1
GCA_020350285.1
GCA_016700375.1
GCA_018401465.1
GCA_002700045.1
GCA_002700095.1
GCA_017810075.1
GCA_016717165.1
GCA_002715645.1
GCA_016716325.1
GCA_016717345.1
GCA_016744455.1
GCA_913064805.1
GCA_009827095.1
GCA_020354625.1
GCA_013373015.1
GCA_020636745.1
GCA_002715175.1
GCA_002709385.1
GCA_019722725.1
GCA_016711085.1
GCA_020149935.1
GCA_002723235.1
GCA_003666095.1
GCA_002716305.1
GCA_016716385.1
GCA_017991415.1
GCA_015075105.1
GCA_002720595.1
GCA_016932335.1
GCA_002721545.1
GCA_020633995.1
GCA_002197645.1
GCA_002723995.1
GCA_002724055.1
GCA_020347665.1
GCA_020346605.1
GCA_002727065.1
GCA_002727125.1
GCA_002727185.1
GCA_020348445.1
GCA_016928015.1
GCA_020353515.1
GCA_019218285.1
GCA_011634775.1
GCA_020353535.1
GCA_013414725.1
GCA_011526045.1
GCA_002733605.1
GCA_002733205.1
GCA_009674675.1
GCA_018141165.1
GCA_002733995.1
GCA_002734215.1
GCA_002735305.1
GCA_011601265.1
GCA_002735715.1
GCA_006151725.2
GCA_001542405.1
GCA_001605895.1
GCA_002736105.1
GCA_003096955.1
GCA_000981895.1
GCA_900113315.1
GCA_002269385.1
GCA_002736205.1
GCA_016650125.1
GCA_020351835.1
GCA_013407385.1
GCA_016699815.1
GCA_900184995.1
GCA_900231165.1
GCA_016764855.1
GCA_002741015.1
GCA_001885095.1
GCA_016716085.1
GCA_902859845.1
GCA_011777505.1
GCA_009184395.1
GCA_002742335.1
GCA_020346265.1
GCA_013333915.2
GCA_009377795.1
GCA_020348305.1
GCA_013350265.1
GCA_018402155.1
GCA_002747445.1
GCA_016699425.1
GCA_002748425.1
GCA_020063625.1
GCA_015999765.1
GCA_002747745.1
GCA_002747875.1
GCA_002744735.1
GCA_002748705.1
GCA_002748955.1
GCA_002744755.1
GCA_020634015.1
GCA_002749035.1
GCA_002749615.1
GCA_002749675.1
GCA_002749945.1
GCA_002749975.1
GCA_001661075.1
GCA_017794825.1
GCA_002214185.1
GCA_002352765.2
GCA_002751875.1
GCA_002753105.1
GCA_002753135.1
GCA_002753155.1
GCA_002753185.1
GCA_002753225.1
GCA_016204605.1
GCA_002753305.1
GCA_002753335.1
GCA_002753395.1
GCA_002762705.1
GCA_002762695.1
GCA_002762735.1
GCA_002762795.1
GCA_002762745.1
GCA_002762785.1
GCA_002762765.1
GCA_002762865.1
GCA_002762835.1
GCA_002762845.1
GCA_002762855.1
GCA_002762915.1
GCA_002762985.1
GCA_002762925.1
GCA_002762975.1
GCA_002762965.1
GCA_002762955.1
GCA_002763025.1
GCA_002763075.1
GCA_002763115.1
GCA_002763035.1
GCA_002763105.1
GCA_002763085.1
GCA_002763165.1
GCA_002763155.1
GCA_002763205.1
GCA_002763225.1
GCA_002763265.1
GCA_002763275.1
GCA_002763255.1
GCA_002763285.1
GCA_002763345.1
GCA_002763335.1
GCA_002763455.1
GCA_002770575.1
GCA_002770595.1
GCA_002770715.1
GCA_002770755.1
GCA_002770805.1
GCA_002770795.1
GCA_002770845.1
GCA_002770835.1
GCA_002770885.1
GCA_002770915.1
GCA_002770925.1
GCA_002770945.1
GCA_002770975.1
GCA_002770955.1
GCA_002771015.1
GCA_002771035.1
GCA_002771075.1
GCA_002771025.1
GCA_002771095.1
GCA_002771115.1
GCA_002771135.1
GCA_002771155.1
GCA_002771165.1
GCA_002771195.1
GCA_002771215.1
GCA_002771235.1
GCA_002771255.1
GCA_002771275.1
GCA_002771285.1
GCA_002771325.1
GCA_002771315.1
GCA_002771355.1
GCA_002771375.1
GCA_002771405.1
GCA_002771395.1
GCA_002771435.1
GCA_002771445.1
GCA_002771475.1
GCA_002771495.1
GCA_002771515.1
GCA_002771505.1
GCA_002771565.1
GCA_002771585.1
GCA_002771615.1
GCA_002771555.1
GCA_002771635.1
GCA_002771645.1
GCA_002771665.1
GCA_002771695.1
GCA_002771715.1
GCA_002771735.1
GCA_002771775.1
GCA_002771755.1
GCA_002771745.1
GCA_002771815.1
GCA_002771845.1
GCA_002771825.1
GCA_002771915.1
GCA_002771895.1
GCA_002771945.1
GCA_002771955.1
GCA_002771935.1
GCA_002771995.1
GCA_002772025.1
GCA_002772015.1
GCA_002772035.1
GCA_002772075.1
GCA_002772095.1
GCA_002772105.1
GCA_002772115.1
GCA_002772135.1
GCA_002772175.1
GCA_002772205.1
GCA_002772215.1
GCA_002772225.1
GCA_002772195.1
GCA_002772275.1
GCA_002772315.1
GCA_002772295.1
GCA_002772325.1
GCA_002772375.1
GCA_002772305.1
GCA_002772415.1
GCA_002772395.1
GCA_002772385.1
GCA_002772455.1
GCA_002772475.1
GCA_002772495.1
GCA_002772505.1
GCA_002772535.1
GCA_002772545.1
GCA_002772575.1
GCA_002772595.1
GCA_002772605.1
GCA_002772645.1
GCA_002772615.1
GCA_002772675.1
GCA_002772695.1
GCA_002772705.1
GCA_002772745.1
GCA_002772735.1
GCA_002772755.1
GCA_002772785.1
GCA_002772815.1
GCA_002772825.1
GCA_002772875.1
GCA_002772855.1
GCA_002772895.1
GCA_002772915.1
GCA_002772925.1
GCA_002772935.1
GCA_002772975.1
GCA_002772995.1
GCA_002773025.1
GCA_002773045.1
GCA_002773005.1
GCA_002773075.1
GCA_002773095.1
GCA_002773105.1
GCA_002773135.1
GCA_002773145.1
GCA_002773155.1
GCA_002773185.1
GCA_002773215.1
GCA_002773245.1
GCA_002773235.1
GCA_002773275.1
GCA_002773285.1
GCA_002773315.1
GCA_002773335.1
GCA_002773365.1
GCA_002773395.1
GCA_002773355.1
GCA_002773415.1
GCA_002773425.1
GCA_002773475.1
GCA_002773495.1
GCA_002773435.1
GCA_002773505.1
GCA_002773535.1
GCA_002773545.1
GCA_002773555.1
GCA_002773575.1
GCA_002773615.1
GCA_002773625.1
GCA_002773655.1
GCA_002773685.1
GCA_002773665.1
GCA_002773695.1
GCA_002773725.1
GCA_002773755.1
GCA_002773795.1
GCA_002773765.1
GCA_002773855.1
GCA_002773775.1
GCA_002773845.1
GCA_002773835.1
GCA_002773865.1
GCA_002773915.1
GCA_002773945.1
GCA_002773935.1
GCA_002773985.1
GCA_002774005.1
GCA_002774015.1
GCA_002774055.1
GCA_002774085.1
GCA_002774075.1
GCA_002774065.1
GCA_002774155.1
GCA_002774145.1
GCA_002774135.1
GCA_002774215.1
GCA_002774185.1
GCA_002774235.1
GCA_002774225.1
GCA_002774275.1
GCA_002774315.1
GCA_002774285.1
GCA_002774355.1
GCA_002774385.1
GCA_002774425.1
GCA_002774415.1
GCA_002774365.1
GCA_002774465.1
GCA_002774445.1
GCA_002774515.1
GCA_002774495.1
GCA_002774555.1
GCA_002774575.1
GCA_002774505.1
GCA_002774585.1
GCA_002774635.1
GCA_002774655.1
GCA_002774615.1
GCA_002774735.1
GCA_002774685.1
GCA_002774675.1
GCA_002774705.1
GCA_002774775.1
GCA_002774755.1
GCA_002774785.1
GCA_002774845.1
GCA_002774835.1
GCA_002774795.1
GCA_002774875.1
GCA_002774885.1
GCA_001644195.2
GCA_020341815.1
GCA_002753495.1
GCA_002753505.1
GCA_002753615.1
GCA_002753665.1
GCA_002753735.1
GCA_002754295.1
GCA_013364215.1
GCA_002754935.1
GCA_002778405.1
GCA_002778425.1
GCA_002778455.1
GCA_002778465.1
GCA_002778485.1
GCA_002778445.1
GCA_002778535.1
GCA_002778575.1
GCA_002778525.1
GCA_002778565.1
GCA_002778625.1
GCA_002778595.1
GCA_002778635.1
GCA_002778645.1
GCA_002778675.1
GCA_002778705.1
GCA_002778715.1
GCA_002778735.1
GCA_002778765.1
GCA_002778785.1
GCA_002778795.1
GCA_002778805.1
GCA_002778865.1
GCA_002778885.1
GCA_002778895.1
GCA_002778915.1
GCA_002778965.1
GCA_002778985.1
GCA_002779005.1
GCA_002779015.1
GCA_002779065.1
GCA_002779075.1
GCA_002779055.1
GCA_002779045.1
GCA_002779125.1
GCA_002779135.1
GCA_002779155.1
GCA_002779215.1
GCA_002779235.1
GCA_002779205.1
GCA_002779295.1
GCA_002779305.1
GCA_002779265.1
GCA_002779355.1
GCA_002779365.1
GCA_002779345.1
GCA_002779395.1
GCA_002779425.1
GCA_002779445.1
GCA_002779465.1
GCA_002779455.1
GCA_002779525.1
GCA_002779515.1
GCA_002779505.1
GCA_002779595.1
GCA_002779555.1
GCA_002779605.1
GCA_002779645.1
GCA_002779665.1
GCA_002779575.1
GCA_002779695.1
GCA_002779715.1
GCA_002779685.1
GCA_002779725.1
GCA_002779765.1
GCA_002779795.1
GCA_002779785.1
GCA_002779835.1
GCA_002779855.1
GCA_002779875.1
GCA_002779825.1
GCA_002779925.1
GCA_002779965.1
GCA_002780005.1
GCA_002779905.1
GCA_002779995.1
GCA_002779985.1
GCA_002780045.1
GCA_002780065.1
GCA_002780085.1
GCA_002780105.1
GCA_002780135.1
GCA_002780095.1
GCA_002780175.1
GCA_002780165.1
GCA_002780225.1
GCA_002780205.1
GCA_002780235.1
GCA_002780265.1
GCA_002780285.1
GCA_002780305.1
GCA_002780325.1
GCA_002780315.1
GCA_002780365.1
GCA_002780595.1
GCA_002780585.1
GCA_002780635.1
GCA_002780625.1
GCA_002780675.1
GCA_002780665.1
GCA_002780715.1
GCA_002780705.1
GCA_002780765.1
GCA_002780735.1
GCA_002780805.1
GCA_002780795.1
GCA_002780785.1
GCA_002780865.1
GCA_002780915.1
GCA_002780885.1
GCA_002780895.1
GCA_002780905.1
GCA_002781005.1
GCA_002780985.1
GCA_002781025.1
GCA_002781045.1
GCA_002781085.1
GCA_002781095.1
GCA_002781065.1
GCA_002781145.1
GCA_002781165.1
GCA_002781125.1
GCA_002781185.1
GCA_002781195.1
GCA_002781225.1
GCA_002781245.1
GCA_002781285.1
GCA_002781265.1
GCA_002781305.1
GCA_002781315.1
GCA_002781385.1
GCA_002781445.1
GCA_002781425.1
GCA_002781405.1
GCA_002781345.1
GCA_002781465.1
GCA_002781505.1
GCA_002781525.1
GCA_002781485.1
GCA_002781545.1
GCA_002781565.1
GCA_002781625.1
GCA_002781605.1
GCA_002781645.1
GCA_002781585.1
GCA_002781665.1
GCA_002781685.1
GCA_002781705.1
GCA_002781745.1
GCA_002781765.1
GCA_002781785.1
GCA_002781815.1
GCA_002781805.1
GCA_002781825.1
GCA_002781865.1
GCA_002781905.1
GCA_002781925.1
GCA_002781945.1
GCA_002781965.1
GCA_002781985.1
GCA_002782005.1
GCA_002782025.1
GCA_002782045.1
GCA_002782065.1
GCA_002782085.1
GCA_002782115.1
GCA_002782105.1
GCA_002782145.1
GCA_002782165.1
GCA_002782185.1
GCA_002782225.1
GCA_002782205.1
GCA_002782235.1
GCA_002782265.1
GCA_002782305.1
GCA_002782285.1
GCA_002782325.1
GCA_002782345.1
GCA_002782375.1
GCA_002782365.1
GCA_002782395.1
GCA_002782425.1
GCA_002782445.1
GCA_002782465.1
GCA_002782485.1
GCA_002782505.1
GCA_002782525.1
GCA_002782545.1
GCA_002782575.1
GCA_002782565.1
GCA_002782605.1
GCA_002782625.1
GCA_002782635.1
GCA_002782665.1
GCA_002782675.1
GCA_002782705.1
GCA_002782725.1
GCA_002782745.1
GCA_002782765.1
GCA_002782785.1
GCA_002782805.1
GCA_002782825.1
GCA_002782865.1
GCA_002782885.1
GCA_002782905.1
GCA_002782945.1
GCA_002782995.1
GCA_002782965.1
GCA_002782985.1
GCA_002783025.1
GCA_002783055.1
GCA_002783045.1
GCA_002783085.1
GCA_002783105.1
GCA_002783125.1
GCA_002783145.1
GCA_002783165.1
GCA_002783185.1
GCA_002783205.1
GCA_002783245.1
GCA_002783275.1
GCA_002783265.1
GCA_002783305.1
GCA_002783325.1
GCA_002245695.1
GCA_002760615.1
GCA_002760665.1
GCA_002783355.1
GCA_002783385.1
GCA_002783405.1
GCA_002783435.1
GCA_002783425.1
GCA_002783465.1
GCA_002783485.1
GCA_002783525.1
GCA_002783545.1
GCA_002783565.1
GCA_002783585.1
GCA_002783605.1
GCA_002783625.1
GCA_002783645.1
GCA_002783665.1
GCA_002783685.1
GCA_002783705.1
GCA_002783725.1
GCA_002783745.1
GCA_002783765.1
GCA_002783805.1
GCA_002783825.1
GCA_002783865.1
GCA_002783885.1
GCA_002783915.1
GCA_002783945.1
GCA_002783965.1
GCA_002783985.1
GCA_002784005.1
GCA_002784025.1
GCA_002784045.1
GCA_002784065.1
GCA_002784085.1
GCA_002784105.1
GCA_002784125.1
GCA_002784145.1
GCA_002784165.1
GCA_002784185.1
GCA_002784205.1
GCA_002784225.1
GCA_002784245.1
GCA_002784265.1
GCA_002784285.1
GCA_002784305.1
GCA_002784325.1
GCA_002784345.1
GCA_002784365.1
GCA_002784385.1
GCA_002784405.1
GCA_002784415.1
GCA_002784465.1
GCA_002784485.1
GCA_002784505.1
GCA_002784525.1
GCA_002784545.1
GCA_002784565.1
GCA_002784585.1
GCA_002784595.1
GCA_002784625.1
GCA_002784645.1
GCA_002784665.1
GCA_002784685.1
GCA_002784675.1
GCA_002784725.1
GCA_002784745.1
GCA_002784765.1
GCA_002784795.1
GCA_002784775.1
GCA_002784825.1
GCA_002784865.1
GCA_002784885.1
GCA_002784905.1
GCA_002784925.1
GCA_002784945.1
GCA_002784965.1
GCA_002784985.1
GCA_002785015.1
GCA_002785005.1
GCA_002785045.1
GCA_002785065.1
GCA_002785085.1
GCA_002785125.1
GCA_002785145.1
GCA_002785165.1
GCA_002785185.1
GCA_002785215.1
GCA_002785205.1
GCA_002785255.1
GCA_002785245.1
GCA_002785295.1
GCA_002785285.1
GCA_002785325.1
GCA_002785345.1
GCA_002785365.1
GCA_002785395.1
GCA_002785385.1
GCA_002785425.1
GCA_002785445.1
GCA_002785465.1
GCA_002785485.1
GCA_002785525.1
GCA_002785545.1
GCA_002785565.1
GCA_002785585.1
GCA_000069225.1
GCA_002760655.1
GCA_002761215.1
GCA_900215725.1
GCA_015059545.1
GCA_002776555.1
GCA_002777255.1
GCA_000958465.1
GCA_000355695.1
GCA_002787075.1
GCA_002787095.1
GCA_002787115.1
GCA_002787155.1
GCA_002787175.1
GCA_002787195.1
GCA_002787235.1
GCA_002787255.1
GCA_002787275.1
GCA_002787335.1
GCA_002787295.1
GCA_002787355.1
GCA_002787375.1
GCA_002787405.1
GCA_002787415.1
GCA_002787455.1
GCA_002787495.1
GCA_002787475.1
GCA_002787515.1
GCA_002787535.1
GCA_002787575.1
GCA_002787615.1
GCA_002787635.1
GCA_002787695.1
GCA_002787715.1
GCA_002787725.1
GCA_002787765.1
GCA_002787775.1
GCA_002787815.1
GCA_002787835.1
GCA_002787855.1
GCA_002787875.1
GCA_002787895.1
GCA_002787905.1
GCA_002787975.1
GCA_002788015.1
GCA_002787995.1
GCA_002788055.1
GCA_002788075.1
GCA_002788095.1
GCA_002788135.1
GCA_002788155.1
GCA_002788175.1
GCA_002788195.1
GCA_002788235.1
GCA_002788255.1
GCA_002788275.1
GCA_002788315.1
GCA_002788335.1
GCA_002788365.1
GCA_002788355.1
GCA_002788395.1
GCA_002788415.1
GCA_002788435.1
GCA_002788455.1
GCA_002788475.1
GCA_002788495.1
GCA_002788515.1
GCA_002788535.1
GCA_002788555.1
GCA_002788575.1
GCA_002788615.1
GCA_002788595.1
GCA_002788635.1
GCA_002788655.1
GCA_002788675.1
GCA_002788695.1
GCA_002788715.1
GCA_002788735.1
GCA_002788755.1
GCA_002788775.1
GCA_002788795.1
GCA_002788805.1
GCA_002788835.1
GCA_002788855.1
GCA_002788865.1
GCA_002788895.1
GCA_002788915.1
GCA_002788935.1
GCA_002788975.1
GCA_002788995.1
GCA_002789015.1
GCA_002789035.1
GCA_002789055.1
GCA_002789075.1
GCA_002789095.1
GCA_002789135.1
GCA_002789155.1
GCA_002789175.1
GCA_002789195.1
GCA_002789215.1
GCA_002789235.1
GCA_002789255.1
GCA_002789295.1
GCA_002789315.1
GCA_002789345.1
GCA_002789335.1
GCA_002789375.1
GCA_002789395.1
GCA_002789415.1
GCA_002789435.1
GCA_002789455.1
GCA_002789465.1
GCA_002789555.1
GCA_002789535.1
GCA_002789575.1
GCA_002789595.1
GCA_002789615.1
GCA_002789635.1
GCA_002789675.1
GCA_002789695.1
GCA_002789715.1
GCA_002789735.1
GCA_002789755.1
GCA_002789775.1
GCA_002789815.1
GCA_002789835.1
GCA_002789875.1
GCA_002789855.1
GCA_002789895.1
GCA_002789915.1
GCA_002789935.1
GCA_002789955.1
GCA_002789975.1
GCA_002790015.1
GCA_002789985.1
GCA_002790035.1
GCA_002790055.1
GCA_002790075.1
GCA_002790095.1
GCA_002790115.1
GCA_002790135.1
GCA_002790155.1
GCA_002790175.1
GCA_002790205.1
GCA_002790215.1
GCA_002790195.1
GCA_002790255.1
GCA_002790275.1
GCA_002790295.1
GCA_002790355.1
GCA_002790335.1
GCA_002790365.1
GCA_002790395.1
GCA_002790415.1
GCA_002790435.1
GCA_002790455.1
GCA_002790475.1
GCA_002790495.1
GCA_002790515.1
GCA_002790535.1
GCA_002790555.1
GCA_002790575.1
GCA_002790585.1
GCA_002790615.1
GCA_002790635.1
GCA_002790675.1
GCA_002790655.1
GCA_002790695.1
GCA_002790715.1
GCA_002790735.1
GCA_002790755.1
GCA_002790775.1
GCA_002790795.1
GCA_002790805.1
GCA_002790835.1
GCA_002790845.1
GCA_002790875.1
GCA_002790905.1
GCA_002790895.1
GCA_002790935.1
GCA_002790955.1
GCA_002790975.1
GCA_002790995.1
GCA_002791015.1
GCA_002791035.1
GCA_002791055.1
GCA_002791075.1
GCA_002791095.1
GCA_002791115.1
GCA_002791135.1
GCA_002791155.1
GCA_002791175.1
GCA_002791195.1
GCA_002791215.1
GCA_002791235.1
GCA_002791255.1
GCA_002791275.1
GCA_002791295.1
GCA_002791315.1
GCA_002791335.1
GCA_002791355.1
GCA_002791375.1
GCA_002791395.1
GCA_002791415.1
GCA_002791435.1
GCA_002791455.1
GCA_002791475.1
GCA_002791495.1
GCA_002791515.1
GCA_002791535.1
GCA_002791545.1
GCA_002791575.1
GCA_002791595.1
GCA_002791615.1
GCA_002791635.1
GCA_002791645.1
GCA_002791675.1
GCA_002791695.1
GCA_002791715.1
GCA_002791735.1
GCA_002791755.1
GCA_002791775.1
GCA_002791805.1
GCA_002791835.1
GCA_002791855.1
GCA_002791885.1
GCA_002791895.1
GCA_002791905.1
GCA_002791955.1
GCA_002791975.1
GCA_002791995.1
GCA_002792015.1
GCA_002792035.1
GCA_002792055.1
GCA_002792075.1
GCA_002792095.1
GCA_002792115.1
GCA_002792135.1
GCA_002792155.1
GCA_002792165.1
GCA_002792215.1
GCA_002792235.1
GCA_002792255.1
GCA_903970515.1
GCA_002792295.1
GCA_002792315.1
GCA_002792335.1
GCA_002792355.1
GCA_002792365.1
GCA_002792395.1
GCA_002792435.1
GCA_002792455.1
GCA_002792475.1
GCA_002792505.1
GCA_002792495.1
GCA_002792535.1
GCA_002792555.1
GCA_002792575.1
GCA_002792605.1
GCA_002792595.1
GCA_002792635.1
GCA_002792655.1
GCA_002792675.1
GCA_002792685.1
GCA_002792715.1
GCA_002792735.1
GCA_002792755.1
GCA_002792775.1
GCA_002792785.1
GCA_002792815.1
GCA_002792875.1
GCA_002792835.1
GCA_002792845.1
GCA_002792895.1
GCA_002792915.1
GCA_002792935.1
GCA_002792955.1
GCA_002792975.1
GCA_002792995.1
GCA_002793015.1
GCA_002793035.1
GCA_002793055.1
GCA_002793075.1
GCA_002793095.1
GCA_002793115.1
GCA_002793135.1
GCA_002793155.1
GCA_002793175.1
GCA_002793195.1
GCA_002793215.1
GCA_002793235.1
GCA_002793255.1
GCA_002793275.1
GCA_002793295.1
GCA_002793315.1
GCA_002793335.1
GCA_002793355.1
GCA_002793375.1
GCA_002793395.1
GCA_002793415.1
GCA_002793435.1
GCA_002793455.1
GCA_002793475.1
GCA_002793495.1
GCA_002793515.1
GCA_002793535.1
GCA_002793555.1
GCA_002793575.1
GCA_002793605.1
GCA_002793635.1
GCA_002793655.1
GCA_002793675.1
GCA_002793695.1
GCA_002793725.1
GCA_002793715.1
GCA_002793745.1
GCA_002793785.1
GCA_002793775.1
GCA_002793815.1
GCA_002793835.1
GCA_002793875.1
GCA_002793855.1
GCA_002793885.1
GCA_002793915.1
GCA_002793945.1
GCA_002793935.1
GCA_002793975.1
GCA_002793995.1
GCA_002794015.1
GCA_002794035.1
GCA_002794045.1
GCA_002794075.1
GCA_002794105.1
GCA_002794135.1
GCA_002794155.1
GCA_002794175.1
GCA_002794195.1
GCA_011319465.1
GCA_002614725.1
GCA_002759055.1
GCA_002786505.1
GCA_002786495.1
GCA_002786575.1
GCA_002786595.1
GCA_002786605.1
GCA_002786635.1
GCA_002786675.1
GCA_002786695.1
GCA_002786735.1
GCA_002786785.1
GCA_002786775.1
GCA_002786835.1
GCA_002786855.1
GCA_002786915.1
GCA_002786925.1
GCA_002786975.1
GCA_002786995.1
GCA_002787005.1
GCA_002787035.1
GCA_001280205.1
GCA_002240635.1
GCA_002243285.1
GCA_013407275.1
GCA_002591725.1
GCA_002795305.1
GCA_902375375.1
GCA_900086595.1
GCA_900186585.1
GCA_002795405.1
GCA_002795425.1
GCA_002245655.1
GCA_002795805.1
GCA_002795825.1
GCA_002795845.1
GCA_002795865.1
GCA_002795905.1
GCA_002795915.1
GCA_002795925.1
GCA_002795965.1
GCA_002795985.1
GCA_002796005.1
GCA_002796025.1
GCA_002796045.1
GCA_002796065.1
GCA_002796085.1
GCA_002796105.1
GCA_002796125.1
GCA_002796135.1
GCA_002796165.1
GCA_002796185.1
GCA_002796205.1
GCA_002796225.1
GCA_002796245.1
GCA_002796265.1
GCA_002796275.1
GCA_002796305.1
GCA_002796325.1
GCA_002796345.1
GCA_002796375.1
GCA_002796365.1
GCA_002796565.1
GCA_017991315.1
GCA_002192355.1
GCA_002797815.1
GCA_002797855.1
GCA_002797915.1
GCA_002798015.1
GCA_002798155.1
GCA_002798175.1
GCA_002798185.1
GCA_002798195.1
GCA_002798235.1
GCA_002798255.1
GCA_002798275.1
GCA_002798295.1
GCA_002798335.1
GCA_002802965.1
GCA_001277345.1
GCA_002797535.1
GCA_002797555.1
GCA_016863455.1
GCA_002797685.1
GCA_002797715.1
GCA_002797735.1
GCA_019670705.1
GCA_002804025.1
GCA_002804145.1
GCA_017993425.1
GCA_002804165.1
GCA_002804205.1
GCA_002999455.1
GCA_002806945.1
GCA_002806975.1
GCA_002806995.1
GCA_002807015.1
GCA_002807055.1
GCA_017311165.1
GCA_002810445.1
GCA_002811245.1
GCA_002843305.1
GCA_002812485.1
GCA_900635955.1
GCA_002812805.1
GCA_002812985.1
GCA_002813245.1
GCA_002813285.1
GCA_017615005.1
GCA_002813455.1
GCA_002786325.1
GCA_002813575.1
GCA_002813695.1
GCA_009805845.1
GCA_002814075.1
GCA_002814095.1
GCA_002816325.1
GCA_002816355.1
GCA_002816375.1
GCA_002816395.1
GCA_002816455.1
GCA_002816715.1
GCA_002816705.1
GCA_002816735.1
GCA_002816675.1
GCA_002816585.1
GCA_002816575.1
GCA_002816875.1
GCA_002816945.1
GCA_002816925.1
GCA_002816985.1
GCA_002817055.1
GCA_002817135.1
GCA_002817125.1
GCA_002817175.1
GCA_002817235.1
GCA_002817285.1
GCA_002817655.1
GCA_002825455.1
GCA_002825465.1
GCA_002825515.1
GCA_002825535.1
GCA_002838815.1
GCA_002838945.1
GCA_002838935.1
GCA_002838975.1
GCA_002838995.1
GCA_002839015.1
GCA_002839005.1
GCA_002839055.1
GCA_002839075.1
GCA_002839095.1
GCA_002839085.1
GCA_002839125.1
GCA_002839155.1
GCA_002839185.1
GCA_002839175.1
GCA_002839205.1
GCA_002839245.1
GCA_002839235.1
GCA_002839265.1
GCA_002839315.1
GCA_002839285.1
GCA_002839355.1
GCA_002839375.1
GCA_002839335.1
GCA_002839415.1
GCA_002839365.1
GCA_002839445.1
GCA_002839475.1
GCA_002839435.1
GCA_002839505.1
GCA_002839495.1
GCA_002839535.1
GCA_002839545.1
GCA_002839575.1
GCA_002839605.1
GCA_002839645.1
GCA_002839585.1
GCA_002839625.1
GCA_002839675.1
GCA_002839705.1
GCA_002839685.1
GCA_002839745.1
GCA_002839765.1
GCA_002839735.1
GCA_002839825.1
GCA_002839795.1
GCA_002839805.1
GCA_002839855.1
GCA_002839875.1
GCA_002839895.1
GCA_002839885.1
GCA_002839965.1
GCA_002839905.1
GCA_002839995.1
GCA_002840015.1
GCA_002839955.1
GCA_002840035.1
GCA_002840055.1
GCA_002840075.1
GCA_002840095.1
GCA_002840125.1
GCA_002840115.1
GCA_002840155.1
GCA_002840165.1
GCA_002840195.1
GCA_002840205.1
GCA_002840245.1
GCA_002840225.1
GCA_002840275.1
GCA_002840285.1
GCA_002840305.1
GCA_002840325.1
GCA_002840355.1
GCA_002840365.1
GCA_002840405.1
GCA_002840385.1
GCA_002840435.1
GCA_002840465.1
GCA_002840505.1
GCA_002840445.1
GCA_002840495.1
GCA_002840535.1
GCA_002840555.1
GCA_002840565.1
GCA_002840595.1
GCA_002840605.1
GCA_002840645.1
GCA_002840635.1
GCA_002840675.1
GCA_002840685.1
GCA_002840715.1
GCA_002840735.1
GCA_002840765.1
GCA_002840755.1
GCA_002840785.1
GCA_002840845.1
GCA_002840835.1
GCA_002840825.1
GCA_002840895.1
GCA_002840905.1
GCA_002840945.1
GCA_002840815.1
GCA_002840975.1
GCA_002840935.1
GCA_002840985.1
GCA_002841025.1
GCA_002841015.1
GCA_002841035.1
GCA_002841055.1
GCA_002841105.1
GCA_002841115.1
GCA_002841155.1
GCA_002841095.1
GCA_002841175.1
GCA_002841195.1
GCA_002841235.1
GCA_002841275.1
GCA_002841225.1
GCA_002841295.1
GCA_002841315.1
GCA_002841335.1
GCA_002841355.1
GCA_002841215.1
GCA_002841375.1
GCA_002841395.1
GCA_002841405.1
GCA_002841455.1
GCA_002841435.1
GCA_002841495.1
GCA_002841515.1
GCA_002841545.1
GCA_002841445.1
GCA_002841525.1
GCA_002841575.1
GCA_002841595.1
GCA_002841625.1
GCA_002841605.1
GCA_002841655.1
GCA_002841695.1
GCA_002841685.1
GCA_002841675.1
GCA_002841735.1
GCA_002841765.1
GCA_002841755.1
GCA_002841785.1
GCA_002841825.1
GCA_002841805.1
GCA_002841885.1
GCA_002841865.1
GCA_002841905.1
GCA_002841915.1
GCA_002841945.1
GCA_002841975.1
GCA_002841995.1
GCA_002841845.1
GCA_002842035.1
GCA_002842045.1
GCA_002842015.1
GCA_002842095.1
GCA_002842065.1
GCA_002842085.1
GCA_002842155.1
GCA_002842135.1
GCA_002842205.1
GCA_002842145.1
GCA_002842215.1
GCA_002842195.1
GCA_002842255.1
GCA_002842285.1
GCA_002842265.1
GCA_002842325.1
GCA_002842335.1
GCA_002842315.1
GCA_002842345.1
GCA_002842395.1
GCA_002842435.1
GCA_002842465.1
GCA_002842415.1
GCA_002842425.1
GCA_002842515.1
GCA_002842495.1
GCA_002842505.1
GCA_002842575.1
GCA_002842605.1
GCA_002842635.1
GCA_002842545.1
GCA_002842665.1
GCA_002842565.1
GCA_002842655.1
GCA_002842695.1
GCA_002842715.1
GCA_002842735.1
GCA_002842755.1
GCA_002842775.1
GCA_002842795.1
GCA_002842815.1
GCA_002842835.1
GCA_002842855.1
GCA_002842875.1
GCA_002842895.1
GCA_002842925.1
GCA_002842935.1
GCA_002842985.1
GCA_002843005.1
GCA_002842905.1
GCA_002842975.1
GCA_002843035.1
GCA_002843065.1
GCA_002843055.1
GCA_900104625.1
GCA_001542905.1
GCA_002834145.1
GCA_003390325.1
GCA_008806995.1
GCA_002835545.1
GCA_002836945.1
GCA_002836975.1
GCA_002837135.1
GCA_002837145.1
GCA_002837195.1
GCA_003346755.1
GCA_002838185.1
GCA_002838205.1
GCA_002838765.1
GCA_900104595.1
GCA_900120245.1
GCA_900120125.1
GCA_900155605.1
GCA_002837415.1
GCA_002150045.1
GCA_014635625.1
GCA_002251795.1
GCA_002135175.2
GCA_002843155.1
GCA_020435735.1
GCA_019343475.1
GCA_002843315.1
GCA_002843385.1
GCA_002843425.1
GCA_002844195.1
GCA_002844275.1
GCA_002844235.1
GCA_002844395.1
GCA_003050905.1
GCA_900114935.1
GCA_003143775.1
GCA_012913625.1
GCA_002845745.1
GCA_000478585.1
GCA_005280275.1
GCA_900174585.1
GCA_002846395.1
GCA_002846495.1
GCA_002846615.1
GCA_008932245.1
GCA_001883705.2
GCA_002849245.1
GCA_014642795.1
GCA_006542415.1
GCA_002848265.1
GCA_002848895.1
GCA_002849045.2
GCA_002849605.1
GCA_001039065.1
GCA_002847445.1
GCA_002849775.1
GCA_002850495.1
GCA_900120175.1
GCA_007828155.1
GCA_900184225.1
GCA_900184265.1
GCA_900186535.1
GCA_900199435.1
GCA_900199695.1
GCA_900240245.1
GCA_900240405.1
GCA_900241005.1
GCA_002850605.1
GCA_002850745.1
GCA_002777965.1
GCA_002900965.1
GCA_002855595.1
GCA_002858825.1
GCA_002858675.1
GCA_002858715.1
GCA_003722335.1
GCA_002860125.1
GCA_014643735.1
GCA_002861535.1
GCA_002862605.1
GCA_002860255.1
GCA_017418605.1
GCA_002863105.1
GCA_002863585.1
GCA_002863805.1
GCA_004363035.1
GCA_002863865.1
GCA_002864045.1
GCA_002260845.1
GCA_002844575.1
GCA_001565895.1
GCA_001982615.1
GCA_002843355.2
GCA_002868735.1
GCA_020444465.1
GCA_020349865.1
GCA_002869185.1
GCA_002869225.1
GCA_013348845.1
GCA_002869385.1
GCA_017526035.1
GCA_002869745.1
GCA_002869765.1
GCA_001955695.1
GCA_011462075.1
GCA_016907735.1
GCA_002871945.1
GCA_004217565.1
GCA_002872075.1
GCA_002874775.1
GCA_002877795.1
GCA_006874605.1
GCA_020348385.1
GCA_002878175.1
GCA_004348195.1
GCA_900184255.1
GCA_900186505.1
GCA_900199405.1
GCA_900199545.1
GCA_900199725.1
GCA_900240215.1
GCA_900240265.1
GCA_900240275.1
GCA_900241015.1
GCA_002878335.1
GCA_003435485.1
GCA_015522685.1
GCA_002878375.1
GCA_003028575.1
GCA_003202165.1
GCA_002251755.1
GCA_002257545.1
GCA_902859775.1
GCA_002879935.1
GCA_002880665.1
GCA_002880695.1
GCA_002884445.1
GCA_902859815.1
GCA_002879885.1
GCA_000725365.1
GCA_002884495.1
GCA_902860065.1
GCA_001458235.1
GCA_013185915.1
GCA_002886045.1
GCA_002886185.1
GCA_002887595.1
GCA_004564215.1
GCA_002892445.1
GCA_002891295.1
GCA_014648935.1
GCA_002893625.1
GCA_002897135.1
GCA_002897375.1
GCA_002897615.1
GCA_002897635.1
GCA_002897655.1
GCA_002897675.1
GCA_002897695.1
GCA_002897715.1
GCA_002897735.1
GCA_002897755.1
GCA_002897775.1
GCA_002897795.1
GCA_002897815.1
GCA_002897835.1
GCA_002897855.1
GCA_002897875.1
GCA_002897895.1
GCA_002897915.1
GCA_002897935.1
GCA_002897955.1
GCA_002897975.1
GCA_002897995.1
GCA_002898015.1
GCA_002898035.1
GCA_002898055.1
GCA_002898075.1
GCA_002898095.1
GCA_002898115.1
GCA_002898135.1
GCA_002898155.1
GCA_002898175.1
GCA_002898195.1
GCA_002898215.1
GCA_002898235.1
GCA_002898255.1
GCA_002898275.1
GCA_002898295.1
GCA_002898315.1
GCA_002898335.1
GCA_002898355.1
GCA_002898375.1
GCA_002898395.1
GCA_002898445.1
GCA_002898535.1
GCA_002898555.1
GCA_002898575.1
GCA_002898595.1
GCA_002898615.1
GCA_002898635.1
GCA_002898655.1
GCA_002898675.1
GCA_002898695.1
GCA_002898715.1
GCA_002898735.1
GCA_002898755.1
GCA_002898775.1
GCA_002898795.1
GCA_002898815.1
GCA_002898835.1
GCA_002898855.1
GCA_002898875.1
GCA_002898895.1
GCA_002898915.1
GCA_002898935.1
GCA_002898955.1
GCA_002898975.1
GCA_002898995.1
GCA_002899695.1
GCA_002894305.1
GCA_002894665.1
GCA_002894965.1
GCA_002895005.1
GCA_002895525.1
GCA_002895565.1
GCA_002895925.1
GCA_002896855.1
GCA_002896965.1
GCA_902387165.1
GCA_002899805.1
GCA_003815875.1
GCA_008386485.1
GCA_002899895.2
GCA_002900545.1
GCA_002900535.1
GCA_002900555.1
GCA_002900525.1
GCA_002900975.1
GCA_015594485.1
GCA_900458665.1
GCA_002902145.1
GCA_003012915.1
GCA_007682245.1
GCA_001648155.1
GCA_002177115.1
GCA_002233755.1
GCA_002866825.1
GCA_900248245.1
GCA_002903045.1
GCA_002903065.1
GCA_002903085.1
GCA_002903155.1
GCA_002904345.1
GCA_002906165.1
GCA_011058825.1
GCA_900458355.1
GCA_002906255.1
GCA_005862185.2
GCA_002906215.1
GCA_002906575.1
GCA_003573535.1
GCA_002909145.1
GCA_002909235.1
GCA_002909255.1
GCA_001562555.1
GCA_002904165.1
GCA_018141485.1
GCA_002286915.1
GCA_002286935.1
GCA_002844335.1
GCA_002860355.1
GCA_002860345.1
GCA_002860365.1
GCA_017357045.1
GCA_002894645.1
GCA_014762685.1
GCA_013393325.1
GCA_002915195.1
GCA_900248165.1
GCA_002915575.1
GCA_019312595.1
GCA_002916695.1
GCA_003003375.1
GCA_002917885.1
GCA_002917925.1
GCA_004634385.1
GCA_002919155.1
GCA_002919275.1
GCA_020637815.1
GCA_002919325.1
GCA_004298465.1
GCA_018672315.1
GCA_004362535.1
GCA_002922725.1
GCA_002922735.1
GCA_002922765.1
GCA_002922775.1
GCA_002923195.1
GCA_002923215.1
GCA_002923235.1
GCA_002923295.1
GCA_002923315.1
GCA_002923335.1
GCA_002923355.1
GCA_002923375.1
GCA_002923395.1
GCA_002924625.1
GCA_002921145.1
GCA_002924615.1
GCA_900107935.1
GCA_011046555.1
GCA_900108015.1
GCA_900107965.1
GCA_900108045.1
GCA_900108065.1
GCA_008630535.1
GCA_900108275.1
GCA_900108245.1
GCA_900108225.1
GCA_900108335.1
GCA_900108185.1
GCA_900108175.1
GCA_900108165.1
GCA_900108215.1
GCA_001997345.1
GCA_000235425.3
GCA_002749895.1
GCA_900108025.1
GCA_900108035.1
GCA_002926165.1
GCA_002926195.1
GCA_002927045.1
GCA_002927275.1
GCA_002927635.1
GCA_002928315.1
GCA_002929725.1
GCA_002930125.1
GCA_002930155.1
GCA_002930145.1
GCA_002930195.1
GCA_002930615.1
GCA_003428335.1
GCA_900079775.1
GCA_900240255.1
GCA_002930105.1
GCA_000522425.1
GCA_000522445.1
GCA_002914425.1
GCA_003363485.1
GCA_003003285.1
GCA_002933735.1
GCA_003970425.1
GCA_015476235.1
GCA_002933875.1
GCA_002934005.1
GCA_002937115.1
GCA_002937455.1
GCA_002937505.1
GCA_002937555.1
GCA_002937525.1
GCA_002937575.1
GCA_002937625.1
GCA_002937585.1
GCA_002937595.1
GCA_002937655.1
GCA_002937675.1
GCA_002937705.1
GCA_002937695.1
GCA_002937725.1
GCA_002937755.1
GCA_002937775.1
GCA_002937795.1
GCA_002937825.1
GCA_002937815.1
GCA_002937855.1
GCA_002937875.1
GCA_002937895.1
GCA_002937915.1
GCA_002937925.1
GCA_002937955.1
GCA_002937975.1
GCA_002937995.1
GCA_002938015.1
GCA_002938035.1
GCA_002938045.1
GCA_002938085.1
GCA_002938075.1
GCA_002938115.1
GCA_002938125.1
GCA_002938155.1
GCA_002938175.1
GCA_002938195.1
GCA_002938205.1
GCA_002938235.1
GCA_002938255.1
GCA_002938275.1
GCA_002938285.1
GCA_002938315.1
GCA_002938335.1
GCA_002934265.1
GCA_002934445.1
GCA_002934605.1
GCA_002934625.1
GCA_002936955.1
GCA_002939785.1
GCA_002939865.1
GCA_002934545.1
GCA_002936985.1
GCA_002937075.1
GCA_004328865.1
GCA_009883735.1
GCA_002940015.1
GCA_002940065.1
GCA_014236795.1
GCA_900197775.1
GCA_900197685.1
GCA_900197855.1
GCA_900198475.1
GCA_900198605.1
GCA_900198625.1
GCA_003364265.1
GCA_003364175.1
GCA_003364255.1
GCA_007992095.1
GCA_019880635.1
GCA_002943495.1
GCA_900258535.1
GCA_002025725.1
GCA_002216775.1
GCA_002251835.1
GCA_002278075.1
GCA_002903165.1
GCA_002943565.1
GCA_002943755.1
GCA_002946355.1
GCA_002950575.1
GCA_009208105.1
GCA_002952215.1
GCA_900119385.1
GCA_900120385.1
GCA_900128465.1
GCA_002925845.1
GCA_008000835.1
GCA_002742385.2
GCA_002796835.1
GCA_900094605.1
GCA_001956315.1
GCA_002157735.2
GCA_002243045.1
GCA_002607735.1
GCA_001458275.1
GCA_900155595.1
GCA_900155865.1
GCA_900128445.1
GCA_900060165.1
GCA_001305575.3
GCA_002374315.1
GCA_900177245.1
GCA_902164675.1
GCA_002952755.1
GCA_002953735.1
GCA_002954245.1
GCA_002954265.1
GCA_002954325.1
GCA_002954445.1
GCA_002954545.1
GCA_002117085.1
GCA_005281815.1
GCA_002954605.1
GCA_002954645.1
GCA_002954665.1
GCA_002954685.1
GCA_002954715.1
GCA_002954765.1
GCA_016583745.1
GCA_002959895.1
GCA_002959965.1
GCA_900290095.1
GCA_011082485.1
GCA_002964965.1
GCA_900289045.1
GCA_002967035.1
GCA_900290225.1
GCA_900290345.1
GCA_900290245.1
GCA_900290325.1
GCA_900290315.1
GCA_002967695.1
GCA_002968015.1
GCA_002968105.1
GCA_002968095.1
GCA_002968575.1
GCA_002968635.1
GCA_020355165.1
GCA_002973575.1
GCA_002973535.1
GCA_002973605.1
GCA_016909495.1
GCA_002976435.1
GCA_002980575.1
GCA_002980595.1
GCA_002980625.1
GCA_004217385.1
GCA_002982275.1
GCA_002982315.1
GCA_002934045.1
GCA_002993285.1
GCA_002993325.1
GCA_002993335.1
GCA_002982075.1
GCA_003011125.1
GCA_006493595.1
GCA_002994045.1
GCA_001889045.1
GCA_002887775.1
GCA_001243045.1
GCA_001022135.1
GCA_017305075.1
GCA_002995745.1
GCA_002995755.1
GCA_002995795.1
GCA_002995805.1
GCA_002995785.1
GCA_002995845.1
GCA_002998295.1
GCA_002998355.1
GCA_002998435.1
GCA_002998695.1
GCA_002998925.1
GCA_016862235.1
GCA_003001905.1
GCA_003001935.1
GCA_003001955.1
GCA_003002055.1
GCA_003002065.1
GCA_003002095.1
GCA_003002825.1
GCA_003002875.1
GCA_003002895.1
GCA_003002925.1
GCA_003002955.1
GCA_001874525.1
GCA_003001695.1
GCA_003002915.1
GCA_003003005.1
GCA_003003055.1
GCA_013410215.1
GCA_003003215.1
GCA_003003235.1
GCA_003003255.1
GCA_003003265.1
GCA_003003275.1
GCA_003003355.1
GCA_013149785.1
GCA_003003095.1
GCA_003003125.1
GCA_003003615.1
GCA_003003725.1
GCA_003003715.1
GCA_003003775.1
GCA_003991895.1
GCA_003003885.1
GCA_003003845.1
GCA_003003925.1
GCA_003003915.1
GCA_003004665.1
GCA_003006155.1
GCA_900232905.1
GCA_900240385.1
GCA_900240335.1
GCA_002895945.1
GCA_900289145.1
GCA_003007685.1
GCA_003007735.2
GCA_003007785.1
GCA_003008415.2
GCA_003007715.1
GCA_003008425.1
GCA_003008435.1
GCA_002285125.1
GCA_005160265.1
GCA_004216475.1
GCA_003008575.1
GCA_003008695.1
GCA_003009755.1
GCA_003009795.1
GCA_003009775.1
GCA_003009815.1
GCA_003009825.1
GCA_003009845.1
GCA_003010935.1
GCA_003387115.1
GCA_004362695.1
GCA_003010965.1
GCA_003011895.2
GCA_003011965.1
GCA_003012345.1
GCA_004135585.1
GCA_003012705.1
GCA_016746085.1
GCA_003012815.1
GCA_003012795.1
GCA_003012875.1
GCA_900142255.1
GCA_002162355.1
GCA_002879615.1
GCA_002954225.1
GCA_003013245.1
GCA_900258035.1
GCA_002085925.2
GCA_900290255.1
GCA_900290305.1
GCA_902406105.1
GCA_913031345.1
GCA_902789665.1
GCA_902790595.1
GCA_916438505.1
GCA_900551215.1
GCA_903924205.1
GCA_900314865.1
GCA_905188085.1
GCA_900315155.1
GCA_902756425.1
GCA_905200045.1
GCA_900314675.1
GCA_905181885.1
GCA_902761185.1
GCA_003014445.1
GCA_009617855.1
GCA_003014485.1
GCA_003014535.1
GCA_003014695.1
GCA_003014715.1
GCA_003014735.1
GCA_003014755.1
GCA_001866075.3
GCA_002846195.1
GCA_003015185.1
GCA_003017785.1
GCA_003017855.1
GCA_003018975.1
GCA_003019335.1
GCA_003019345.1
GCA_003019375.1
GCA_003019385.1
GCA_003019415.1
GCA_003019445.1
GCA_003019475.1
GCA_003019435.1
GCA_003019515.1
GCA_003019485.1
GCA_003019535.1
GCA_003019565.1
GCA_003019545.1
GCA_003019595.1
GCA_003019615.1
GCA_003020925.1
GCA_003020945.1
GCA_003020965.1
GCA_003020985.1
GCA_003021005.1
GCA_003021015.1
GCA_003021045.1
GCA_003021055.1
GCA_003021085.1
GCA_003021105.1
GCA_003021115.1
GCA_003021145.1
GCA_003021175.1
GCA_003021165.1
GCA_003021205.1
GCA_003021235.1
GCA_003021245.1
GCA_003021285.1
GCA_003021225.1
GCA_003021305.1
GCA_003021335.1
GCA_003021325.1
GCA_003021375.1
GCA_003021365.1
GCA_003021405.1
GCA_003021425.1
GCA_003021435.1
GCA_003021465.1
GCA_003021485.1
GCA_003021505.1
GCA_003021545.1
GCA_003021525.1
GCA_003021535.1
GCA_003021585.1
GCA_003021615.1
GCA_003021605.1
GCA_003021655.1
GCA_003021645.1
GCA_003021685.1
GCA_003021705.1
GCA_003021725.1
GCA_003021755.1
GCA_003021745.1
GCA_003021785.1
GCA_003021795.1
GCA_003021825.1
GCA_003021855.1
GCA_003021885.1
GCA_003021845.1
GCA_003021915.1
GCA_003021905.1
GCA_003021925.1
GCA_003021965.1
GCA_003021975.1
GCA_003022025.1
GCA_003022005.1
GCA_003022045.1
GCA_003022055.1
GCA_003022085.1
GCA_003022095.1
GCA_003022125.1
GCA_003022145.1
GCA_003022165.1
GCA_003022175.1
GCA_003022205.1
GCA_003022225.1
GCA_003022255.1
GCA_003022245.1
GCA_003022305.1
GCA_003022265.1
GCA_003022325.1
GCA_003022345.1
GCA_003022365.1
GCA_003022435.1
GCA_003022385.1
GCA_003022465.1
GCA_003022425.1
GCA_003022485.1
GCA_003022505.1
GCA_003022535.1
GCA_003022515.1
GCA_003022565.1
GCA_003022585.1
GCA_003022605.1
GCA_003022615.1
GCA_003022655.1
GCA_003022685.1
GCA_003022705.1
GCA_003022645.1
GCA_003022725.1
GCA_003022745.1
GCA_003022765.1
GCA_003022785.1
GCA_003022805.1
GCA_003022815.1
GCA_003022845.1
GCA_003022865.1
GCA_003022885.1
GCA_003022905.1
GCA_003022925.1
GCA_003022945.1
GCA_003022975.1
GCA_003022965.1
GCA_003022985.1
GCA_003023025.1
GCA_003023045.1
GCA_003023065.1
GCA_003023105.1
GCA_003023085.1
GCA_003023125.1
GCA_003023145.1
GCA_003023165.1
GCA_003023195.1
GCA_003023215.1
GCA_003023185.1
GCA_003023245.1
GCA_003023275.1
GCA_003023265.1
GCA_003023295.1
GCA_003023315.1
GCA_003023345.1
GCA_003023365.1
GCA_003023385.1
GCA_003023405.1
GCA_003023415.1
GCA_003023445.1
GCA_003023455.1
GCA_003023485.1
GCA_003023465.1
GCA_003023525.1
GCA_003023535.1
GCA_003023565.1
GCA_003023575.1
GCA_004138525.1
GCA_003014575.1
GCA_003014595.1
GCA_003014655.1
GCA_003014675.1
GCA_003014475.1
GCA_003015145.1
GCA_003023725.1
GCA_003023785.1
GCA_902805525.1
GCA_010974825.1
GCA_002355475.1
GCA_001696715.1
GCA_900379685.1
GCA_017995195.1
GCA_003025005.1
GCA_900290285.1
GCA_003025555.1
GCA_003025615.1
GCA_003026215.1
GCA_003026455.1
GCA_003026475.1
GCA_003987355.1
GCA_014636295.1
GCA_003030805.1
GCA_017307255.1
GCA_002802985.1
GCA_001690755.1
GCA_002220195.1
GCA_002157465.1
GCA_002245625.1
GCA_002764115.1
GCA_002864685.1
GCA_002911695.1
GCA_003034225.1
GCA_003034855.1
GCA_003034915.1
GCA_013201895.1
GCA_903830945.1
GCA_903873835.1
GCA_900544585.1
GCA_900696525.1
GCA_018141845.1
GCA_003044065.1
GCA_900291975.1
GCA_002251775.1
GCA_003044305.1
GCA_003490325.1
GCA_003045065.1
GCA_003046295.1
GCA_003046315.1
GCA_003046185.1
GCA_003046475.1
GCA_003096095.1
GCA_003046545.1
GCA_003046625.1
GCA_003046795.1
GCA_000732725.1
GCA_004551575.1
GCA_003047205.1
GCA_003047265.1
GCA_003047295.1
GCA_002149035.1
GCA_002906155.1
GCA_900188015.1
GCA_006493105.1
GCA_002994005.1
GCA_003049505.1
GCA_005217585.1
GCA_003217295.1
GCA_003049645.1
GCA_003049665.1
GCA_014896275.1
GCA_003050705.1
GCA_003050755.1
GCA_003050785.1
GCA_003051055.1
GCA_003051085.1
GCA_002252705.1
GCA_003052265.1
GCA_003052295.1
GCA_003633725.1
GCA_003052605.1
GCA_003053725.1
GCA_003053745.1
GCA_003053845.1
GCA_003053925.1
GCA_003054005.1
GCA_013357925.1
GCA_902859995.1
GCA_003054055.1
GCA_003054175.1
GCA_003054225.1
GCA_003054245.1
GCA_003054265.1
GCA_003054285.1
GCA_003054515.1
GCA_003054655.1
GCA_003054665.1
GCA_003054695.1
GCA_003054965.1
GCA_902375745.1
GCA_001457415.1
GCA_900199705.1
GCA_900269665.1
GCA_003056015.1
GCA_016917355.1
GCA_003056085.1
GCA_003056095.1
GCA_003056105.1
GCA_003056145.1
GCA_003056165.1
GCA_003056205.1
GCA_003056185.1
GCA_003056195.1
GCA_003056265.1
GCA_003056285.1
GCA_003056305.1
GCA_014653055.1
GCA_002284535.1
GCA_002834295.1
GCA_002920895.1
GCA_002943425.1
GCA_008085915.1
GCA_003057965.1
GCA_003058085.1
GCA_003054195.1
GCA_902375805.1
GCA_900046455.1
GCA_900106515.1
GCA_900186615.1
GCA_003057615.1
GCA_003058225.1
GCA_003058365.1
GCA_000955725.1
GCA_000955745.1
GCA_001953635.1
GCA_003056345.1
GCA_002023715.1
GCA_900205755.1
GCA_003058485.1
GCA_002266285.1
GCA_002287375.1
GCA_003067705.1
GCA_003062295.1
GCA_003063475.1
GCA_003063705.1
GCA_003065365.1
GCA_003065385.1
GCA_014522285.1
GCA_003012935.1
GCA_003069505.1
GCA_003070665.1
GCA_002885975.1
GCA_002900215.1
GCA_003071365.1
GCA_003072065.1
GCA_003072125.1
GCA_003072465.1
GCA_003072485.1
GCA_003072505.1
GCA_900187875.1
GCA_003073275.1
GCA_001186155.3
GCA_002157875.1
GCA_003074035.1
GCA_003074135.1
GCA_003075435.1
GCA_003076595.1
GCA_003076455.1
GCA_003076515.1
GCA_013449725.1
GCA_018326145.1
GCA_900143615.1
GCA_900143635.1
GCA_900197615.1
GCA_900197625.1
GCA_900197605.1
GCA_900302505.1
GCA_900302495.1
GCA_900302485.1
GCA_900302475.1
GCA_900302465.1
GCA_900302445.1
GCA_003096015.2
GCA_003096075.1
GCA_003096195.1
GCA_001650025.1
GCA_002798305.1
GCA_003100395.1
GCA_002934685.1
GCA_003999585.1
GCA_900149695.1
GCA_003226565.1
GCA_018604145.1
GCA_003112515.1
GCA_003112535.1
GCA_003112595.1
GCA_003112435.1
GCA_009177135.1
GCA_003112735.1
GCA_003112775.1
GCA_003113265.1
GCA_003113895.1
GCA_003115815.1
GCA_003116135.1
GCA_900302705.1
GCA_003116855.1
GCA_003121295.1
GCA_001691415.1
GCA_003122245.1
GCA_003056725.1
GCA_003402595.1
GCA_003123965.1
GCA_014652035.1
GCA_003121925.1
GCA_003129565.1
GCA_004358895.1
GCA_014323565.1
GCA_003129905.1
GCA_003129925.1
GCA_003130815.1
GCA_013693795.1
GCA_016709185.1
GCA_003086495.1
GCA_003086535.1
GCA_003086575.1
GCA_019904255.1
GCA_902860115.1
GCA_003096355.1
GCA_015552745.1
GCA_003096575.1
GCA_003096635.1
GCA_017167925.1
GCA_003096695.1
GCA_003096675.1
GCA_003096815.1
GCA_003096835.1
GCA_017306865.1
GCA_003097615.1
GCA_003104955.1
GCA_003104905.1
GCA_003104975.1
GCA_016707985.1
GCA_019454165.1
GCA_012516935.1
GCA_020544565.1
GCA_013373205.1
GCA_020354125.1
GCA_014727815.1
GCA_003111605.1
GCA_003111625.1
GCA_003131205.1
GCA_019240525.1
GCA_019240475.1
GCA_003162415.1
GCA_013284265.1
GCA_003140815.1
GCA_011058495.1
GCA_016712175.1
GCA_003510095.1
GCA_004843345.1
GCA_014360605.1
GCA_016713135.1
GCA_020354555.1
GCA_011053445.1
GCA_903824615.1
GCA_009777615.1
GCA_901538445.1
GCA_003136635.1
GCA_900323885.1
GCA_005938105.1
GCA_013177795.1
GCA_016699835.1
GCA_016700155.1
GCA_016861085.1
GCA_002000055.1
GCA_003075035.1
GCA_003028855.1
GCA_004363595.1
GCA_007989725.1
GCA_009498295.1
GCA_003144275.1
GCA_003144325.1
GCA_011045835.1
GCA_003144315.1
GCA_003144375.1
GCA_003148465.1
GCA_003148565.1
GCA_003148625.1
GCA_003148645.1
GCA_003148665.1
GCA_003144505.1
GCA_002870965.1
GCA_016862475.1
GCA_003970735.1
GCA_003148745.1
GCA_003148775.1
GCA_902363655.1
GCA_003148845.1
GCA_003149065.1
GCA_003149085.1
GCA_013408405.1
GCA_900218025.1
GCA_003149185.1
GCA_900108585.1
GCA_003149245.1
GCA_900116765.1
GCA_003149475.2
GCA_003149515.1
GCA_003148905.1
GCA_019100495.1
GCA_902376095.1
GCA_902809985.1
GCA_902373605.1
GCA_902386825.1
GCA_910586855.1
GCA_003150475.1
GCA_900769615.1
GCA_003151015.1
GCA_003151135.1
GCA_003151175.1
GCA_016699165.1
GCA_019694475.1
GCA_016186915.1
GCA_003151615.1
GCA_019449655.1
GCA_003483035.1
GCA_016432345.1
GCA_020349965.1
GCA_009765995.1
GCA_016699085.1
GCA_016715325.1
GCA_016720465.1
GCA_001707835.1
GCA_001917115.1
GCA_001889005.1
GCA_002752675.1
GCA_002995495.1
GCA_002078605.1
GCA_900015215.1
GCA_015660865.1
GCA_013414685.1
GCA_016699655.1
GCA_913757845.1
GCA_015709575.1
GCA_020440305.1
GCA_003171675.1
GCA_003172875.1
GCA_015663175.1
GCA_003172915.1
GCA_003173055.1
GCA_003173335.1
GCA_003173355.1
GCA_003173595.1
GCA_003497585.1
GCA_018062765.1
GCA_011330845.1
GCA_020072785.1
GCA_016866475.1
GCA_011058515.1
GCA_003176165.1
GCA_003176895.1
GCA_003176915.1
GCA_011364525.1
GCA_003182095.1
GCA_003182255.1
GCA_003182275.1
GCA_003182485.1
GCA_003182475.1
GCA_900411375.1
GCA_000402035.1
GCA_002266855.1
GCA_003185725.2
GCA_000711895.1
GCA_003185915.1
GCA_000196155.1
GCA_001010285.1
GCA_001684335.1
GCA_002262875.1
GCA_003325955.1
GCA_003194385.1
GCA_003194425.1
GCA_009428945.1
GCA_019429385.1
GCA_003194565.2
GCA_003194605.1
GCA_003194625.1
GCA_003194585.1
GCA_003201205.1
GCA_003201355.1
GCA_018398275.1
GCA_003201505.1
GCA_003201605.1
GCA_003201595.1
GCA_003201765.2
GCA_003201815.1
GCA_003201855.1
GCA_003201875.1
GCA_003201955.1
GCA_003201975.1
GCA_009295825.1
GCA_003202005.1
GCA_002157165.1
GCA_017609605.1
GCA_900380485.1
GCA_900313025.1
GCA_900313015.1
GCA_900313005.1
GCA_900403705.1
GCA_003202955.1
GCA_003205515.1
GCA_003205615.1
GCA_003205575.1
GCA_900258485.1
GCA_003205235.1
GCA_020717985.1
GCA_009193135.1
GCA_003208215.1
GCA_003209195.1
GCA_003209225.1
GCA_003209635.1
GCA_003209665.1
GCA_003209895.1
GCA_003209875.1
GCA_003209915.1
GCA_003209955.1
GCA_003209935.1
GCA_003210025.1
GCA_003210095.1
GCA_003210115.1
GCA_003210055.1
GCA_003210015.1
GCA_003210075.1
GCA_016921115.1
GCA_003211555.1
GCA_003211595.1
GCA_003211695.1
GCA_003211835.1
GCA_003212275.1
GCA_003212295.1
GCA_003212315.1
GCA_003212335.1
GCA_003212345.1
GCA_003212415.1
GCA_003212435.1
GCA_003212775.1
GCA_003212795.1
GCA_003212815.1
GCA_003212925.1
GCA_003212965.1
GCA_003212995.1
GCA_003213015.1
GCA_003213095.1
GCA_003213115.1
GCA_003213135.1
GCA_003213175.1
GCA_003213155.1
GCA_003213165.1
GCA_003213215.1
GCA_003213415.1
GCA_003213435.1
GCA_003213455.1
GCA_003213495.1
GCA_003213535.1
GCA_003213555.1
GCA_003213515.1
GCA_003213625.1
GCA_003213595.1
GCA_003213615.1
GCA_003213675.1
GCA_003213695.1
GCA_003213715.1
GCA_003214435.1
GCA_003214465.1
GCA_003214455.1
GCA_003214525.1
GCA_003214555.1
GCA_003214595.1
GCA_003214615.1
GCA_003214635.1
GCA_003214995.1
GCA_003215055.1
GCA_003215075.1
GCA_003215085.1
GCA_003215115.1
GCA_003215185.1
GCA_003215175.1
GCA_003215215.1
GCA_003215235.1
GCA_003216195.1
GCA_003216235.1
GCA_003216255.1
GCA_003217155.1
GCA_003206155.1
GCA_003208175.1
GCA_003208655.1
GCA_003206615.1
GCA_003206715.1
GCA_003207865.1
GCA_003207895.1
GCA_013155425.1
GCA_003217215.1
GCA_003217235.1
GCA_003217255.1
GCA_003217325.1
GCA_003217355.1
GCA_003217475.1
GCA_003217515.1
GCA_014138805.1
GCA_003219795.1
GCA_003219815.1
GCA_003222245.1
GCA_003223515.1
GCA_013347305.1
GCA_004000925.1
GCA_003226295.1
GCA_003226535.1
GCA_009741955.1
GCA_003226255.1
GCA_014195485.1
GCA_003228185.1
GCA_019633985.1
GCA_020352575.1
GCA_013141065.1
GCA_014075295.1
GCA_013414645.1
GCA_016197005.1
GCA_012270065.1
GCA_018656065.1
GCA_016699775.1
GCA_020426705.1
GCA_003246265.1
GCA_016703395.1
GCA_013334825.1
GCA_016699205.1
GCA_003232595.1
GCA_018333475.1
GCA_003233695.1
GCA_019356535.1
GCA_003233305.1
GCA_003124125.1
GCA_018257035.1
GCA_002307495.1
GCA_003029735.1
GCA_003047285.1
GCA_020351995.1
GCA_020349905.1
GCA_003251795.1
GCA_015075455.1
GCA_018326245.1
GCA_013416675.1
GCA_018531465.1
GCA_003240565.1
GCA_003240585.1
GCA_003241845.1
GCA_003242085.1
GCA_003236175.1
GCA_018823125.1
GCA_019247675.1
GCA_016716005.1
GCA_018402585.1
GCA_003245365.1
GCA_018435045.1
GCA_017134815.1
GCA_017508245.1
GCA_019429445.1
GCA_019752335.1
GCA_019856515.1
GCA_013415865.1
GCA_012103575.1
GCA_013426755.1
GCA_003246935.1
GCA_003246995.1
GCA_014639235.1
GCA_003249095.1
GCA_003476205.1
GCA_003249835.1
GCA_016188545.1
GCA_005116645.1
GCA_003250895.1
GCA_014860225.1
GCA_020637395.1
GCA_018434865.1
GCA_009914765.1
GCA_902364405.1
GCA_005402645.1
GCA_003253705.1
GCA_003253745.1
GCA_003253995.1
GCA_003254055.1
GCA_003254115.1
GCA_003254155.1
GCA_003253485.1
GCA_003253545.1
GCA_003254275.1
GCA_003254465.1
GCA_003254505.1
GCA_003254525.1
GCA_003254545.1
GCA_003254625.1
GCA_003254705.1
GCA_003589745.1
GCA_008369745.1
GCA_003595305.1
GCA_900108345.1
GCA_900128495.1
GCA_900130135.1
GCA_014084105.1
GCA_003258355.1
GCA_003258405.1
GCA_003258515.1
GCA_003258315.1
GCA_003258705.1
GCA_014197785.1
GCA_016653355.1
GCA_003258865.1
GCA_003258925.1
GCA_004343615.1
GCA_900604295.1
GCA_002901445.1
GCA_016771845.1
GCA_014623465.1
GCA_003259335.1
GCA_003259375.1
GCA_003259435.1
GCA_003259445.1
GCA_003259505.1
GCA_003259525.1
GCA_003259745.1
GCA_003259835.1
GCA_008930655.1
GCA_003259935.1
GCA_003259955.1
GCA_003259845.1
GCA_900465355.1
GCA_014303395.1
GCA_900478135.1
GCA_003259695.1
GCA_004342585.1
GCA_003260125.1
GCA_003260325.1
GCA_003260275.1
GCA_003260345.1
GCA_003260355.1
GCA_016865215.1
GCA_003130255.1
GCA_003265325.1
GCA_003265435.1
GCA_016735515.1
GCA_003260975.1
GCA_001458295.1
GCA_002192535.1
GCA_002206625.1
GCA_900176255.2
GCA_002911015.1
GCA_002954775.1
GCA_003008595.1
GCA_003261455.1
GCA_003261495.1
GCA_004319545.1
GCA_014649415.1
GCA_003263845.1
GCA_003264475.1
GCA_003264935.1
GCA_003265815.1
GCA_003265865.1
GCA_003265885.1
GCA_003265895.1
GCA_003265925.1
GCA_003265905.1
GCA_003116585.1
GCA_003268475.1
GCA_003268615.1
GCA_003268815.1
GCA_003268855.1
GCA_014650695.1
GCA_020136445.1
GCA_003265685.1
GCA_003278065.1
GCA_003278085.1
GCA_003278095.1
GCA_003278125.1
GCA_003278145.1
GCA_003278165.1
GCA_003278805.1
GCA_003278815.1
GCA_003279165.1
GCA_003279185.1
GCA_003279205.1
GCA_003279245.1
GCA_003279355.1
GCA_003279605.1
GCA_003279685.1
GCA_003279715.1
GCA_003279705.1
GCA_003279775.1
GCA_003279765.1
GCA_003279985.1
GCA_003280005.1
GCA_003280015.1
GCA_003280455.1
GCA_003280485.1
GCA_003280495.1
GCA_003280605.1
GCA_003281005.1
GCA_003281045.1
GCA_003281065.1
GCA_003281085.1
GCA_003281095.1
GCA_003281725.1
GCA_003281765.1
GCA_003281795.1
GCA_003281785.1
GCA_003281805.1
GCA_003281845.1
GCA_003281865.1
GCA_003282055.1
GCA_003282085.1
GCA_003282115.1
GCA_003282105.1
GCA_003282145.1
GCA_003282155.1
GCA_003282175.1
GCA_003282205.1
GCA_003282445.1
GCA_003282435.1
GCA_003282485.1
GCA_003282805.1
GCA_003282835.1
GCA_003282825.1
GCA_003282865.1
GCA_003282895.1
GCA_003282885.1
GCA_003282905.1
GCA_003282945.1
GCA_003282965.1
GCA_003282975.1
GCA_003282985.1
GCA_003283025.1
GCA_003283075.1
GCA_003283045.1
GCA_003283105.1
GCA_003283125.1
GCA_003283185.1
GCA_003283485.1
GCA_003283555.1
GCA_003283585.1
GCA_003283765.1
GCA_003283845.1
GCA_003283875.1
GCA_003283905.1
GCA_003283915.1
GCA_003284005.1
GCA_003284025.1
GCA_003284045.1
GCA_003284215.1
GCA_003284195.1
GCA_003284275.1
GCA_003284265.1
GCA_003265975.1
GCA_003265965.1
GCA_003267965.1
GCA_000724175.1
GCA_003269065.1
GCA_003269145.1
GCA_003269295.1
GCA_003284565.1
GCA_900445255.1
GCA_900444995.1
GCA_009826815.1
GCA_900465055.1
GCA_900489485.1
GCA_900489835.1
GCA_006517235.1
GCA_010727325.1
GCA_003285015.1
GCA_002938425.1
GCA_013372285.1
GCA_003285265.1
GCA_003313035.1
GCA_014643835.1
GCA_003675385.1
GCA_003202275.1
GCA_003202285.1
GCA_016735595.1
GCA_011174915.1
GCA_003205195.1
GCA_003288255.1
GCA_003289925.1
GCA_003289945.1
GCA_003287735.1
GCA_900638135.1
GCA_003290025.1
GCA_003290085.1
GCA_002750855.1
GCA_003290465.1
GCA_003298465.1
GCA_003298775.1
GCA_016725865.1
GCA_007991435.1
GCA_003290265.1
GCA_004361795.1
GCA_003696365.1
GCA_002173775.1
GCA_002798405.1
GCA_003309065.1
GCA_003312425.1
GCA_003312875.1
GCA_004804335.1
GCA_003313335.1
GCA_003313325.1
GCA_003313465.1
GCA_003313505.1
GCA_003314975.1
GCA_003314995.1
GCA_018141425.1
GCA_004214835.1
GCA_003315135.1
GCA_013416545.1
GCA_003315205.1
GCA_003315245.1
GCA_003337215.1
GCA_003315405.1
GCA_003315415.1
GCA_003317055.1
GCA_001536285.1
GCA_003073135.1
GCA_900312995.1
GCA_003260205.1
GCA_003318175.1
GCA_003318295.1
GCA_003721275.1
GCA_012843505.1
GCA_001889605.1
GCA_003323745.1
GCA_002205125.1
GCA_006385135.1
GCA_002742285.1
GCA_002920915.1
GCA_002930645.1
GCA_003008515.1
GCA_003324595.1
GCA_003711225.1
GCA_003325375.1
GCA_003325925.1
GCA_002844375.1
GCA_003327425.1
GCA_003327535.1
GCA_003367315.1
GCA_003057875.1
GCA_003326215.1
GCA_003327285.1
GCA_900184925.1
GCA_003330725.1
GCA_008636115.1
GCA_003331845.1
GCA_003331925.1
GCA_003332305.1
GCA_003332325.1
GCA_003332855.1
GCA_003332885.2
GCA_900218015.1
GCA_003858635.1
GCA_003335045.1
GCA_003335215.1
GCA_003024235.1
GCA_003049725.1
GCA_003335485.1
GCA_017998495.1
GCA_003336245.1
GCA_003336325.1
GCA_003336345.1
GCA_003336425.1
GCA_003343965.1
GCA_003336705.1
GCA_019203965.1
GCA_003336745.1
GCA_014859565.1
GCA_003336875.1
GCA_006716575.1
GCA_003337415.1
GCA_003337485.1
GCA_003337555.1
GCA_003337575.1
GCA_003337565.1
GCA_003337715.1
GCA_003337735.1
GCA_003261315.1
GCA_017495165.1
GCA_016906065.1
GCA_003337305.1
GCA_003337355.1
GCA_003337375.1
GCA_003337425.1
GCA_003339615.1
GCA_003339605.1
GCA_003339805.1
GCA_016865385.1
GCA_003340315.1
GCA_003344345.1
GCA_003344565.1
GCA_003344645.1
GCA_003344655.1
GCA_003344635.1
GCA_002529485.1
GCA_900197875.1
GCA_002930635.1
GCA_003073175.1
GCA_003265355.1
GCA_003344925.1
GCA_003345255.1
GCA_020348985.1
GCA_010078245.1
GCA_003346715.1
GCA_003346815.1
GCA_007859675.1
GCA_003347495.1
GCA_003347595.2
GCA_003347635.1
GCA_003347645.1
GCA_003349885.1
GCA_003349875.1
GCA_003349915.1
GCA_003349935.1
GCA_003349965.1
GCA_003350005.1
GCA_004346265.1
GCA_003350205.1
GCA_003350405.1
GCA_902459475.1
GCA_003350505.1
GCA_003350545.1
GCA_003350535.1
GCA_003351045.1
GCA_003351745.1
GCA_003351905.1
GCA_003352025.1
GCA_009765975.1
GCA_003352185.1
GCA_003352285.1
GCA_003352835.1
GCA_003353065.1
GCA_003353085.1
GCA_003353425.1
GCA_003353715.1
GCA_003559975.1
GCA_018222805.1
GCA_900497695.1
GCA_900636365.1
GCA_900459405.1
GCA_900636715.1
GCA_900450765.1
GCA_010725885.1
GCA_900454475.1
GCA_900460215.1
GCA_900452385.1
GCA_900454535.1
GCA_010726245.1
GCA_900451175.1
GCA_900452395.1
GCA_000948395.1
GCA_003355155.1
GCA_002762335.1
GCA_003355475.1
GCA_004346505.1
GCA_900461525.1
GCA_900460315.1
GCA_900454895.1
GCA_900450595.1
GCA_003363015.1
GCA_003363135.1
GCA_017582745.1
GCA_900156255.1
GCA_003007675.1
GCA_003369425.1
GCA_003369455.1
GCA_003369535.1
GCA_003369525.1
GCA_003369565.1
GCA_003369575.1
GCA_003364205.1
GCA_003364315.1
GCA_003364335.1
GCA_003366055.1
GCA_003367245.1
GCA_003367395.1
GCA_003367475.1
GCA_003367535.1
GCA_900499005.1
GCA_900461105.1
GCA_900444965.1
GCA_003313245.1
GCA_003368325.1
GCA_900444945.1
GCA_003368535.1
GCA_902610815.1
GCA_003369835.1
GCA_003370375.1
GCA_010994595.1
GCA_010628775.1
GCA_001884065.1
GCA_900177005.1
GCA_009739945.1
GCA_018141025.1
GCA_004116025.1
GCA_013391375.1
GCA_900167365.1
GCA_002752575.1
GCA_009755585.1
GCA_003008535.1
GCA_003258295.1
GCA_004087835.1
GCA_003383595.3
GCA_015351125.1
GCA_003966975.1
GCA_003385115.1
GCA_003385175.1
GCA_003385185.1
GCA_003385295.1
GCA_003385235.1
GCA_003385395.1
GCA_003385415.1
GCA_003385595.1
GCA_003385755.1
GCA_003385775.1
GCA_003385845.1
GCA_003385895.1
GCA_003385955.1
GCA_003386075.1
GCA_003386095.1
GCA_003386165.1
GCA_003386195.1
GCA_003386205.1
GCA_003386235.1
GCA_003386275.1
GCA_003386535.1
GCA_003386555.1
GCA_003386795.1
GCA_003386865.1
GCA_003387125.1
GCA_003387165.1
GCA_007991415.1
GCA_003385495.1
GCA_003385535.1
GCA_003385555.1
GCA_003426875.1
GCA_004135935.1
GCA_900105425.1
GCA_003387375.1
GCA_003387475.1
GCA_003387535.1
GCA_003387615.1
GCA_902375425.1
GCA_902386845.1
GCA_014698375.1
GCA_011040455.1
GCA_003074055.1
GCA_003149745.1
GCA_003345655.1
GCA_004209115.1
GCA_003390395.1
GCA_003391135.1
GCA_003391115.1
GCA_003391315.1
GCA_003391335.1
GCA_003206055.1
GCA_003390865.1
GCA_006716115.1
GCA_019343105.1
GCA_003402235.1
GCA_013168275.1
GCA_003402575.1
GCA_003402615.1
GCA_003402975.1
GCA_003403095.1
GCA_003011885.1
GCA_003408705.1
GCA_003410055.1
GCA_003412455.1
GCA_003413745.1
GCA_003417655.1
GCA_003423665.1
GCA_001688705.2
GCA_002307275.1
GCA_002375885.1
GCA_002376665.1
GCA_002385815.1
GCA_002386045.1
GCA_002831565.1
GCA_003073115.1
GCA_003173015.1
GCA_003270085.1
GCA_003425985.1
GCA_003426055.1
GCA_003426025.1
GCA_014725735.1
GCA_002802875.1
GCA_002802865.1
GCA_002802915.1
GCA_003426305.1
GCA_003426325.1
GCA_003426415.1
GCA_003426475.1
GCA_003426505.1
GCA_003426465.1
GCA_003426525.1
GCA_003426555.1
GCA_003426775.1
GCA_003426815.1
GCA_002858925.1
GCA_002964845.1
GCA_003094615.1
GCA_003428155.1
GCA_003428165.1
GCA_900476105.1
GCA_002802905.1
GCA_000733945.1
GCA_003428585.1
GCA_003858395.1
GCA_004340525.1
GCA_016803985.1
GCA_003429605.1
GCA_003435055.1
GCA_003435115.1
GCA_003435325.1
GCA_003435455.1
GCA_003435545.1
GCA_003435795.1
GCA_900186165.1
GCA_002872255.1
GCA_002980525.1
GCA_003311635.1
GCA_003362725.1
GCA_002946835.1
GCA_003325455.1
GCA_003431825.1
GCA_003432385.1
GCA_011043775.1
GCA_003434225.1
GCA_003433795.1
GCA_003433955.1
GCA_003434325.1
GCA_003434385.1
GCA_003434525.1
GCA_003434565.1
GCA_003434705.1
GCA_003434715.1
GCA_014656195.1
GCA_020150815.1
GCA_020544465.1
GCA_003443655.1
GCA_902196205.1
GCA_016933635.1
GCA_017303805.1
GCA_018433135.1
GCA_020349025.1
GCA_003444555.1
GCA_003444685.1
GCA_902375595.1
GCA_016201405.1
GCA_011329435.1
GCA_003445605.1
GCA_003445635.1
GCA_902363805.1
GCA_015232575.1
GCA_018830185.1
GCA_902376055.1
GCA_003448965.1
GCA_902387465.1
GCA_016183365.1
GCA_015075655.1
GCA_003449495.1
GCA_011390205.1
GCA_019420905.1
GCA_016711745.1
GCA_016714165.1
GCA_003450835.1
GCA_020632295.1
GCA_016213445.1
GCA_012520575.1
GCA_001487105.1
GCA_002770725.1
GCA_008727875.1
GCA_003369925.1
GCA_020054865.1
GCA_003990955.1
GCA_003454535.1
GCA_014287465.1
GCA_016699715.1
GCA_011524725.1
GCA_003456125.1
GCA_003520685.1
GCA_003460745.1
GCA_003461565.1
GCA_003461705.1
GCA_003461845.1
GCA_003462485.1
GCA_003473625.1
GCA_003473725.1
GCA_003473815.1
GCA_900768925.1
GCA_003477415.1
GCA_003477405.1
GCA_003477505.1
GCA_003477655.1
GCA_003477645.1
GCA_003477885.1
GCA_003478085.1
GCA_003478105.1
GCA_003478205.1
GCA_003478355.1
GCA_003478475.1
GCA_003478685.1
GCA_003478935.1
GCA_003479265.1
GCA_003479325.1
GCA_003479765.1
GCA_003480065.1
GCA_003480165.1
GCA_003480425.1
GCA_003480465.1
GCA_003480625.1
GCA_003480725.1
GCA_003480775.1
GCA_003480825.1
GCA_003481005.1
GCA_003481105.1
GCA_003481145.1
GCA_003481385.1
GCA_003481535.1
GCA_003481565.1
GCA_003481745.1
GCA_003481775.1
GCA_003481805.1
GCA_003481995.1
GCA_003482275.1
GCA_003482695.1
GCA_003482765.1
GCA_900758045.1
GCA_003483675.1
GCA_015490155.1
GCA_003485785.1
GCA_003486305.1
GCA_003486645.1
GCA_003486675.1
GCA_003514975.1
GCA_003488165.1
GCA_003488275.1
GCA_016213845.1
GCA_003490145.1
GCA_003499585.1
GCA_003499955.1
GCA_017307085.1
GCA_003526405.1
GCA_012513815.1
GCA_003501625.1
GCA_003501765.1
GCA_003501785.1
GCA_003501795.1
GCA_003503675.1
GCA_003504095.1
GCA_003504865.1
GCA_016183565.1
GCA_003506655.1
GCA_003506815.1
GCA_003508015.1
GCA_003505715.1
GCA_014360245.1
GCA_016432565.1
GCA_003509325.1
GCA_016432405.1
GCA_004118635.1
GCA_016214565.1
GCA_003511885.1
GCA_003511965.1
GCA_003512385.1
GCA_003512505.1
GCA_006969905.1
GCA_003513235.1
GCA_017368455.1
GCA_003514595.1
GCA_000950575.1
GCA_002104675.1
GCA_001721295.1
GCA_003071345.1
GCA_003515065.1
GCA_003515105.1
GCA_003515705.1
GCA_003515685.1
GCA_003522965.1
GCA_003515945.1
GCA_016432425.1
GCA_903642285.1
GCA_009772615.1
GCA_003519785.1
GCA_003520045.1
GCA_003520085.1
GCA_003520645.1
GCA_003521095.1
GCA_003524185.1
GCA_003530165.1
GCA_900756155.1
GCA_020063575.1
GCA_019614475.1
GCA_018433765.1
GCA_008065155.1
GCA_003534575.1
GCA_003535175.1
GCA_016699915.1
GCA_017993175.1
GCA_016208745.1
GCA_003540145.1
GCA_003541915.1
GCA_003542015.1
GCA_020027875.1
GCA_003544815.1
GCA_016186115.1
GCA_019670485.1
GCA_003544895.1
GCA_003544915.1
GCA_003852495.1
GCA_003545715.1
GCA_003545815.1
GCA_003546845.1
GCA_003546865.1
GCA_000284235.1
GCA_003063245.1
GCA_003075095.1
GCA_003550015.1
GCA_003550065.1
GCA_003550175.1
GCA_003550275.1
GCA_003552845.1
GCA_003555335.1
GCA_003553565.1
GCA_003551665.1
GCA_003553465.1
GCA_003550485.1
GCA_018333865.1
GCA_018433315.1
GCA_016432325.1
GCA_007125075.1
GCA_003550805.1
GCA_018401275.1
GCA_016188865.1
GCA_003551945.1
GCA_012728835.1
GCA_003551725.1
GCA_020055655.1
GCA_016278485.1
GCA_017357105.1
GCA_003552705.1
GCA_003553795.1
GCA_007121755.1
GCA_016932785.1
GCA_017610085.1
GCA_004212035.1
GCA_003555245.1
GCA_012927185.1
GCA_007695115.1
GCA_003556305.1
GCA_003556955.1
GCA_003838125.1
GCA_013178175.1
GCA_016930445.1
GCA_016931535.1
GCA_016867395.1
GCA_003561295.1
GCA_910576165.1
GCA_003564835.1
GCA_013414665.1
GCA_003566215.1
GCA_003566335.1
GCA_003566575.1
GCA_012522675.1
GCA_003567865.1
GCA_900498135.1
GCA_003568775.1
GCA_003568845.1
GCA_003568865.1
GCA_003568725.1
GCA_003569045.1
GCA_003569805.1
GCA_013618945.1
GCA_003570725.1
GCA_900536025.1
GCA_900637915.1
GCA_003570925.1
GCA_003570935.1
GCA_003570995.1
GCA_002787055.1
GCA_003075045.1
GCA_003286915.1
GCA_900183575.1
GCA_002494375.1
GCA_002844555.1
GCA_003570985.1
GCA_002968815.1
GCA_003367905.1
GCA_003572205.1
GCA_005886075.1
GCA_003130585.1
GCA_900074625.1
GCA_003967595.1
GCA_003573975.1
GCA_003573995.1
GCA_003574045.1
GCA_003574095.1
GCA_003574085.1
GCA_003574135.1
GCA_003574215.1
GCA_014287475.1
GCA_003202155.1
GCA_003573545.1
GCA_003574315.1
GCA_003574345.1
GCA_003574425.1
GCA_003574485.1
GCA_003574655.1
GCA_003574685.1
GCA_003574675.1
GCA_003574725.1
GCA_003574735.1
GCA_003574785.1
GCA_003574845.1
GCA_002804065.1
GCA_012427845.1
GCA_003265345.1
GCA_003575245.1
GCA_003576245.1
GCA_003576345.1
GCA_003576475.1
GCA_008638315.1
GCA_003576535.1
GCA_003576695.1
GCA_003576685.1
GCA_003576705.1
GCA_016204995.1
GCA_003577475.1
GCA_016214895.1
GCA_900660635.1
GCA_003583745.1
GCA_003583765.1
GCA_003583925.1
GCA_003584015.1
GCA_003584005.1
GCA_003584105.1
GCA_003584645.1
GCA_003584665.1
GCA_003584705.1
GCA_003242955.1
GCA_003581445.1
GCA_003581615.1
GCA_016845565.1
GCA_003585625.1
GCA_003585675.1
GCA_003585695.1
GCA_003585715.1
GCA_003585735.1
GCA_003585795.1
GCA_003585825.1
GCA_003585845.1
GCA_003585865.1
GCA_003586005.1
GCA_017615015.1
GCA_001631805.1
GCA_003050615.1
GCA_003058325.1
GCA_003388735.1
GCA_900343025.1
GCA_001611795.1
GCA_001665255.1
GCA_002952775.1
GCA_003589885.1
GCA_003590145.2
GCA_003590485.1
GCA_003590945.1
GCA_003591235.1
GCA_003709565.1
GCA_003595525.1
GCA_003595605.1
GCA_003598055.1
GCA_003598115.1
GCA_003598085.1
GCA_003599815.1
GCA_012719395.1
GCA_003600225.1
GCA_003594885.1
GCA_001022965.1
GCA_002794595.1
GCA_002794705.1
GCA_002794645.1
GCA_001942625.1
GCA_003012745.1
GCA_003020585.1
GCA_003289955.1
GCA_902158755.1
GCA_013170785.1
GCA_003601975.1
GCA_003602075.1
GCA_003602095.1
GCA_003603195.1
GCA_003603255.1
GCA_003603435.1
GCA_003603705.1
GCA_003603695.1
GCA_003603715.1
GCA_003603815.1
GCA_003603825.1
GCA_003603895.1
GCA_003604135.1
GCA_003604275.1
GCA_003604975.1
GCA_003601925.1
GCA_003610915.1
GCA_020725605.1
GCA_003605115.1
GCA_003605195.1
GCA_007681465.1
GCA_018333675.1
GCA_003605435.1
GCA_003605475.1
GCA_003605635.1
GCA_003606285.1
GCA_003609575.1
GCA_003609605.1
GCA_003609635.1
GCA_003609645.1
GCA_003609975.1
GCA_003605405.2
GCA_003610195.1
GCA_016862615.1
GCA_014205075.1
GCA_003610355.1
GCA_003610395.1
GCA_003610495.1
GCA_003610535.1
GCA_003610555.1
GCA_003610635.1
GCA_003610695.1
GCA_003610735.1
GCA_002441855.2
GCA_002156705.1
GCA_003076475.1
GCA_003611745.1
GCA_003611805.1
GCA_003611875.1
GCA_003611905.1
GCA_003611955.1
GCA_003612015.1
GCA_003294055.1
GCA_003610775.1
GCA_003610785.1
GCA_003610905.1
GCA_003612285.1
GCA_003612315.1
GCA_020024325.1
GCA_003612335.1
GCA_003612405.1
GCA_003612355.1
GCA_003612395.1
GCA_003612485.1
GCA_003612515.1
GCA_003612525.1
GCA_009917525.1
GCA_003612585.1
GCA_003612415.1
GCA_003612625.1
GCA_003614185.1
GCA_003614435.1
GCA_003614855.1
GCA_017876435.1
GCA_003614945.1
GCA_003614975.1
GCA_003615265.1
GCA_007994185.1
GCA_003626655.1
GCA_003626695.1
GCA_003626645.1
GCA_003044035.1
GCA_003121895.1
GCA_003628435.1
GCA_003628445.1
GCA_003628505.1
GCA_003633615.1
GCA_003633685.1
GCA_003633715.1
GCA_003633755.1
GCA_003633775.1
GCA_003633895.1
GCA_014640335.1
GCA_003634015.1
GCA_003634095.1
GCA_003254575.1
GCA_003626535.1
GCA_003627755.1
GCA_003627815.1
GCA_000964245.1
GCA_900243065.1
GCA_003259185.1
GCA_003268025.1
GCA_004025525.1
GCA_011393055.1
GCA_003634105.1
GCA_003634215.1
GCA_003634275.1
GCA_003634315.1
GCA_003634455.1
GCA_003634555.1
GCA_003634585.1
GCA_009684715.1
GCA_003634695.1
GCA_003634715.1
GCA_003634705.1
GCA_003634755.1
GCA_003634775.1
GCA_003634935.1
GCA_003634965.1
GCA_003634995.1
GCA_003635045.1
GCA_916438525.1
GCA_916618745.1
GCA_015256915.3
GCA_900343015.1
GCA_003640185.1
GCA_900499075.1
GCA_003640545.1
GCA_900183385.1
GCA_013153525.1
GCA_016235665.1
GCA_018394295.1
GCA_017999445.1
GCA_003646465.1
GCA_003647645.1
GCA_020348885.1
GCA_018771605.1
GCA_003649205.1
GCA_013153595.1
GCA_003651225.1
GCA_003660235.1
GCA_016212525.1
GCA_905339155.1
GCA_015521615.1
GCA_009619155.1
GCA_015523545.1
GCA_020343655.1
GCA_011605865.1
GCA_014727915.1
GCA_003663795.1
GCA_003663885.1
GCA_003865015.1
GCA_003664005.1
GCA_003664035.1
GCA_003664325.1
GCA_003664375.1
GCA_003664595.1
GCA_003665435.1
GCA_003664185.1
GCA_003665935.1
GCA_003666245.1
GCA_003666385.1
GCA_003012775.1
GCA_009746715.1
GCA_003667275.1
GCA_900537075.1
GCA_014206845.1
GCA_014651755.1
GCA_003667565.1
GCA_003667575.1
GCA_019912385.1
GCA_003668825.1
GCA_003669055.1
GCA_003670115.1
GCA_003671475.1
GCA_004340465.1
GCA_003668565.1
GCA_003671795.1
GCA_003675855.1
GCA_011440285.1
GCA_003675895.1
GCA_014655595.1
GCA_003676145.1
GCA_003676205.1
GCA_004358345.1
GCA_003687415.1
GCA_003687485.1
GCA_003688285.1
GCA_003688415.1
GCA_003688405.1
GCA_003688445.1
GCA_003688495.1
GCA_003688555.1
GCA_003688665.1
GCA_003856835.1
GCA_016628615.2
GCA_003688995.1
GCA_003123745.1
GCA_003691585.1
GCA_003693265.1
GCA_018409485.1
GCA_004328945.1
GCA_003693775.1
GCA_003693975.1
GCA_011192125.1
GCA_020634625.1
GCA_003695125.1
GCA_016700335.1
GCA_016219965.1
GCA_003696925.1
GCA_003702465.1
GCA_003703375.1
GCA_003703445.1
GCA_003703475.1
GCA_003703495.1
GCA_003703815.1
GCA_003695655.1
GCA_003695795.1
GCA_003695925.1
GCA_003695985.1
GCA_003696315.1
GCA_003703835.1
GCA_003709165.1
GCA_003709175.1
GCA_003710065.1
GCA_003703975.1
GCA_003704235.1
GCA_900476375.1
GCA_900576925.1
GCA_900604355.1
GCA_900149755.1
GCA_003710245.1
GCA_004216665.1
GCA_006540045.1
GCA_003710825.1
GCA_003710965.1
GCA_003710935.1
GCA_003710915.1
GCA_003711105.1
GCA_019966595.1
GCA_003712175.1
GCA_003711845.1
GCA_003719295.1
GCA_014200505.1
GCA_003719725.1
GCA_003721175.2
GCA_003721245.1
GCA_003205875.1
GCA_003721565.1
GCA_003718685.1
GCA_020042285.1
GCA_003722355.1
GCA_003724175.1
GCA_003724215.1
GCA_003724275.1
GCA_003725295.1
GCA_003725535.1
GCA_003725585.1
GCA_003725695.1
GCA_003725775.1
GCA_003725795.1
GCA_003725735.1
GCA_003725995.1
GCA_005046025.1
GCA_003350325.1
GCA_003415655.1
GCA_003729955.1
GCA_003176735.1
GCA_003731635.1
GCA_003731655.1
GCA_003731685.1
GCA_003731675.1
GCA_003730275.1
GCA_004343305.1
GCA_003751225.1
GCA_003751265.1
GCA_003751345.1
GCA_003751385.1
GCA_003751605.1
GCA_003751635.1
GCA_003752005.1
GCA_005083985.2
GCA_003752155.1
GCA_003752405.1
GCA_003752465.1
GCA_003752505.1
GCA_003752585.1
GCA_900637665.1
GCA_003762605.1
[truncated: 5,556,609 more chars]
